# Supplementary material for: Internal Transcribed Spacer 1 Secondary Structure Analysis Reveals a Common Core throughout the Anaerobic Fungi (Neocallimastigomycota)
Source: PLoS One. 2014 Mar 24;9(3):e91928. doi: 10.1371/journal.pone.0091928 (PMC3963862; doi:10.1371/journal.pone.0091928)
Supplement: File S1 — Sequence-structure alignment (.xfasta format) containing all 575 sequences and structures used for phylogenetic tree reconstruction. (XFASTA) [file pone.0091928.s003.xfasta]

>AY429670
----AA-U--AA--A--U-UUUC--C--AA-C---G---A--U--C----C----U----G---UU-G----GA-A--UA-A--U-A-AUA-AU---CA--UCC-UACCCUUU-GUGAA-U-U----UGUUUG-U-U-U-G-----AA-----AU--A-A--UU-U-UU-U----------U--U---U-U---A----A-AA--A------A-----UUA----UU----U---G--A-A---U----G-U-C-U-U-U-C-CC--U-GAA-A----U-U--G--UG---AGGA-G-----CU-----GU-A-A--U----G----G---U------A-A--CU------U----GC-A--A-U---UC-A-G-GG-G-A----U-A--GAUU--UUC-----U-A-G--U-A-A----UU-----------------U-U--U----U-----A--G-G-------AAA--GA---C-C-UU-UU-U-U--U-AAAAUA-A-AA-C-U-UUAU--GU----A--UUCAUUUGUCUAAAA--A--A--AA-U-U-----U-U--U---A-A-A----U-AA-UAAUUUA-A---AAA--
----..-.--..--.--.-.(((--(--((-(---(---.--.--.----.----)----)---))-)----))-)--..-.--.-.-...-..---..--...-........-(((((-(-.----.((((.-(-(-(-(-----((-----(.--(-(--..-(-((-(----------(--(---(-(---(----(-((--(------(-----(((----((----.---(--(-(---.----(-(-(-(-.-(-(-((--(-..(-(----(-(--(--((---((..-(-----((-----..-.-.--.----)----)---)------.-.--))------)----))-)--)-)---).-.-)-))-)-)----.-)--))).--)))-----.-)-)--)-)-)----))-----------------)-)--)----)-----)--)-)-------)))--))---.-.-))-.)-)-)--)-)))...-)-))-)-.-....--..----)--)))))..........--.--.--..-(-(-----(-(--(---(-(-(----(-..-..)))))-)---)))--
>JX184817
----AA-A--AA--A--U--A-U--C--AC-A-U-A---A--U--U----G----U----U----U-G--U-G--A--U--U--U-A-AUA-AU---CA--UCC-UACCCUUU-GUGAA-U-U----UG-----U-U-U---------------U----------U-UU-GUU-U-G-A--AA-U---U-U---A----U-GUU-G------U-----CUA----UCCC--U-A-G--G-A---UU---U-U-G-G-A-A-G-AA--A-A-A-A----A-A--G-UAG---UC---U-----UU-U---GU-A-A--AA-A-A----A---A------G-A--CUUUUUUUU----U--U--U-U----U-U-U-UU-U-C----U-A--A--U--UCC----CU-A-GG-G-A-A-----U-----------------A-G--G----C-----U--U-U-----C-AUA--GA---C-U-UU-UU-U-UU-U-AAA-UU-A-AA-C-A-UU-U--GU----A--UUCAUUUGUCUAAAA--U--U--UA-U-U-----U-U--U---A-A------U-AA-U--U-UA-A---AAA--
----..-.--..--.--.--(-(--(--((-(-.-.---.--.--.----.----.----.----)-)--)-)--)--)--.--.-.-...-..---..--...-........-(((((-(-.----((-----(-(-(---------------.----------(-((-(..-.-(-(--(.-(---(-(---(----(-(..-(------(-----(((----((((--(-(-(--(-.---..---(-(-(-(-(-(-(-((--(-(-(-(----(-(--(-.((---((---(-----((-(---..-.-.--..-)-)----)---)------)-)--)).....))----)--)--)-)----)-)-)-))-)-)----)-)--)--.--..)----))-)-))-)-.-)-----)-----------------)-)--)----)-----.--.-.-----)-)))--))---.-)-))-..-.-..-)-)))-..-)-))-)-)-..-.--..----)--)))))..........--.--.--..-(-(-----(-(--(---(-(------.-..-.--)-))-)---)))--
>JF423597
----AA-U--AAAUA-----G-C--C--AA-A----------U--U----A----U----U----U-G--G-C--A--G--U--U-A-AUA-AU---CA--UCC-UACCCUUU-GUGAA-U-U----UG-----U-U-UUG-----AAUUGUAAU--A----A--U-UU-U----------U--U---U-U-U-U----U-GAA-A------A-----UUA----UU-A--A---A--A-A---U----G-U-C-U-U-U-C-CC--U---A-A----U----G---GAU-AA---A-G---UU-----GA-A-A-------A----G---C------U-U--UU------G----A--U--A-U----U-A-G-GG-G-A----U-A--GA-U--UUU-----UUA-A--U-A-A----UU-U---------------U-U--G----A-U---A--A-A-------AAAA-GA---C-C-UU-UU-U-UC-UAAAA-UU-A-AA-CAU-UU-U--GU----A--UUCAUUUGUCUAAAAA-U--U--A--U-U-----U-U--U---A-A------U-AA-U--U-UA-A---AAA--
----.(-(--.(((.-----(-(--(--((-(----------.--.----.----)----)----)-)--)-)--.--)--)--)-.-)).-..---..--...-........-(((((-(-.----((-----(-(-(.(-----((.......--.----.--(-((-(----------(--(---(-(-.-(----(-(((-(------(-----(((----((-(--(---(--(-(---.----(-(-(-(-(-(-(-((--(---(-(----(----(---...-((---(-(---((-----..-.-.-------)----)---)------)-)--).------.----.--)--)-)----)-)-)-))-)-)----.-)--))-)--)))-----)))-)--)-)-)----))-)---------------)-)--)----)-.---)--)-)-------))))-).---.-.-..-..-)-))-.....-..-)-))-)).-..-.--..----)--)))))...........-.--.--.--(-(-----(-(--(---(-(------.-..-.--)-))-)---)))--
>JF423702
----AA-A--AA--A--U-GA----G--AC-C---U---C--U--U----U----G----A----A-G-GU-CU-A-----U--U-A-AUA-AU---C----CCCUACCCUUU-GUGAA-U-U----UGUU-G-U-U-U-G-----AA-----AU--A-A--U--U-UU-U----------U--U--CC-----A----A-AAA-A------A-----UUA----UUGA-AU---G--UCU---UU---C-C-C-U-G-U-U-----U---G-G----U----G---GA--GC---U-----U------GU---A--A----A-A--G---U----G-A-A--GC------C----A-------U----C-A-G-GG-G-AAUGGC-A--A-----A-C-------A-A--U-A-A----UU-A---------------U-U--U----U-----G--A-A-------AAA--GA---C-C-U--UU-U-U--U-AAAAUU-A-AA-C-U-UU-U--GU----A--UUCAUUUGUCUAAAA--U--U--A--U-U-----U-U--U---A--------U-AA-U--A-UA-A---AAA--
----..-.--..--.--.-.(----(--((-(---(---.--.--.----.----.----.----)-)-))-))-.-----.--.-.-...-..---.----...........-(((((-(-.----.(((-.-(-(-(-(-----((-----(.--.-.--.--(-((-(----------(--(--.(-----(----(-((.-(------(-----(((----(((.-.(---(--(((---((---(-(-(-(-(-.-.-----(---(-(----(----.---..--((---(-----(------..---.--.----)-)--)---)----.-.-.--))------)----)-------.----)-)-)-))-)-)).)))-)--.-----.-)-------)-)--)-)-)----))-.---------------)-)--)----)-----)--.-)-------)))--))---.-.-.--.)-)-)--)-)))...-.-))-)-.-..-.--..----)--)))))..........--.--.--.--(-(-----(-(--(---(--------(-..-.--)-))-)---)))--
>JX184456
----AA-A--AA--A--U--A-U--C--GC-U-C-G---A--U--U----G----A----G----A-G--U-G--A--U--U--U-A-AUA-AU---CA--UCC-UACCCUUU-GUGAA-U-U----UGUU-G-U-U-U-G-----UA-----AU--A-A--U--U-UU-UUU-U-G-A--U--U---U-U-A-A----A-AAA-A------A-----UUA----UUUA--U---G--G-UU--UU---G-U-C-U-A-U-C-CC--UAA-A-A----U-U--G---G---UU---U-G---UU-UGUUGU-A-A--AAGACA----AG--U------G-A--AU------C----A--A--U-U----U-A-G-GG-A-A----U-A--GGCU--UUC----AU-A-AA-U-A-A--GUUU-U---UU--U-U--U--A-AA-G----U-----C--U-U-------AAA--GA---C-C-UU-UU-U-U--A-AAA-UU-A-AA-C-U-UU-U--GU----A--UUCAUUUGUCUAAA---U--U--U--U-U-----U-U--U---A-A-A----U-AA-U--U-UA-A---AAA--
----..-.--..--.--.--(-(--(--((-(-(-.---.--.--.----.----.----)----)-)--)-)--)--)--.--.-.-...-..---..--...-........-(((((-(-.----((..-(-(-(-(-(-----((-----(.--(-(--.--(-((-((.-.-(-(--(--(---(-(-(-(----(-(((-(------(-----(((----((((--(---(--(-..--..---(-(-(-(-(-(-.-((--(.(-(-(----(-(--(---(---((---(-(---((-((((..-.-.--..))))----))--)------)-)--))------)----)--)--)-)----)-.-)-))-.-)----)-)--))).--.))----))-)-))-)-)-)--..))-)---))--)-)--)--)-))-)----)-----)--.-.-------)))--))---.-.-.)-).-)-)--)-...-.)-)-))-)-.-..-)--).----)--))))).........---.--.--.--(-(-----(-(--(---(-(-(----.-..-)--)-))-)---)))--
>JX184623
----AA-U--AA--A--U-GG----C--UC-C---G---A--U--U---GU----A----G---GA-G----C--A--C--U--U-A-AUA-AU---C----C--UACCCUUU-GUGAA-U-U----UGUU-G-U-U-U-G-----AA-----AU--A-A-----U-UU-U----------U--U---U-U---A----A-A---A------------UUA----UUGA-UU---G--UCU---UU---C-C-C-U-G-U-U-----G---A-A----U-U--A---G---UU---G-----CC-----GU-A-A--G----A-C--A---A----G-U-G--AU------U----C-------G----C-A-G-GG-G-A----U-A--G-----U-C-------A-A--U-A-A----UU-----------------U-U--U----------A----A-------AAA--GA---C-C-UU-UU-U-U--U-AAA-UU-A-AA-C-U-UUUU--GU----A--UUCAUUUGUCUAAAA--U--U--A--U-U-----U-U--U---A--------U-AA-U--A-UA-A---AAA--
----..-.--..--.--.-.(----(--((-(---.---.--.--.---..----.----)---))-)----)--.--.--.--.-.-...-..---.----.--........-(((((-(-.----.(((-(-(-(-(-(-----((-----(.--(-(-----(-((-(----------(--(---(-.---(----(-(---(------------(((----((((-((---(--((.---..---(-(-(-(-(-(-.-----(---(-(----(-(--(---.---((---(-----..-----..-.-.--.----.-)--)---)----.-)-)--))------)----)-------)----)-)-)-))-)-)----)-)--)-----)-)-------)-)--)-)-)----))-----------------)-)--.----------)----)-------)))--))---.-.-))-.)-)-)--)-)))-).-.-))-)-.-....--..----)--)))))..........--.--.--.--(-(-----(-(--(---(--------(-..-.--)-))-)---)))--
>JF423714
----AA-A--AA--A--U--A-U--C--GC-U-C-G---A--U--U----G----A----G----A-G--U-G--A--U--U--U-A-AUA-AU---CA--UCC-UACCCUUU-GUGAA-U-U----UGUU-G-U-U-U-G-----UA-----AU--A-A--U--U-UU-UUU-U-G-A--U--U---U-U-A-A----A-AAA-A------A--A--UUA----UUUA--U---G--G-UU--UU---G-U-C-U-A-U-C-CC--UAA-A-A----U-U--G---G---UU---U-G---UU-UGUUGU-A-A--AAGACA----AG--U------G-A--AU------C----A--A--U-U----U-A-G-GG-A-A----U-A--GGCU--UUC----AU-A-AA-U-A-A--G-UU-U---UU--U-U--U--A-AA-G----U-----C--U-U-------AAA--GA---C-C-UU-UU-U-UU-A-AAA-UU-A-AA-C-U-UU-U--GU----A--UUCAUUUGUCUAAA---U--UUUU--U-U-----U-U--U---A-A----A-U-AA-U--A-UA-A---AAA--
----..-.--..--.--.--(-(--(--((-(-(-.---.--.--.----.----.----)----)-)--)-)--)--)--.--.-.-...-..---..--...-........-(((((-(-.----((..-(-(-(-(-(-----.(-----(.--(-(--.--(-((-((.-.-(-(--(--(---(-(-(-(----(-(((-(------(--.--(((----((((--(---(--(-..--..---(-(-(-(-(-(-.-((--(.(-(-(----(-(--(---(---((---(-(---((-((((..-.-.--..))))----))--)------)-)--))------)----)--)--)-)----)-.-)-))-.-)----)-)--))).--.))----))-)-))-)-)-)--.-))-)---))--)-)--)--)-))-)----)-----)--.-.-------)))--))---.-.-.)-).-)-).-.-...-.)-)-))-)-.-..-)--).----)--))))).........---.--....--(-(-----(-(--(---(-.----.-.-..-.--.-))-)---)))--
>JF423728
----AA-A--AA--A--U--A-U--C--AC-A-G-U------U--U---------U----A----U-G--U-G--A--U--U--U-A-AUA-AU---CA--UCC-UACCCUUU-GUGAA-U-U----UG-----U-U-U---------------U--G-------U-UU-G-----A-A--AA-U---U-U---A----U-GUU-G------U-----CUA----UCCC--U-U-G--G-A---U----A-U---G-A-A-G-AA--G-G-A-A----A----G------------------UU-----UU-U-UU-AU-------------------G-G--CU------U----U--C--U-U----U-U-U-U----C---------G--U--U-U----CA-A-GG-G-A-A-----U-----------------A-G--G----C-----U--U-U-----C-AUA--GA---C-C-UU-UU-U-UU-U-AAA-UU-A-AA-C-A-UU-U--GU----A--UUCAUUUGUCUAAAA--U--U--UA-U-U-----U-U--U---A-A------U-AA-U--A-UA-A---AAA--
----..-.--..--.--.--(-(--(--((-(-.-.------.--.---------.----.----)-)--)-)--)--)--.--.-.-...-..---..--...-........-(((((-(-.----((-----(-(-(---------------.--(-------(-((-(-----(-(--((-(---(-(---(----(-(..-(------(-----(((----((((--(-(-(--(-(---.----(-(---(-(-(-(-((--(-(-(-(----(----(------------------((-----..-.-..-..-------------------)-)--))------)----)--)--)-)----)-)-)-)----)---------)--)--)-)----))-)-))-)-.-)-----)-----------------)-)--)----)-----.--.-.-----)-)))--))---.-.-..-.)-)-))-)-)))-).-)-))-)-)-..-.--..----)--)))))..........--.--.--..-(-(-----(-(--(---(-.------.-..-.--.-))-)---)))--
>JX184686
----AA-A--AA--A--U--A-U--C--AC-A-U-A---A--U--U----G----U----U----U-G--U-G--A--U--U--U-A-AUA-AU---CA--UCC-UACCCUUU-GUGAA-U-U----UG-----U-U-U---------------U----------U-UU-GUU-U-G-A--AA-U---U-U---A----U-GUU-G------U-----CUA----UCCC--U-A-G--G-A---UU---U-U-G-G-A-A-G-AA--A-A-A-A----A-AAAG-UAG---UU---U-----UU-U---GU-A-A--AA-A-A----A---A------G-A--CUUUU--UU----U--U--U-U----U-U-U-UU-UUC----U-A--A--U--UCC----CU-A-GG-G-A-A-----U-----------------A-G--G----C-----U--U-U-----C-AUA--GA---C-U-UU-UU-U-UU-U-AAA-UU-A-AA-C-A-UU-U--GU----A--UUCAUUUGUCUAAAA--U--U--UA-U-U-----U-U--U---A-A------U-AA-U--U-UA-A---AAA--
----..-.--..--.--.--(-(--(--((-(-.-.---.--.--.----.----.----.----)-)--)-)--)--)--.--.-.-...-..---..--...-........-(((((-(-.----((-----(-(-(---------------.----------(-((-(..-.-(-(--(.-(---(-(---(----(-(..-(------(-----(((----((((--(-(-(--(-.---..---(-(-(-(-(-(-(-((--(-(-(-(----(-((((-.((---((---(-----((-(---..-.-.--..-)-)----)---)------)-)--))..)--))----)--)--)-)----)-)-)-))-)))----)-)--)--.--..)----))-)-))-)-.-)-----)-----------------)-)--)----)-----.--.-.-----)-)))--))---.-)-))-..-.-..-)-)))-..-)-))-)-)-..-.--..----)--)))))..........--.--.--..-(-(-----(-(--(---(-(------.-..-.--)-))-)---)))--
>JX184613
----AA-A--AA--A--U--A-U--C--AC-U-C-G---A--U--U----G----A----G----A-G--U-G--A--U--U--U-A-AUA-AU---CA--UCC-UACCCUUU-GUGAA-U-U----UGUU-G-U-U-U-G-----UA-----AU--A-A--U--U-UU-UUU-U-G-A--U--U---U-U-A-A----A-AAA-A------A--AA-UUA----UUUA--U---G--G-UU--UU---G-U-C-U-A-U-C-CC--U-A-A-A-A--U-U--G---G---UU---U-G---UU-----GU-G-A-------A----A---U------G-A--AU------C----A--AA-U-U----U-A-G-GG-A-A----U-A--GGCU--UUC----AU-A-AA-U-A-A--G-UU-U---UU--U-U--U--A-AA-G----U-----C--U-U-------AAA--GA---C-C-UU-UU-U-UU-A-AAA-UU-A-AA-C-U-UU-U--GU----A--UUCAUUUGUCUAAAA--U--U--U--U-U-----U-U--U---A-A-A----U-AA-U--U-UA-A---AAA--
----..-.--..--.--.--(-(--(--((-(-(-.---.--.--.----.----.----)----)-)--)-)--)--)--.--.-.-...-..---..--...-........-(((((-(-.----((..-(-(-(-(-(-----.(-----(.--(-(--.--(-((-((.-.-(-(--(--(---(-(-(-(----(-(((-(------(--..-(((----((((--(---(--(-..--..---(-(-(-(-(-(-(-((--(-(-(-(-.--(-(--(---(---((---(-(---((-----..-.-.-------)----)---)------)-)--))------)----)--).-)-)----)-)-)-))-.-)----)-)--))).--.))----))-)-))-)-)-)--.-))-)---))--)-)--)--)-))-)----)-----)--.-.-------)))--))---.-.-.)-).-)-).-.-...-.)-)-))-)-.-..-)--).----)--)))))..........--.--.--.--(-(-----(-(--(---(-(-(----.-..-)--)-))-)---)))--
>JX184716
----AA-A--AA--A--U--A-U--C--GC-U-C-G---A--U--U----G----A----G----A-G--U-G--A--U--U--U-A-AUA-AU---CA--UCC-UACCCUUU-GUGAA-U-U----UGUU-G-U-U-U-G-----UA-----AU--A-A--U--U-UU-UUU-U-G-A--U--U---U-U-U-A----A-AAA-A------A--AA-UUA----UUUA--U---G--G-UU--UU---G-U-C-U-A-U-C-CC--U-A-A-A-A--U-U--G---G---UU---U-G---UU-----GU-G-A-------A----A---U------G-A--AU------C----A--AA-U-U----U-A-G-GG-A-A----U-A--GGCU--UUC----AU-A-AA-U-A-A--G-UU-U---UU--U-U--U--A-AA-G----U-----C--U-U-------AAA--GA---C-C-UU-UU-U-U--A-AAA-UU-A-AA-C-U-UU-U--GU----A--UUCAUUUGUCUAAA---U--U--U--U-U-----U-U--U---A-A-A----U-AA-U--U-UA-A---AAA--
----..-.--..--.--.--(-(--(--((-(-(-.---.--.--.----.----.----)----)-)--)-)--)--)--.--.-.-...-..---..--...-........-(((((-(-.----((..-(-(-(-(-(-----((-----(.--(-(--.--(-((-((.-.-(-(--(--(---(-(-.-(----(-(((-(------(--..-(((----((((--(---(--(-..--..---(-(-(-(-(-(-(-((--(-(-(-(-.--(-(--(---(---((---(-(---((-----..-.-.-------)----)---)------)-)--))------)----)--).-)-)----)-)-)-))-.-)----)-)--))).--.))----))-)-))-)-)-)--.-))-)---))--)-)--.--)-))-)----)-----)--.-.-------)))--))---.-.-.)-).-)-)--)-...-.)-)-))-)-.-..-)--).----)--))))).........---.--.--.--(-(-----(-(--(---(-(-(----.-..-)--)-))-)---)))--
>JX184673
----AA-A--AA--A--U--A-U--C--GC-U-C-G---A--U--U----G----A----G----A-G--U-G--A--U--U--U-A-AUA-AU---CA--UCC-UACCCUUU-GUGAA-U-U----UGUU-G-U-U-U-G-----AA-----AU--A-A--UU-UCUU-UUU---G-A--CG-U---G-G-A-AU---A-AAA-A--AAA-A--A--UUA----UUUA--U---G--G-UC--UU---G-U-C-U-A-U-C-CC--U-A-A-AUUGGU-U--U---G---UU---U-G---UU-----GU-A-A--AAGACA----AG--U------G-A--AU------C----A-----U-U----U-A-G-GG-A-A----U-A--GGCU--UUC----CU-A-AA-U-A-GUUGAUU-UU--UU-UU-U--CC-A-AU-G----U-----C--U-U-----A-AAA--GA---C-C-UUUUU-U-U--A-AAA-UU-A-AA-C-U-UU-U--GU----A--UUCAUUUGUCUAAAA--U--A--A--U-U-----U-U--U---A-A-A--A-U-AA-U--U-UA-A---AAA--
----..-.--..--.--.--(-(--(--((-(-(-.---.--.--.----.----.----)----)-)--)-)--)--)--.--.-.-...-..---..--...-........-(((((-(-.----.(((-.-(-(-(-(-----((-----(.--(-(--..-((((-((.---(-(--(.-(---(-(-(-(.---(-(((-(--(..-(--(--(((----((((--.---(--(-..--..---(-(-(-(-(-(-(-((--(-(-(-((.(((-(--(---(---((---(-(---((-----..-.-.--..))))----))--)------)-)--))------)----)-----)-)----)-)-)-))-.-)----)-)--))).--..)----))-)-))-)-)-)))..))-))--))-.)-)--))-)-..-)----)-----)--.-.-----)-)))--))---.-.-)).))-)-)--)-)).-..-.-))-)-.-..-.--..----)--)))))..........--.--.--.--(-(-----(-(--(---(-(-(--.-.-..-)--)-))-)---)))--
>AY429664
----AA-A--AA--A--U--A-U--C--GC-U-C-G---A--U--U----G----A----G----A-G--U-G--A--U--U--U-A-AUA-AU---CA--UCC-UACCCUUU-GUGAA-U-U----UGUU-G-U-U-U-G-----UA-----AU--A-A--U--U-UU-UUU-U-G-A--U--U---U-U-A-A----A-AAA-A------A--A--UUA----UUUA--U---G--G-UU--UU---G-U-C-U-A-U-C-CC--U-A-A-A-A--U-U--G---G---UU---U-G---UU-----GU-G-A-------A----A---U------G-A--AU------C----A--AA-U-U----U-A-G-GG-A-A----U-A--GGCU--UUC----AU-A-AA-U-A-A--G-UU-U---UU--U-U--U--A-AA-G----U-----C--U-U-------AAA--GA---C-C-UU-UU-U-U--A-AAA-UU-A-AA-C-U-UU-U--GU----A--UUCAUUUGUCUAAA---UC-U--U--U-U-----U-U--U---A-A-A----U-AA-U--U-UA-A---AAA--
----..-.--..--.--.--(-(--(--((-(-(-.---.--.--.----.----.----)----)-)--)-)--)--)--.--.-.-...-..---..--...-........-(((((-(-.----((..-(-(-(-(-(-----((-----(.--(-(--.--(-((-((.-.-(-(--(--(---(-(-(-(----(-(((-(------(--.--(((----((((--(---(--(-..--..---(-(-(-(-(-(-(-((--(-(-(-(-.--(-(--(---(---((---(-(---((-----..-.-.-------)----)---)------)-)--))------)----)--).-)-)----)-)-)-))-.-)----)-)--))).--.))----))-)-))-)-)-)--.-))-)---))--)-)--)--)-))-)----)-----)--.-.-------)))--))---.-.-.)-).-)-)--)-...-.)-)-))-)-.-..-)--).----)--))))).........---..-.--.--(-(-----(-(--(---(-(-(----.-..-)--)-))-)---)))--
>JF423862
----AA-A--AA--A--U--A-U--C--AC-U-U-G---A--U--U----G----A----A----A-G--U-G--A--U--U--U-A-AUA-AU---CA--UCC-UACCCUUU-GUGAA-U-U----UGUU-G-U-U-U-G-----AA-----AU--A-A--U--UUUU-UUU-U-G-A--CG-U---G-G-A-AU---A-AAA-A--AAA-A--A--UUA----UUUA--U---G--G-UU--UU---G-U-C-U-A-U-C-CC--U-A-A-AUUGGU-U--U---G---UU---U-G---UU-----GU-A-A--AAGACA----AG--U------G-A--AU------C----A-----U-U----U-A-G-GG-A-A----U-A--GGCU--UUC----CU-A-AA-U-A-AUUGAUU-U---UU-UU-U--CC-A-AU-G----U-----C--U-U-----A-AAA--AA---C-C-UUUUU-U-U--A-AAA-UU-A-AA-C-U-UU-U--GU----A--UUCAUUUGUCUAAAA--U--U--U--U-U-----U-U--U---A-A-A--A-U-AA-U--U-UA-A---AAA--
----..-.--..--.--.--(-(--(--((-(-(-.---.--.--.----.----.----)----)-)--)-)--)--)--.--.-.-...-..---..--...-........-(((((-(-.----.(((-.-(-(-(-(-----((-----(.--(-(--.--((((-((.-.-(-(--(.-(---(-(-(-(.---(-(((-(--...-(--(--(((----((((--.---(--(-..--..---(-(-(-(-(-(-(-((--(-(-(-((.(((-(--(---(---((---(-(---((-----..-.-.--..))))----))--)------)-)--))------)----)-----)-)----)-)-)-))-.-)----)-)--))).--..)----))-)-))-)-)-)))..))-)---))-.)-)--))-)-..-)----)-----)--.-.-----)-)))--))---.-.-)).))-)-)--)-)).-..-.-))-)-.-..-.--..----)--)))))..........--.--.--.--(-(-----(-(--(---(-(-(--.-.-..-)--)-))-)---)))--
>JF423532
----AA-U--AA--A--U-GG----C--U--C---G---A--U--U----U--U-A----G----A-G----C--A--U--UAAU-A-AUC-AU---C----C--UACCCUUU-GUGAA-U-U----UGUU-G-U-U-U-G-----AA-----AU--A-A-----U-UU-U----------U--U---U-U---A----A-A---A------------UUA----UUGA--U---G----U---CUUU-C-C-C-U-G-U-U-----G---A-A----U-U--G---G---UU-G-G-----UC-----GU-A-A--G----A-CU-A---A----G-U-G--AU------U----C-------U----C-A-G-GG-G-A----U-A--G-----U-C-------A-A--U-A-A----UU-----------------U-U--U----------A----A-------AAA--GA---C-C-UU-UU-U-U--U-AAA-UU-A-AA-C-U-UUUU--GU----A--UUCAUUUGUCUAAAA--U--U--A--U-U-----U-U--U---A--------U-AA-U--A-UA-A---AAA--
----..-.--..--.--.-.(----(--(--(---.---.--.--.----.--.-.----)----)-)----)--.--.--....-.-...-..---.----.--........-(((((-(-.----.(((-(-(-(-(-(-----((-----(.--(-(-----(-((-(----------(--(---(-.---(----(-(---(------------(((----((((--(---.----.---..((-(-(-(-(-(-.-.-----(---(-(----(-(--(---.---((-(-(-----((-----..-.-.--)----)-))-)---)----.-)-)--))------)----)-------.----)-)-)-))-)-)----.-.--)-----)-)-------)-)--)-)-)----))-----------------)-)--.----------)----)-------)))--))---.-.-))-.)-)-)--)-)))-).-.-))-)-.-....--..----)--)))))..........--.--.--.--(-(-----(-(--(---(--------(-..-.--)-))-)---)))--
>JX184687
----AA-A--AA--A--U--A-U--C--AC-A-U-UU--A--U--U----G----U----U----U-G--U-G--A--U--U--U-A-AUA-AU---CA--UCC-UACCCUUU-GUGAA-U-U----UG-----U-U-U---------------U----------U-UU-GUU-U-G-A--AA-U---U-U---A----U-GUU-G------U-----CUA----UCCC--U-A-G--G-A---UU---U-U-G-G-A---G-GA--A-A-A-A----A----G-UAG---UU---U-----UU-U---GU-A-A--AA-A-A----A---A------G-A--CU------U----U--U--U-U----U-U-U-UU-U-C----U-A--A--U--UCC----CU-A-GG-G-A-A-----U-----------------A-G--G----C-----U--U-U-----C-AUA--GA---C-U-UU-UU-U-UU-U-AAA-UU-A-AA-C-A-UU-U--GU----A--UUCAUUUGUCUAAAA--U--U--UA-U-U-----U-U--U---A-A------U-AA-U--U-UA-A---AAA--
----..-.--..--.--.--(-(--(--((-(-.-..--.--.--.----.----.----.----)-)--)-)--)--)--.--.-.-...-..---..--...-........-(((((-(-.----((-----(-(-(---------------.----------(-((-(..-.-(-(--(.-(---(-(---(----(-(..-(------(-----(((----((((--(-(-(--(-.---..---(-(-(-(-(---(-((--(-(-(-(----(----(-.((---((---(-----((-(---..-.-.--..-)-)----)---)------)-)--))------.----)--)--)-)----)-)-)-))-)-)----)-)--)--.--..)----))-)-))-)-.-)-----)-----------------)-)--)----)-----.--.-.-----)-)))--))---.-)-))-..-.-..-)-)))-..-)-))-)-)-..-.--..----)--)))))..........--.--.--..-(-(-----(-(--(---(-(------.-..-.--)-))-)---)))--
>JX184731
----AA-U--AA--A--U-UU-C--C--AA-C---A---U--G--U----U----U----G---UU-G----G--A--UA-A--C-A-AUA-AU---CA--UCC-UACCCUUU-GUGAA-U-U----UGUUUG-U-U-U-G-----AA------U--A-A--U----UU-U----------U--U---U-----G----A-AA--A------A-----UUA----UU----U------U-----U----G-U-C-U-U-U-C-CC--U-G-AUG----U-A--A--AA---AG---U-----UU-----GA-A-A--A----A----G---C------U----UU------U----U--A--C-U----C-A-G-GG-G-A----U-A--GAU---UU------U-A-A--U-A-A----UU-----------------U-U--U----U-----A------------AAA--GA---C-CUUU-UU-U-U--U-AAA-UA-A-AA-C-U-UUUU--GU----A--UUCAUUUGUCUAAAA--A--------U-U-----U-U--A---A-A-U----U-AA-UAAUUUA-A---AA---
----..-.--..--.--.-.(-(--(--((-(---(---.--.--.----.----)----)---))-)----)--)--..-.--.-.-...-..---..--...-........-(((((-(-.----..((((-(-(-(-(-----((------.--(-(--.----((-(----------(--(---(-----(----(-((--(------(-----(((----((----.------.-----.----(-(-(-(-(-(-(-((--(-(-(.(----(-(--(--((---((---(-----((-----..-.-.--)----)----)---)------)----))------)----)--)--)-)----)-)-)-))-)-)----.-)--)))---..------.-)-)--)-)-)----))-----------------)-)--)----)-----)------------)))--))---.-..))-..-)-)--)-)))-))-)-).-.-.-....--..----)--)))))..........--.--------(-(-----(-(--(---(-(-(----(-..-.))))))-)---))---
>GQ850365
----AA-A--AA--A--U-GA----G--AC-C---U---C--U--U---------G----A----A-G-GU-CU-A-----U--U-A-AUA-AU---C----C--UACCCUUU-GUGAA-U-U----UGUU-G-U-U-U-G-----AA-----AU--A-A--U--U-UU-U----------U--U--CC-----A----A-AAA-A------A-----UUA----UUGA-AU---G--UCU---UU---C-C-C-U-G-U-U-----U---G-G----U----G---GA--GC---U-----U------GU---A--A----A-A--G---U----G-A-A--GC------C----A-------U----C-G-G-GG-G-AAUGGC-A--A-----A-C-------A-A--U-A-A----UU-A---------------U-U--U----U-----G--A-A-------AAA--GA---C-C-U--UU-U-U--U-AAAAUU-A-AA-C-U-UU-U--GU----A--UUCAUUUGUCUAAAA--U--U--A--U-U-----U-U--U---A--------U-AA-U--A-UA-A---AAA--
----..-.--..--.--.-.(----(--((-(---(---.--.--.---------.----.----)-)-))-))-.-----.--.-.-...-..---.----.--........-(((((-(-.----.(((-.-(-(-(-(-----((-----(.--.-.--.--(-((-(----------(--(--.(-----(----(-((.-(------(-----(((----(((.-.(---(--(((---((---(-(-(-(-(-.-.-----(---(-(----(----.---..--((---(-----(------..---.--.----)-)--)---)----.-.-.--))------)----)-------.----)-)-)-))-)-)).)))-)--.-----.-)-------)-)--)-)-)----))-.---------------)-)--)----)-----)--.-)-------)))--))---.-.-.--.)-)-)--)-)))...-.-))-)-.-..-.--..----)--)))))..........--.--.--.--(-(-----(-(--(---(--------(-..-.--)-))-)---)))--
>JF423587
----AA-U--AAAUA-----G-C--C--AA-A----------U--U----A----U----U----U-G--G-C--A--A--U--U-A-AUA-AU---CA--UCC-UACCCUUU-GUGAA-U-U----UG-----U-U-UUG-----AAUUGUAAU--A----A--U-UU-U----------U--U---U-U-U-U----U-GAA-A------A-----UUA----UU-A--A---A--A-A---U----G-U-C-U-U-U-C-CC--U---A-A----U----G---GAU-AA---A-G---UU-----GA-A-A-------A----G---C------U-U--UU------G----A--U--A-U----U-A-G-GG-G-A----U-A--GA-U--UUU-----U-A-A--U-A-A----UU-U---------------U-U--G----A-U---A--A-A-------AAAA-GA---C-C-UU-UU-U-UC-UAAAA-UU-A-AA-CAU-UU-U--GU----A--UUCAUUUGUCUAAAAA-U--U--A--U-U-----U-U--U---A-A------U-AA-U--U-UA-A---AAA--
----.(-(--.(((.-----(-(--(--((-(----------.--.----.----)----)----)-)--)-)--.--)--)--)-.-)).-..---..--...-........-(((((-(-.----((-----(-(-(.(-----((.......--.----.--(-((-(----------(--(---(-(-.-(----(-(((-(------(-----(((----((-(--(---(--(-.---.----(-(-(-(-(-(-(-((--(---(-(----(----(---...-((---(-(---((-----..-.-.-------)----)---)------)-)--).------.----.--)--)-)----)-)-)-))-)-)----.-)--))-)--)))-----)-)-)--)-)-)----))-)---------------)-)--)----)-.---)--)-)-------))))-).---.-.-..-..-)-))-.....-..-)-))-)).-..-.--..----)--)))))...........-.--.--.--(-(-----(-(--(---(-(------.-..-.--)-))-)---)))--
>JX184696
----AA-A--AA--A--U--A-U--C--AC-A-U-A---A--U--U----G----U----U----U-G--U-G--A--U--U--U-A-AUA-AU---CA--UCC-UACCCUUU-GUGAA-U-U----UG-----U-U-U---------------U----------U-UU-GUU-U-G-A--AA-U---U-U---A----U-GUU-G------U-----CUA----UCCC--U-A-G--G-A---UU---U-U-G-G-A-A-G-AA--A-A-A-A----A----G-UAG---UU---U-----UU-U---GU-A-A--AA-A-A----A---A------G-A--CUUUU---U----U--U--U-U----U-U-U-UU-U-C----U-A--A--U--UCC----CU-A-GG-G-A-A-----U-----------------A-G--G----C-----U--U-U-----C-AUA--GA---C-U-UU-UU-U-UU-U-AAA-UU-A-AA-C-A-UU-U--GU----A--UUCAUUUGUCUAAAA--U--U--UA-U-U-----U-U--U---A-A------U-AA-U--U-UA-A---AAA--
----..-.--..--.--.--(-(--(--((-(-.-.---.--.--.----.----.----.----)-)--)-)--)--)--.--.-.-...-..---..--...-........-(((((-(-.----((-----(-(-(---------------.----------(-((-(..-.-(-(--(.-(---(-(---(----(-(..-(------(-----(((----((((--(-(-(--(-.---..---(-(-(-(-(-(-(-((--(-(-(-(----(----(-.((---((---(-----((-(---..-.-.--..-)-)----)---)------)-)--))...---)----)--)--)-)----)-)-)-))-)-)----)-)--)--.--..)----))-)-))-)-.-)-----)-----------------)-)--)----)-----.--.-.-----)-)))--))---.-)-))-..-.-..-)-)))-..-)-))-)-)-..-.--..----)--)))))..........--.--.--..-(-(-----(-(--(---(-(------.-..-.--)-))-)---)))--
>JX184578
----AA-A--AA--A--U--A-U--C--AC-A-U-A---A--U--U----G----U----U----U-G--U-G--A--U--U--U-A-AUA-AU---CA--UCC-UACCCUUU-GUGAA-U-U----UG-----U-U-U---------------U----------U-UU-GUU-U-G-A--AA-U---U-U---A----U-GUU-G------U-----CUA----UCCC--U-A-G--G-A---UU---U-U-G-G-A-A-G-G---A-A-A-----------G----------------------------A-A--AA-------------------G-----U------U----U--U--U-U----U-U--------C----U-A--A--U--UCC----CU-A-GG-G-A-A-----U-----------------A-G--G----C-----U--U-U-----C-AUA--GA---C-U-UU-UU-U-UU-U-AAA-UU-A-AA-C-A-UU-U--GU----A--UUCAUUUGUCUAAAAA-U--U--UA-U-U-----U-U--U---A-A------U-AA-U--U-UA-A---AAA--
----..-.--..--.--.--(-(--(--((-(-.-.---.--.--.----.----.----.----)-)--)-)--)--)--.--.-.-...-..---..--...-........-(((((-(-.----((-----(-(-(---------------.----------(-((-(..-.-(-(--(.-(---(-(---(----(-(..-(------(-----(((----((((--(-(-(--(-.---..---(-(-(-(-(-(-(-(---(-(-(-----------(----------------------------.-.--..-------------------.-----)------)----)--)--)-)----)-)--------)----)-)--)--.--..)----))-)-))-)-.-)-----)-----------------)-)--)----)-----.--.-.-----)-)))--))---.-)-))-..-.-..-)-)))-..-)-))-)-)-..-.--..----)--)))))...........-.--.--..-(-(-----(-(--(---(-(------.-..-.--)-))-)---)))--
>JF423510
----AA-U--AA--A--N-GG----N--UC-C---G---A--U--U---GU----A----G---GA-G----C--A--C--U--U-A-AUA-AU---C----C--UACCCUUU-GUGAA-U-U----UGUU-G-U-N-U-G-----AA-----AU--A-A--U--U-UU-U----------U--U---U-U---A----A-A---A------------UUA----UUGA-UU---G--UCU---UU---C-C-C-U-G-U-U-----G---A-A----U-U--A---GA--GU---G-----UU-----UU-C-G--G----A-C--AC--A----A-A-G--AU------U----C-------G----C-A-G-GG-G-A----U-A--G-----U-C-------A-A--U-A-A----UU-----------------U-U--U----------A----A-------AAA--GA---C-C-UU-UU-U-U--U-AAA-UU-A-AA-C-U-UUUU--GU----A--UUCAUUUGUCUAAAA--U--U--A--U-U-----U-U--U---A--------U-AA-U--U-UA-A---AAA--
----..-.--..--.--.-..----.--((-(---.---.--.--.---..----.----)---))-.----.--.--.--.--.-.-...-..---.----.--........-(((((-(-.----.(((-(-(-.-(-(-----((-----(.--(-(--.--(-((-(----------(--(---(-.---(----(-(---(------------(((----((((-((---(--((.---..---(-(-(-(-(-(-.-----(---(-(----(-(--.---..--((---(-----((-----..-.-.--)----)-)--))--.----.-.-)--))------)----)-------)----)-)-)-))-)-)----)-)--)-----)-)-------)-)--)-)-)----))-----------------)-)--.----------)----)-------)))--))---.-.-))-.)-)-)--)-).)-).-.-))-)-.-....--..----)--)))))..........--.--.--.--(-(-----(-(--(---(--------.-..-.--.-))-)---)))--
>JX184748
----AA-A--AA--A--U--A-U--C--GC-U-C-G---A--U--U----G----A----G----A-G--U-G--A--UU-U--U-A-AUA-AU---CA--UCC-UACCCUUU-GUGAA-U-U----UGUU-G-U-U-U-G-----AA-----AU--A-AU-U--U-UU-UUU-U-G-A--U--U---U-U-A-A----A-AAA-A------A--A--UUA----UUUA--U---G--G-UU--UU---G-U-C-U-A-U-C-CC--U-A-A-A----U-U--G---G---UU---UUG---UU-UGUUGU-A-A--AAGACA----AG--U------G-A--AU------C----A-----U-U----U-A-G-GG-A-A----U-A--GGCU--UUC----AU-A-AA-U-A-A--G-UU-U---UU--U-U--U--A-AA-G----U-----C--U-U-------AAAA-GA---C-C-U-UUU-U-U--A-AAA-UU-A-AA-C-U-UU-U--GU----A--UUCAUUUGUCUAAAU--U--U--U--U-U-----U-U--U---A-A-A----U-AA-U--U-UA-A---AAA--
----..-.--.(--(--.--(-(--(--((-(-(-.---.--.--.----.----.----)----)-)--)-)--)--).-)--)-.-...-..---..--...-........-(((((-(-.----.(((-.-(-(-(-(-----((-----(.--.-..-(--(-((-((.-.-(-(--(--(---(-(-(-(----(-(((-(------(--.--(((----((((--(---(--(-..--..---(-(-(-(-(-(-(-((--(-(-(-(----(-.--(---(---((---(..---((-((((..-.-.--..))))----))--.------)-)--))------)----)-----)-)----)-)-)-))-.-)----)-)--))).--.))----))-)-))-)-)-)--.-))-)---))--)-)--)--)-))-)----)-----)--.-.-------))))-))---.-.-.-.))-)-)--)-)).-..-.-))-)-.-..-.--..----)--)))))..........--.--.--.--(-(-----(-(--(---(-(-(----.-..-)--)-))-)---)))--
>JX184845
----AA-A--AA--A--U--A-U--C--AC-U-C-G---A--U--U----G----A----G----A-G--U-G--A--U--U--U-A-AUA-AU---CA--UCC-UACCCUUU-GUGAA-U-U----UGUU-G-U-U-U-G-----AA-----AU--A-A--U--U-UU-UUU-U-G-A--U--U---U-U-A-A----A-AAA-A------A--A--UUA----UUUA--U---G--G-UU--UU---G-U-C-U-A-U-C-CC--UAA-A-A----U-U--G---G---UU---U-G---UU-UGUUGU-A-A--AAGACA----AG--U------G-A--AU------C----A--A--U-U----U-A-G-GG-A-A----U-A--GGCU--UUC----AU-A-AA-U-A-A--G-UU-U---UU--U-U--U--A-AA-G----U-----C--U-U-------AAA--GA---C-C-UUUUU-U-U--A-AAA-UU-A-AA-C-U-UU-U--GU----A--UUCAUUUGUCUAAA---U--U--U--U-U-----U-U--U---A-A-A--A-U-AA-U--U-UA-A---AAA--
----..-.--..--.--.--(-(--(--((-(-(-.---.--.--.----.----.----)----)-)--)-)--)--)--.--.-.-...-..---..--...-........-(((((-(-.----.(((-.-(-(-(-(-----((-----(.--(-(--.--(-((-((.-.-(-(--(--(---(-(-(-(----(-(((-(------(--.--(((----((((--(---(--(-..--..---(-(-(-(-(-(-.-((--(.(-(-(----(-(--(---(---((---(-(---((-((((..-.-.--..))))----))--)------)-)--))------)----)--)--)-)----)-.-)-))-.-)----)-)--))).--.))----))-)-))-)-)-)--.-))-)---))--)-)--)--)-))-)----)-----)--.-.-------)))--))---.-.-)).))-)-)--)-)).-..-.-))-)-.-..-.--..----)--))))).........---.--.--.--(-(-----(-(--(---(-(-(--.-.-..-)--)-))-)---)))--
>JF423562
----AA-A--AA--A--U--A-U--C--AC-U-C-G---A--U--U----G----A----G----A-G--U-G--A--U--U--U-A-AUA-AU---CA--UCC-UACCCUUU-GUGAA-U-U----UGUU-G-U-U-U-G-----UA-----AU--A-A--U--U-UU-UUU-U-G-A--U--U---U-U-A-A----A-AAA-A------A--A--UUA----UUUA--U---G--G-UU--UU---G-U-C-U-A-U-C-CC--U-A-A-A-A--U-U--G---G---UU---U-G---UU-----GU-G-A-------G----A---U------G-A--AU------C----A--AA-U-U----U-A-G-GG-A-A----U-A--GGCU--UUC----AU-A-AA-U-A-A--G-UU-U---UU--U-U--U--A-AA-G----U-----C--U-U-------AAA--GA---C-C-UU-UU-U-U--A-AAA-UU-A-AA-C-U-UUUU--GU----A--UUCAUUUGUCUAAA---A--U--U--U-U-----U-U--U---A-A----AAU-AA-U--A-UA-A---AAA--
----..-.--..--.--.--(-(--(--((-(-(-.---.--.--.----.----.----)----)-)--)-)--)--)--.--.-.-...-..---..--...-........-(((((-(-.----((..-(-(-(-(-(-----((-----(.--(-(--.--(-((-((.-.-(-(--(--(---(-(-(-(----(-(((-(------(--.--(((----((((--(---(--(-..--..---(-(-(-(-(-(-(-((--(-(-(-(-.--(-(--(---(---((---(-(---((-----..-.-.-------)----)---)------)-)--))------)----)--).-)-)----)-)-)-))-.-)----)-)--))).--.))----))-)-))-)-)-)--.-))-)---))--)-)--)--)-))-)----)-----)--.-.-------)))--))---.-.-.)-).-)-)--)-...-.)-)-))-)-.-...)--).----)--))))).........---.--.--.--(-(-----(-(--(---(-.----...-..-.--.-))-)---)))--
>AF170191
----AA-A--AA--A--U--AAU--C--AC-A---G------U--U---------U---------U-G--U-G--AU-U--U--U-A-AUA-AU---CA--UCC-UACCCUUU-GUGAA-U-U----UG-----U-U-U---------------U--G-------U-AA-A-----G-A--AAAU---U-U---A----U-GUU-G------U-----CUA----UCCC--U-G-G-UG-G---UUU--U-U-U-G-----G-AA------A-A---------G------------------UU-----G--A-A--A---------A------------A--CU-----------------U-U----U-U--------C----G-A--A--U--C-C----UC-A-GG-G-A-C-----U-----------------A-G--G----C-----U--U-U-----C-AUA--GA---C-C-UU-UU-U-U--UUAAA-UU-A-AA-C-U-UU-UU-GU----A--UUCAUUUGUCUAAAA--U--U--UA-U-U-----U-U--U---A-A------U-AA-U--U-UA-A---AAA--
----..-.--..--.--.--(((--(--((-(---.------.--.---------.---------)-)--)-)--))-)--.--.-.-...-..---..--...-........-(((((-(-.----.(-----(-(-(---------------.--.-------(-((-(-----(-(--((((---(-(---(----(-(..-(------(-----(((----((((--(-(-(-.(-(---...--(-(-(-(-----(-((------(-(---------(------------------((-----.--.-.--.---------)------------)--))-----------------)-)----)-)--------)----)-)--)--.--)-)----))-)-))-)-)-.-----)-----------------)-)--)----)-----.--.-.-----)-)))--))---.-.-))-))-)-)--)))..-..-)-))-)-.-..-..-..----)--)))))..........--.--.--..-(-(-----(-(--(---(-(------.-..-.--)-))-)---)))--
>JF423684
----AA-A--AA--A--U--A-U--C--AC-A-G-U------U--U---------U----A----U-G--U-G--A--U--U--U-A-AUA-AU---CA--UCC-UACCCUUU-GUGAA-U-U----UG-----U-U-U---------------U--G-------U-UU-G-----A-A--AA-U---U-U---A----U-GUU-G------U-----CUA----UCCC--U-U-G--G-A---U----A-U---G-A-A-G-AA--G-G-A-A----A----G------------------UU-----UU-U-U--AU-------------------G-G--CU------U----U--C--U-U----U-U-U-U----C---------G--U--U-U----CA-A-GG-G-A-A-----U-----------------A-G--G----C-----U--U-U-----C-AUA--GA---C-C-UU-UU-U-UU-U-AAA-UU-A-AA-C-A-UU-U--GU----A--UUCAUUUGUCUAAAA--U--U--UA-U-U-----U-U--U---A-A------U-AA-U--U-UA-A---AAA--
----..-.--..--.--.--(-(--(--((-(-.-.------.--.---------.----.----)-)--)-)--)--)--.--.-.-...-..---..--...-........-(((((-(-.----((-----(-(-(---------------.--(-------(-((-(-----(-(--((-(---(-(---(----(-(..-(------(-----(((----((((--(-(-(--(-(---.----(-(---(-(-(-(-((--(-(-(-(----(----(------------------((-----..-.-.--..-------------------)-)--))------)----)--)--)-)----)-)-)-)----)---------)--)--)-)----))-)-))-)-.-)-----)-----------------)-)--)----)-----.--.-.-----)-)))--))---.-.-..-.)-)-))-)-)))-).-)-))-)-)-..-.--..----)--)))))..........--.--.--..-(-(-----(-(--(---(-(------.-..-.--)-))-)---)))--
>JX184602
----AA-A--AA--A--U--A-U--C--AC-U-C-G---A--U--U----G----A----G----A-G--U-G--A--U--U--U-A-AUA-AU---CA--UCC-UACCCUUU-GUGAA-U-U----UGUU-G-U-U-U-G-----UA-----AU--A-A--U--U-UU-UUU-U-G-A--U--U---U-U-A-A----A-AAA-A------A--A--UUA----UUUA--U---G--G-UU--UU---G-U-C-U-A-U-C-CC--U-A-A-A-A--U-U--G---G---UU---U-G---UU-----GU-G-A-------A----A---U------G-A--AU------C----A--AA-U-U----U-A-G-GG-A-A----U-A--GGCC--UUC----AU-A-AA-U-A-A--G-UU-U---UU--U-U-----A-AA-G----U-----C--U-U-------AAA--GA---C-C-UU-UU-U-UU-A-AAA-UU-A-AA-C-U-UU-U--GU----A--UUCAUUUGUCUAAAA--U--U--U--U-U-----U-U--U---A-A-A----U-AA-U--U-UA-A---AAA--
----..-.--..--.--.--(-(--(--((-(-(-.---.--.--.----.----.----)----)-)--)-)--)--)--.--.-.-...-..---..--...-........-(((((-(-.----((..-(-(-(-(-(-----.(-----(.--(-(--.--(-((-((.-.-(-(--(--(---(-(-(-(----(-(((-(------.--.--(((----((((--(---(--(-..--..---(-(-(-(-(-(-(-((--(-(-(-(-.--(-(--(---(---((---(-(---((-----..-.-.-------)----)---)------)-)--))------)----)--).-)-)----)-)-)-))-.-)----)-)--))).--.))----))-)-))-)-)-)--.-))-)---))--)-)-----)-))-)----)-----)--.-.-------)))--))---.-.-.)-).-)-).-.-...-.)-)-))-)-.-..-)--).----)--)))))..........--.--.--.--(-(-----(-(--(---(-(-(----.-..-)--)-))-)---)))--
>JX184721
----AA-A--AA--A--U-AA----G--AC-C---A---A--U--U-UAAA----A-CUUUA-UUU-G-GU-CU-A-----U--U-A-AUA-AU---C----CC-UACCCUUU-GUGAA-U-U----UGUUUG-U-U-U-G-----AA-----AU--A-A--UU-U-UU-U----------U--UA--U-U---A----A-AA--A------A-----UUA----UUGA-AU---G--UCU---UU---C-C-C-U-G-U-U-UU--UUU-G-G----U----G---GAG-AA---U-----UG-----GU-A-A--A----A-CA-G---UU-U-G-A-A--AC------CGA--A--A--A-U----C-A-G-GG-G-AAUGGU-A--U-----U-C-------A-U--U-A-A----UU-----------------U-U--U----U-U---A--U-A-------AAA--GA---C-C-UU-UU-U-U--U-AAAAUU-A-AA-C-A-UUUU--GU----A--UUCAUUUGUCUAAAA--U--U--A--U-U-----U-U--U---A--------U-AA-U--A-UA-A---AAA--
----..-.--..--.--.-.(----(--((-(---(---(--.--.-(((.----.-..)))-.))-)-))-))-.-----.--.-.-...-..---.----..-........-(((((-(-.----((((((-(-(-(-(-----((-----(.--(-(--..-(-((-(----------(--((--(-.---(----(-((--(------(-----(((----.(((-((---(--(((---((---(-(-(-(-(-.-.-((--(((-(-(----(----.---..(-((---(-----((-----..-.-.--.----.-))-)---))-)-.-.-.--))------)))--)--)--)-.----)-)-)-))-)-)).)))-)--)-----)-)-------)-.--)-)-)----))-----------------)-)--)----)-.---)--)-)-------)))--))---.-.-))-.)-)-)--)-)))..)-)-))-)-)-....--..----)--)))))..........--.--.--.--(-(-----(-(--(---(--------(-..-.--)-))-)---)))--
>JX184643
----AA-A--AA--A--U--A-U--C--GC-U-C-G---A--U--U----G----A----G----A-G--U-G--A--U--U--U-A-AUA-AU---CA--UCC-UACCCUUU-GUGAA-U-U----UGUU-G-U-U-U-G-----UA-----AU--A-A--U--U-UU-UUU-U-G-A--U--U---U-U-A-A----A-AAA-A------A--A--UUA----UUUA--U---G--G-UU--UU---G-U-C-U-A-U-C-CC--U-A-A-A-A--U-U--G---G---UU---U-G---UU-----GU-G-A-------A----A---U------G-A--AU------C----A--AA-U-U----U-A-G-GG-A-A----U-A--GGCU--UUC----AU-A-AA-U-A-A--G-UU-U---UU--U-U--U--A-AA-G----U-----C--U-U-------AAA--GA---C-C-UU-UU-U-U--A-AAA-UU-A-AA-C-U-UU-U--GU----A--UUCAUUUGUCUAAA---U--U--UU-U-U-----U-U--U---A-A-A----U-AA-U--U-UA-A---AAA--
----..-.--..--.--.--(-(--(--((-(-(-.---.--.--.----.----.----)----)-)--)-)--)--)--.--.-.-...-..---..--...-........-(((((-(-.----((..-(-(-(-(-(-----((-----(.--(-(--.--(-((-((.-.-(-(--(--(---(-(-(-(----(-(((-(------(--.--(((----((((--(---(--(-..--..---(-(-(-(-(-(-(-((--(-(-(-(-.--(-(--(---(---((---(-(---((-----..-.-.-------)----)---)------)-)--))------)----)--).-)-)----)-)-)-))-.-)----)-)--))).--.))----))-)-))-)-)-)--.-))-)---))--)-)--)--)-))-)----)-----)--.-.-------)))--))---.-.-.)-).-)-)--)-...-.)-)-))-)-.-..-)--).----)--))))).........---.--.--..-(-(-----(-(--(---(-(-(----.-..-)--)-))-)---)))--
>JF423691
----AA-A--AA--A--U-GG----A--AC-U---C--CU--U--U----U----U----UUGUGA-G-UU-C--A-----U--U-A-AUA-AU---C----CC-UACCCUUU-GUGAA-U-U----UGUUUG-U-U-U-G-----AA-----AU--A-A--U--U-UU-U----------U--UAUU------A----A-AA--A------A-----UUA----UUGA-AU---G--UCU---UU---C-C-C-U-G-U-U-----UUU-G-G----U----G---GAA-AA---A-----UG-----GU-A-A--A----A-C--G---UU-U-GGA-A--AC------C----A--A--A-U----C-A-G-GG-G-AAUGGU-A--U-----U-C-------A-UA-U-A-A----UU-----------------U-U--U----U------UAU-A-------AAA--GA---C-C-U--UU-U-U--U-AAAAUU-A-AA-C-U-UUUU--GU----A--UUCAUUUGUCUAAAA--U--U--A--U-U-----U-U--U---A--------U-AA-U--U-UA-A---AAA--
----..-.--..--.--.-.(----(--((-(---(--..--.--.----.----.----....))-)-))-)--.-----.--.-.-...-..---.----..-........-(((((-(-.----.(((((-(-(-(-(-----((-----(.--.-.--.--(-((-(----------(--(((.------(----(-((--(------(-----(((----((((-((---(--(((---((---(-(-(-(-(-.-.-----(((-(-(----(----.---...-((---(-----((-----..-.-.--.----.-)--)---))-)-...-.--))------)----)--)--)-.----)-)-)-))-)-)).)))-)--)-----)-)-------)-.)-)-)-)----))-----------------)-)--)----)------.))-)-------)))--))---.-.-.--.)-)-)--)-)))..)-)-))-)-.-....--..----)--)))))..........--.--.--.--(-(-----(-(--(---(--------.-..-.--.-))-)---)))--
>JF423677
----AA-A--AA--A--U--A-U--C--GC-U-C-G---A--U--U----G----A----G----A-G--U-G--A--U--U--U-A-AUA-AU---CA--UCC-UACCCUUU-GUGAA-U-U----UGUU-G-U-U-U-G-----UA-----AU--A-A--U--U-UU-UUU-U-G-A--U--U---U-U-A-A----A-AAA-A------A--A--UUA----UUUA--U---G--G-UU--UU---G-U-C-U-A-U-C-CC--U-A-A-A-A--U-U--G---G---UU---U-G---UU-----GU-G-A-------A----A---U------G-A--AU------C----A--AA-U-U----U-A-G-GG-A-A----U-A--GGCU--UUC----AU-A-AA-U-A-A--G-UU-U---UU--U-U--UU-A-AA-G----U-----C--U-U-------AAA--GA---C-C-UU-UU-U-U--A-AAA-UU-A-AA-C-U-UU-U--GU----A--UUCAUUUGUCUAAAA--U--U--U--U-U-----U-U--U---A-A----A-U-AA-U--A-UA-A---AAA--
----..-.--..--.--.--(-(--(--((-(-(-.---.--.--.----.----.----)----)-)--)-)--)--)--.--.-.-...-..---..--...-........-(((((-(-.----((..-(-(-(-(-(-----((-----(.--(-(--.--(-((-((.-.-(-(--(--(---(-(-(-(----(-(((-(------(--(--(((----((((--(---(--(-..--..---(-(-(-(-(-(-(-((--(-(-(-(-.--(-(--(---(---((---(-(---((-----..-.-.-------)----)---)------)-)--))------)----)--).-)-)----)-)-)-))-.-)----)-)--))).--.))----))-)-))-)-)-)--.-))-)---))--)-)--))-)-))-)----)-----)--.-.-------)))--))---.-.-.)-).-)-)--)-...-.)-)-))-)-.-..-)--).----)--)))))..........--.--.--.--(-(-----(-(--(---(-.----.-.-..-.--.-))-)---)))--
>JX184604
----AA-A--AA--A--U--A-U--C--AC-U-C-G---A--U--U----G----A----G----A-G--U-G--A--U--U--U-A-AUA-AU---CA--UCC-UACCCUUU-GUGAA-U-U----UGUU-G-U-U-U-G-----AA-----AU--A-A--U--U-UU-UUU-U-G-A--U--U---U-U-A-A----A-AAA-A------A--A--UUA----UUUA--U---G--G-UU--UU---G-U-C-U-A-U-C-CC--UAA-A-A----U-U--G---G---UU---U-G---UU-UGUUGU-A-A--AGGACA----AG--U------G-A--AU------C----A--A--U-U----U-A-G-GG-A-A----U-A--GGCU--UUC----AU-A-AA-U-A-A--G-UU-U---UU--U-U--U--A-AA-G----U-----C--U-U-------AAA--GA---C-C-UUUUU-U-U--A-AAA-UU-A-AA-C-U-UU-U--GU----A--UUCAUUUGUCUAAA---U--U--U--U-U-----U-U--U---A-A-A--A-U-AA-U--U-UA-A---AAA--
----..-.--..--.--.--(-(--(--((-(-(-.---.--.--.----.----.----)----)-)--)-)--)--)--.--.-.-...-..---..--...-........-(((((-(-.----.(((-.-(-(-(-(-----((-----(.--(-(--.--(-((-((.-.-(-(--(--(---(-(-(-(----(-(((-(------(--.--(((----((((--(---(--(-..--..---(-(-(-(-(-(-.-((--(.(-(-(----(-(--(---(---((---(-(---((-((((..-.-.--..))))----))--)------)-)--))------)----)--)--)-)----)-.-)-))-.-)----)-)--))).--.))----))-)-))-)-)-)--.-))-)---))--)-)--)--)-))-)----)-----)--.-.-------)))--))---.-.-)).))-)-)--)-)).-..-.-))-)-.-..-.--..----)--))))).........---.--.--.--(-(-----(-(--(---(-(-(--.-.-..-)--)-))-)---)))--
>JF423737
----AA-A--AA--A--U--A-UCGC--AC-A-U-G---A--U--U---------U----U---GU-G--U-G--A--U--U--U-A-AUA-AU---CA--UCCCUACCCUUU-GUGAA-U-U----UGU--U-UGU-U---------------C--A-------U-UU-U-----G-A--AA-U---U-U---A----U-GUU-G------U-----CUA----UCCC--U---G--A-----UU---U-C---G-U---A-AA--G---A-A---------G-------UU---------UU-----GU-A-A--AA---G----A---A--------A--CU-----------U-----U-U----U-U---U----C----G----A-----U-C-------A-GG-G-A-A-----U-----------------A-G--G----C-----U--U-U-----C-AUA--GA---C-C-UU-UU-U-U--A-AAA-UU-A-AA-C-A-UU-U--GU----A--UUCAUUUGUCUAAAA--U--U--UA-U-U-----U-U--U---AAA-A----AUAA-U--U-UA-A---AAA--
----..-.--..--.--.--(-((((--((-(-.-.---.--.--.---------.----)---))-)--)-)--)--)--.--.-.-...-..---..--............-(((((-(-.----((.--.-(((-(---------------.--(-------(-((-(-----(-(--((-(---(-(---(----(-(..-(------(-----(((----((((--(---(--(-----..---(-(---(-.---(-((--(---(-(---------(-------((---------((-----..-.-.--..---)----)---)--------)--))-----------)-----)-)----)-)---.----)----)----)-----)-)-------)-))-)-.-)-----)-----------------)-)--)----)-----.--.-.-----)-)))--))---.-.-..-))-)-)--)-)))-).-.-))-)-)-..-)--).----)--)))))..........--.--.--..-(-(-----(-(--(---(((-.----....-)--)-))-)---)))--
>JF423533
----AA-A--AA--A--U--A-U--C--AC-A-U-UU--A--U--U----G----U----U----U-G--U-G--A--U--U--U-A-AUA-AU---CA--UCC-UACCCUUU-GUGAA-U-U----UG-----U-U-U---------------U----------U-UU-GUU-U-G-A--AA-U---U-U---A----U-GUU-G------U-----CUA----UCCC--U-A-G--G-A---UU---U-U-G-G-A-A-G-AA--A-A-A-A---------G-UAG---UU---U-----UU-U---GU-A-A--AA-A-A----A---G------G-A--CU------U----U--U--U-U----U-U-U------C----U-A--A--U--UCC----CU-A-GG-G-A-A-----U-----------------A-G--G----C-----U--U-U-----C-AUA--GA---C-U-UU-UU-U-UU-U-AAA-UU-A-AA-C-A-UU-U--GU----A--UUCAUUUGUCUAAAA--U--U--UA-U-U-----U-U--U---A-A------U-AA-U--U-UA-A---AAA--
----..-.--..--.--.--(-(--(--((-(-.-..--.--.--.----.----.----.----)-)--)-)--)--)--.--.-.-...-..---..--...-........-(((((-(-.----((-----(-(-(---------------.----------(-((-(..-.-(-(--(.-(---(-(---(----(-(..-(------(-----(((----((((--(-(-(--(-.---..---(-(-(-(-(-(-(-((--(-(-(-(---------(-(..---((---(-----((-(---..-.-.--))-)-)----)---)------.-)--))------)----)--)--)-)----)-)-)------)----)-)--)--.--..)----))-)-))-)-.-)-----)-----------------)-)--)----)-----.--.-.-----)-)))--))---.-)-))-..-.-..-)-)))-..-)-))-)-)-..-.--..----)--)))))..........--.--.--..-(-(-----(-(--(---(-(------.-..-.--)-))-)---)))--
>JX184756
----AA-U--AA--A--U-UU-C--C--AA-C---A---U--G--U----U--U-U----G---UU-G----G--A--UA-A--C-A-AUA-AU---CA--UCC-UACCCUUU-GUGAA-U-U----UGUUUG-U-U-U-G-----AA------U--A-A--U----UU-U----------U--U---U-----G----A-AA--A------A-----UUA----UU----U------U-----U----G-U-C-U-U-U-C-CC--U-G-AUG----U-A--A--AA---AG---U-----UU-----GA-A-A--A----A----G---C------U----UU------U----UU-A--C-U----C-A-G-GG-G-A----U-A--GAU---UU------U-A-A--U-A-A----UU-----------------U-U--U----U-----A------------AAA--GA---C-CUUU-U--U-U--U-AAA-UA-A-AA-C-U-UUUU--GUAUGUA--UUCAUUUGUCUAAAA--A--------U-U-----U-U--A---A-A-U----U-AA-UAAUUUA-A---AAA--
----..-.--..--.--.-.(-(--(--((-(---(---.--.--.----.--.-)----)---))-)----)--)--..-.--.-.-...-..---..--...-........-(((((-(-.----..((((-(-(-(-(-----((------.--(-(--.----((-(----------(--(---(-----(----(-((--(------(-----(((----((----.------.-----.----(-(-(-(-(-(-(-((--(-(-(..----.-(--(--((---((---(-----((-----..-.-.--)----)----)---)------)----))------)----).-.--.-)----)-)-)-))-)-)----.-)--)))---..------.-)-)--)-)-)----))-----------------)-)--)----)-----)------------)))--))---.-..))-.--)-)--)-)))-))-)-).-.-.-....--......)--)))))..........--.--------(-(-----(-(--(---(-(-(----(-..-.))))))-)---)).--
>JX184796
----AA-A--AA--A--U--A-U--C--GC-U-C-G---A--U--U----G----A----G----A-G--U-G--A--U--U--U-A-AUA-AU---CA--UCC-UACCCUUU-GUGAA-U-U----UGUU-G-U-U-U-G-----UA-----AU--A-A--U--U-CU-UUU-U-G-A--U--U---U-U-A-A----A-AAA-A------A--A--UUA----UUUA--U---G--G-UU--UU---G-U-C-U-A-U-C-CC--UAA-A-A----U-U--G---G---UU---U-G---UU-UGUUGU-A-A--AAGACA----AG--U------G-A--AU------C----A--A--U-U----U-A-G-GG-A-A----U-A--GGCU--UUC----AU-A-AA-U-A-A--GUUU-U---UU--U-U--U--A-AA-G----U-----C--U-U-------AAA--GA---C-C-UU-UU-U-U--A-AAA-UU-A-AA-C-U-UU-U--GU----A--UUCAUUUGUCUAAA---U--U--U--U-U-----U-U--U---A-A-A----U-AA-U--U-UA-A---AAA--
----..-.--..--.--.--(-(--(--((-(-(-.---.--.--.----.----.----)----)-)--)-)--)--)--.--.-.-...-..---..--...-........-(((((-(-.----((..-(-(-(-(-(-----((-----(.--(-(--.--(-((-((.-.-(-(--(--(---(-(-(-(----(-(((-(------(--(--(((----((((--(---(--(-..--..---(-(-(-(-(-(-.-((--(.(-(-(----(-(--(---(---((---(-(---((-((((..-.-.--..))))----))--)------)-)--))------)----)--)--)-)----)-.-)-))-.-)----)-)--))).--.))----))-)-))-)-)-)--.)))-)---))--)-)--)--)-))-)----)-----)--.-.-------)))--))---.-.-.)-).-)-)--)-...-.)-)-))-)-.-..-)--).----)--))))).........---.--.--.--(-(-----(-(--(---(-(-(----.-..-)--)-))-)---)))--
>JF423841
----AA-U--AAAUA-----G-C--C--AA-A----------U--U----A----U----U----U-G--G-C--A--A--U--U-A-AUA-AU---CA--UCC-UACCCUUU-GUGAA-U-U----UG-----U-U-UUG-----AAUUGUAAU--A----A--U-UU-U----------U--U---U-U-U-U----U-GAA-A------A-----UUA----UU-A--A---A--A-A---U----G-U-C-U-U-U-C-CC--U---A-A----U----G---GAU-AA---A-G---UU-----GA-A-A-------A----G---C------U-U--UU------G----A--U--A-U----U-A-G-GG-G-A----U-A--GA-U--UUU-----UUA-A--U-A-A----UU-U---------------U-U--G----A-U---A--A-A-------AAAA-GA---C-C-UU-UU-U-UC-UAAAA-UU-A-AA-CAU-UU-U--GU----A--UUCAUUUGUCUAAAA--------A--U-U-----A-U--UUUUA-A------U-AA-U--A-UA-A---AAA--
----.(-(--.(((.-----(-(--(--((-(----------.--.----.----)----)----)-)--)-)--.--)--)--)-.-)).-..---..--...-........-(((((-(-.----((-----(-(-(.(-----((.......--.----.--(-((-(----------(--(---(-(-.-(----(-(((-(------(-----(((----((-(--(---(--(-(---.----(-(-(-(-(-(-(-((--(---(-(----(----(---...-((---(-(---((-----..-.-.-------)----)---)------)-)--).------.----.--)--)-)----)-)-)-))-)-)----.-)--))-)--)))-----)))-)--)-)-)----))-)---------------)-)--)----)-.---)--)-)-------))))-).---.-.-..-..-)-))-.....-..-)-))-)).-..-.--..----)--)))))..........--------(--(-(-----(-(--(...)-)------)-))-)--.-..-.---...--
>JX184644
----AA-A--AA--A--U--A-U--C--AC-A-U-A---A--U--U----G----U----U----U-G--U-G--A--U--U--U-A-AUA-AU---CA--UCC-UACCCUUU-GUGAA-U-U----UG-----U-U-U---------------U----------U-UU-GUU-U-G-A--AA-U---U-U---A----U-GUU-G------U-----CUA----UCCC--U-AAG--G-A---UU---U-U-G-G-A-A-G-AA--A-A-A-A----A-A--G-UAG---UU---U-----UU-U---GU-A-A--AA-A-A----A---A------G-A--CUUU---UU----U--U--U-U----U-U-U-UU-U-C----U-A--A--U--UCC----CU-A-GG-G-A-A-----U-----------------A-G--G----C-----U--U-U-----C-AUA--GA---C-U-UU-UU-U-UU-U-AAA-UU-A-AA-C-A-UU-U--GU----A--UUCAUUNGUCUAAAA--U--U--UA-U-U-----U-U--U---A-A------U-AA-U--U-UA-A---AAA--
----..-.--..--.--.--(-(--(--((-(-.-.---.--.--.----.----.----.----)-)--)-)--)--)--.--.-.-...-..---..--...-........-(((((-(-.----((-----(-(-(---------------.----------(-((-(..-.-(-(--(.-(---(-(---(----(-(..-(------(-----(((----((((--(-(.(--(-(---..---(-(-(-(-(-(-(-((--(-(-(-(----(-(--(-.((---((---(-----((-(---..-.-.--..-)-)----)---)------)-)--))..---))----)--)--)-)----)-)-)-))-)-)----)-)--)--.--)))----.)-)-))-)-.-)-----)-----------------)-)--)----)-----.--.-.-----)-)))--))---.-)-))-..-.-..-)-)))-..-)-))-)-)-..-.--..----)--)))))..........--.--.--..-(-(-----(-(--(---(-(------.-..-.--)-))-)---)))--
>JX184777
----AA-U--AAAUAGAG--A-U--AG-AA-U-GAAA--A--U--U---------A----U----A-U--UCU--A--UC-U--U-A-AUA-AU---AA--UCCCUACCCUUU-GUGAA-U-U----UG-----U-U-U-G------------------------U-UU-GAAAU-A-AUUU--U---U-U-A-A----AGAAA-A------A-----UUA----UUUA--U---A--G-U---UU---G-U-C-U-A-U-C-CC--U-A-A-G----G-U--GAU-G---AU---U-G---UU-----GU-A-A-------A----A---G------GCA--AU------UUG--A--AG-UCU----U-A-G-GG-A-A----U-A--GGCU--UUC----UUAA-AA-U-A-A----UU-U---------------U-U--A----U-----U----U-------AAA--GA---C-C-UU-UU-U-UU-U-AAA-UU-A-AA-C-U-UU-UU-GU----A--UUCAUUUGUCUAAAA--U--U--UA-U-U-----U-U--U---A-A-A----U-AA-U--U-UA-A---AAA--
----..-.--.....(((--(-(--((-((-(-(...--.--.--.---------.----)----)-)--)))--)--))-)--)-.-...-..---..--............-(((((-(-.----.(-----(-(-(-(------------------------(-((-((((.-(-(.((--(---(-(-(-(----(.(((-(------(-----(((----(((.--.---(--(-.---..---(-(-(-(-(-(-(-((--(-(-(-(----(-(--...-(---((---(-(---((-----..-.-.-------.----.---)------)))--))------)..--.--.)-)))----)-)-)-))-.-)----)-)--))).--..)----)..)-))-)-)-)----))-)---------------)-)--.----)-----)----)-------)))--))---.-.-.)-).-)-))-)-)))-.)-)-))-)-.-..-..-..----)--)))))..........--.--.--..-(-(-----(-(--(---(-(-(----.-..-)--)-))-)---)))--
>JX184726
----AA-A--AA--A--U-AA----G--AC-C---A---A--U--U-UAAA----A-CUUUA-UUU-G-GU-CU-A-----U--U-A-AUA-AU---C----CC-UACCCUUU-GUGAA-U-U----UGUUUG-U-U-U-G-----AA-----AU--A-A--UU-U-UU-U----------U--UA--U-U---A----A-AA--A------A-----UUA----UUGA-AU---G--UCU---UU---C-C-C-U-G-U-U-UU--UUU-G-G----U----G---GAG-AA---U-----UG-----GU-G-A--A----A-CA-G---UU-U-G-A-A--AC------CGA--A--A--A-U----C-A-G-GG-G-AAUGGU-A--U-----U-C-------A-U--U-A-A----UU-----------------U-U--U----U-U---A--U-A-------AAA--GA---C-C-UU-UU-U-U--U-AAAAUU-A-AA-C-U-UUUU--GU----A--UUCAUUUGUCUAAAA--U--U--A--U-U-----U-U--U---A--------U-AA-U--A-UA-A---AAA--
----..-.--..--.--.-.(----(--((-(---(---(--.--.-(((.----.-..)))-.))-)-))-))-.-----.--.-.-...-..---.----..-........-(((((-(-.----.(((((-(-(-(-(-----((-----(.--(-(--..-(-((-(----------(--((--(-.---(----(-((--(------(-----(((----.(((-((---(--(((---((---(-(-(-(-(-.-.-((--(((-(-(----(----.---..(-((---(-----((-----..-.-.--.----.-))-)---))-)-.-.-.--))------)))--)--)--)-.----)-)-)-))-)-)).)))-)--)-----)-)-------)-.--)-)-)----))-----------------)-)--)----)-.---)--)-)-------)))--))---.-.-))-.)-)-)--)-)))..)-)-))-)-.-....--..----)--)))))..........--.--.--.--(-(-----(-(--(---(--------(-..-.--)-))-)---)))--
>JF423668
----AA-A--AA--A--U--A-U--C--AC-U-U-G---A--U--U----G----A----A----A-G--U-G--A--U--U--U-A-AUA-AU---CA--UCC-UACCCUUU-GUGAA-U-U----UGUU-G-U-U-U-G-----AA-----AU--A-A-----UUUU-UUU-U-G-A--CG-U---G-G-A-AU---A-AAA-A--AAAAA--A--UUA----UUUA--U---G--G-UU--UU---G-U-C-U-A-U-C-CC--U-A-A-AUUGGU-U--U---G---UU---U-G---UU-----GU-A-A--AAGACA----AG--U------G-A--AU------C----A-----U-U----U-A-G-GG-A-A----U-A--GGCU--UUC----CU-A-AA-U-A-AUUGAUU-U---UU-UU-U--CC-A-AU-G----U-----C--U-U-----A-AAA--GA---C-C-UUUUU-U-U--A-AAA-UU-A-AA-C-U-UU-U--GU----A--UUCAUUUGUCUAAAA--U--U--U--U-U-----U-U--U---A-A-A--A-U-AA-U--A-UA-A---AAA--
----..-.--..--.--.--(-(--(--((-(-(-.---.--.--.----.----.----)----)-)--)-)--)--)--.--.-.-...-..---..--...-........-(((((-(-.----.(((-.-(-(-(-(-----((-----(.--(-(-----((((-((.-.-(-(--(.-(---(-(-(-(.---(-(((-(--....(--(--(((----((((--.---(--(-..--..---(-(-(-(-(-(-(-((--(-(-(-((.(((-(--(---(---((---(-(---((-----..-.-.--..))))----))--)------)-)--))------)----)-----)-)----)-)-)-))-.-)----)-)--))).--..)----))-)-))-)-)-)))..))-)---))-.)-)--))-)-..-)----)-----)--.-.-----)-)))--))---.-.-)).))-)-)--)-)).-..-.-))-)-.-..-.--..----)--)))))..........--.--.--.--(-(-----(-(--(---(-.-.--.-.-..-.--.-))-)---)))--
>AF170206
----AA-U--AA--A--A-UA----U--CA-C---A---U--U--U---GU----U----U---GU-G----A--U-----U--U-A-AUA-AU---CA--UCC-UACCCUUU-GUGAA-UAU----UGUU-GUU-U-U-G-----AA-----AC--A-A-----U-UU-U----------U--U---U-----A----A-AA--A------------UUA----UUGA--UU--G--UCU---UU---C-C-C-U-G---U-----U---G-A----A-U--A---GA-------G-----U------GU-U-UUCG----UUC--A---G----G-G-A--AU------U----C-------G----C-A-G-GG-G-A----G-U--G-----U-C-------A-G--U-A-A----UU-----------------U-U--U----------A----A-------AAA--GA---C-C-UU-UU-U-U--U-AAA-UU-A-AA-C-U-UU-U--GU----A--UUCAUUUGUCUAAAAU-U--U--A--U-U-----U-U--U---A---A----U-AA-U--A-UA-A---AAA--
----..-.--..--.--.-.(----(--((-(---(---.--.--.---..----.----)---))-)----)--)-----.--.-.-...-..---..--...-........-(((((-(((----.(((-..(-(-(-(-----((-----(.--(-(-----(-((-(----------(--(---(-----(----(-((--(------------(((----((((--(.--.--(((---((---(-(-(-(-(---.-----(---(-(----(-.--.---..-------.-----.------..-.-))))----..)--)---)----)-)-)--).------.----.-------.----.-.-.-))-)-.----.-.--)-----)-)-------)-)--)-)-)----))-----------------)-)--)----------)----)-------)))--))---.-.-))-.)-)-)--)-)))-..-.-))-)-.-..-.--))----)--)))))...........-.--.--.--(-(-----(-(--(---(---.----.-..-.--.-))-)---)))--
>JF423494
----AA-A--AA--A--U--A-U--C--AC-U-C-G---A--U--U----G----A----G----A-G--U-G--A--U--U--U-A-AUA-AU---CA--UCC-UACCCUUU-GUGAA-U-U----UGUU-G-U-U-U-G-----UA-----AU--A-A--U--U-UU-UUU-U-G-A--U--U---U-U-A-A----A-AAA-A------A--A--UUA----UUUA--U---G--G-UU--UU---G-U-C-U-A-U-C-CC--UAA-A-A----U-U--G---G---UU---U-G---UU-UGUUGU-A-A--AAGACA----AG--U------G-A--AU------C----A--A--U-U----U-A-G-GG-A-A----U-A--GGCU--UUC----AU-A-AA-U-A-A--G-UU-U---UU--U-U--UU-A-AA-G----U-----C--U-U-------AAA--GA---C-C-UU-UU-U-U--A-AAA-UU-A-AA-C-U-UUUU--GU----A--UUCAUUUGUCUAAA---A--U--U--U-U-----U-U--U---A-A-A--A-U-AA-U--U-UA-A---AAA--
----..-.--..--.--.--(-(--(--((-(-(-.---.--.--.----.----.----)----)-)--)-)--)--)--.--.-.-...-..---..--...-........-(((((-(-.----((..-(-(-(-(-(-----((-----(.--(-(--.--(-((-((.-.-(-(--(--(---(-(-(-(----(-(((-(------(--(--(((----((((--(---(--(-..--..---(-(-(-(-(-(-.-((--(.(-(-(----(-(--(---(---((---(-(---((-((((..-.-.--..))))----))--)------)-)--))------)----)--)--)-)----)-.-)-))-.-)----)-)--))).--.))----))-)-))-)-)-)--.-))-)---))--)-)--))-)-))-)----)-----)--.-.-------)))--))---.-.-.)-).-)-)--)-...-.)-)-))-)-.-...)--).----)--))))).........---.--.--.--(-(-----(-(--(---(-(-(--.-.-..-)--)-))-)---)))--
>JF423567
----AA-A--AA--A--U--A-U--C--AC-A-U-A---A--U--U----G----U----U----U-G--U-G--A--U--U--U-A-AUA-AU---CA--UCC-UACCCUUU-GUGAA-U-U----UG-----U-U-U---------------U----------U-UU-GUU-U-G-A--AA-U---U-U---A----U-GUU-G------U-----CUA----UCCC--U-A-G--G-A---UU---U-U-G-G-A-A-G-GA--A-A-A-A--------------------------------------A-A-----------------------G-----U------U----U--U--U-U----U-U-U------C----U-A--A--U--UCC----CU-A-GG-G-A-A-----U-----------------A-G--G----C-----U--U-U-----C-AUA--GA---C-U-UU-UU-U-U--U-AAA-UU-A-AA-C-A-UU-U--GU----A--UUCAUUUGUCUAAAA--U--U--UA-U-U-----U-U--U---A-A------U-AA-U--A-UA-A---AAA--
----..-.--..--.--.--(-(--(--((-(-.-.---.--.--.----.----.----.----)-)--)-)--)--)--.--.-.-...-..---..--...-........-(((((-(-.----((-----(-(-(---------------.----------(-((-(..-.-(-(--(.-(---(-(---(----(-(..-(------(-----(((----((((--(-(-(--(-.---..---(-(-(-(-(-(-(-((--(-(-(-(--------------------------------------.-.-----------------------.-----)------)----)--)--)-)----)-)-)------)----)-)--)--.--..)----))-)-))-)-.-)-----)-----------------)-)--)----)-----.--.-.-----)-)))--))---.-)-))-..-.-.--)-)))-..-)-))-)-)-..-.--..----)--)))))..........--.--.--..-(-(-----(-(--(---(-.------.-..-.--.-))-)---)))--
>JX184575
----AA-U--AA--A--U-UUUC--C--AA-C-------A--U--G----G----U----U---UU-G----GA-A--AA-A--C-A-AUA-AU---CA--UCC-UACCCUUU-GUGAA-U-U----UGUUUG-U-U-U-G-----AA-----AU--A-A-----U-UU-U----------U--UA--U-UGAAA----A-AA--A------A-----UUA----UU----U---G--A-A---U----G-U-C-U-U-U-C-CC--U-GUU-U----U-U-----UG---UU---G-----AA-----A--A-G--U----U----U---U------G-A--CA-----------GA-A--A------C-A-G-GG-G-A----U-A--GAU---UUC-----A-AUA--U-A-A----UU-----------------U-U--U----UUUU-AA--A-U-------AAAAAGA---C-C-UU-UU-U-U--U-AAAUUA-A-AA-C-U-UUUU--GU----A--UUCAUUUGUCUAAAA--A--A--AA-U-U-----U-U--U---A-U-A------AA-UAAUAUA-A---AAA--
----..-.--..--.--(-((((--(--((-.-------.--.--.----.----.----.---))-)----))-)--))-.--.-.-...-..---..--...-........-(((((-(-.----.(((((-(-(-(-(-----((-----(.--(-(-----(-((-(----------(--((--(-(((((----(-((--(------(-----(((----((----(---(--(-(---.----(-(-(-(-.-(-(-((--(-..(-(----(-(-----((---((---(-----((-----.--.-.--.----)----)---)------)-)--))-----------))-)--)------.-.-)-))-)-)----.-)--)))---)))-----)-).)--)-)-)----))-----------------)-)--)----))))-.)--)-)-------)))))).---.-.-))-.)-)-)--)-))))..-)-))-)-.-....--..----)--)))))..........--.--.--..-(-(-----(-(--(---(-(-(------..-...))))-)---)))--
>JX184727
----AA-A--AA--A--U--A-U--C--AC-U-U-G---A--U--U----G----A----A----A-G--U-G--A--U--U--U-A-AUA-AU---CA--UCC-UACCCUUU-GUGAA-U-U----UGUU-G-U-U-U-G-----UA-----AU--A-A--U--U-UU-UUU-U-G-A--U--U---U-U-A-A----A-AAA-A------A-----UUA----UUUA--U---G--G-UU--UU---G-U-C-U-A-U-C-CC--U-A-A-A-A--U-U--G---G---UU---U-G---UU-----GU-G-A-------A----A---U------G-A--AU------C----A--AA-U-U----U-A-G-GG-A-A----U-A--GGCU--UUC----AU-A-AA-U-A-A--GUUU-U---UU--U-U--U--A-AA-G----U-----C--U-U-------AAA--GA---C-C-UU-UU-U-UU-A-AAA-UU-A-AA-C-U-UU-U--GU----A--UUCAUUUGUCUAAAA--U--U--U--U-U-----U-U--U---A-A-A----U-AA-U--U-UA-A---AAA--
----..-.--..--.--.--(-(--(--((-(-(-.---.--.--.----.----.----)----)-)--)-)--)--)--.--.-.-...-..---..--...-........-(((((-(-.----((..-(-(-(-(-(-----.(-----(.--(-(--.--(-((-((.-.-(-(--(--(---(-(-(-(----(-(((-(------(-----(((----((((--(---(--(-..--..---(-(-(-(-(-(-(-((--(-(-(-(-.--(-(--(---(---((---(-(---((-----..-.-.-------)----)---)------)-)--))------)----)--).-)-)----)-)-)-))-.-)----)-)--))).--.))----))-)-))-)-)-)--..))-)---))--)-)--)--)-))-)----)-----)--.-.-------)))--))---.-.-.)-).-)-).-.-...-.)-)-))-)-.-..-)--).----)--)))))..........--.--.--.--(-(-----(-(--(---(-(-(----.-..-)--)-))-)---)))--
>JF423778
----AA-U--AA--A--U-GG---UC--UA-C---G---U--U--U----U--A-A----G---UA-G--A-C--A--C--U--U-A-AUA-AU---C----C--UACCCUUU-GUGAA-U-U----UGUUUG-U-U-U-G-----AA-----AU--A-A-----U-UU-U----------U--U---A-U---A----A-A---A------------UUA----UUGA-UU---G--UCU---UU---C-C-C-U-G-U-U-----G---A-A----U----A---GA--GU---G-----UU-----UU-C-G--A----A-C--A---U----G-A-A--AU------U----C-------G----C-A-G-GG-G-A----U-A--G-----U-C-------A-G--U-A-A----UU-----------------U-U--U----------A----A-------AAA--GA---C-C-U--UU-U-U--U-AAA-AUUA-AA-C-U-UUUU--GU----A--UUCAUUUGUCUAAAA--U--U--A--U-U-----U-U--U---A--------U-AA-U--U-UA-A---AAA--
----..-.--..--.--.-.(---((--((-(---.---.--.--.----.--.-.----)---))-)--)-)--.--.--.--.-.-...-..---.----.--........-(((((-(-.----.(((((-(-(-(-(-----((-----(.--.-.-----(-((-(----------(--.---.-.---(----(-(---(------------(((----((((-((---(--((.---..---(-(-(-(-(-(-.-----(---(-(----(----.---..--((---(-----((-----..-.-.--)----)-)--)---)----.-.-.--))------)----)-------)----)-)-)-))-)-)----)-)--)-----)-)-------)-)--)-)-)----))-----------------)-)--.----------)----)-------)))--..---.-.-.--.)-)-)--)-)))-..))-))-)-.-....--..----)--)))))..........--.--.--.--(-(-----(-(--(---(--------.-..-.--.-))-)---)))--
>JX184811
----AA-C--AAAUA-----G-C--C--AA-A----------U--U----A----U----U----U-G--G-C--A--A--U--U-A-AUA-AU---CA--UCC-UACCCUUU-GUGAA-U-U----UG-----U-U-UUG-----AAUUGUAAU--A----A--U-UU-U----------U--U---U-U-U-U----U-GAA-A------A-----UUA----UU-A--A---A--A-A---U----G-U-C-U-U-U-C-CC--U---A-A----U----G---GAU-AA---A-G---UU-----GA-A-A-------A----G---C------U-U--UU------G----A--U--A-U----U-A-G-GG-G-A----U-A--GA-U--UUU-----U-A-A--U-A-A----UU-U---------------U-U--G----A-U---A--A-A-------AAAA-GA---C-C-UU-UU-U-UC-UAAAA-UU-A-AA-CAU-UU-U--GU----A--UUCAUUUGUCUAAAA--------A--U-U-----A-U--UUUUA-A------U-AA-U--A-UA-A---AAA--
----..-.--.(((.-----(-(--(--((-(----------.--.----.----)----)----)-)--)-)--.--)--)--)-.-...-..---..--...-........-(((((-(-.----((-----(-(-(.(-----((.......--.----.--(-((-(----------(--(---(-(-.-(----(-(((-(------(-----(((----((-(--(---(--(-.---.----(-(-(-(-(-(-(-((--(---(-(----(----(---...-((---(-(---((-----..-.-.-------)----)---)------)-)--).------.----.--)--)-)----)-)-)-))-)-)----.-)--))-)--)))-----)-)-)--)-)-)----))-)---------------)-)--)----)-.---)--)-)-------))))-).---.-.-..-..-)-))-.....-..-)-))-)).-..-.--..----)--)))))..........--------(--(-(-----(-(--(...)-)------)-))-)--.-..-.---...--
>EU330178
---UAA----AA--A--A-UU-C--U--GA-C---UCU-U--A--A----A--AGA----G---UU-A----G--A---A-A--C-A-AUA-AU---CA--UCC-UACCCUAU-GCGAA-U-U----UGUUUG-U-U-U-G-----AA-----AU--A-A--UU-U-UU-U----------U--U---U-U---G----AUAA--A------A-----AAAAUUAUU----U---G--A-A---U----G-U-C-U-U-U-C-CC--U-G-AUGC---UUUG-A--GG---AG-U-U-----UUUU---UUUAUA--A----A----G--AC------U----UC------U----GG-AG-C-U----C-A-G-GG-G-A----U-A--GAU---UU------C-A-AA-UUAUU----UU-----------------U-U--U----UUAUUAA--G---------AAA--GA---C-CUUU-UU-U-U--U-AAA-UA-A-AA-C-U-UUUU--GU----A--UUCAUUUGUCUAAAA--A--AAAUU-U-U-----U-U--U---A-A--------AA-UAAUAUA-A---AAA--
---...----..--.--.-((-(--(--((-(---(((-.--.--.----.--)))----)---))-)----)--)---)-.--.-.-...-..---..--...-......((-(((((-.-.----..((((-(-(-(-(-----((-----(.--(-(--..-(-((-(----------(--(---(-(---(----((((--(------(-----((((..(((----(---(--(-(---.----(-(-(-(-(-(-(-((--(-(-(.((---(((.-(--((---((-(-(-----(((.---.....)--)----)----)--))------)----))------)----))-))-)-)----)-)-)-))-)-)----.-)--)))---))------)-)-))-)...)----))-----------------)-)--)----)))))))--)---------)))--))---.-..))-.)-)-)--)-)))-))-)-).-.-.-.)))--))----)--)..............--.--.....-(-(-----(-(--(---(-.--------..-.....))-)---)))--
>JF423837
----AA-A--AA--A--U--A-U--C--AC-U-U-G---A--U--U----G----A----A----A-G--U-G--A--U--U--U-A-AUA-AU---CA--UCC-UACCCUUU-GUGAA-U-U----UGUU-G-U-U-U-G-----UA-----AU--A-A--U--U-UU-UUU-U-G-A--U--U---U-U-A-A----A-AAA-A------A--AA-UUA----UUUA--U---G--G-UU--UU---G-U-C-U-A-U-C-CC--U-A-A-A-A--U-U--G---G---UU---U-G---UU-----GU-G-A-------A----A---U------G-A--AU------C----A--AA-U-U----U-A-G-GG-A-A----U-A--GGCU--UUC----AU-A-AA-U-A-A--G-UU-U---UU--U-UUUU--A-AA-G----U-----C--U-U-------AAA--GA---C-C-UU-UU-U-UU-A-AAA-UU-A-AA-C-U-UU-U--GU----A--UUCAUUUGUCUAAAA--U--U--U--U-U-----U-U--U---A-A----A-U-AA-U--A-UA-A---AAA--
----..-.--..--.--.--(-(--(--((-(-(-.---.--.--.----.----.----)----)-)--)-)--)--)--.--.-.-...-..---..--...-........-(((((-(-.----((..-(-(-(-(-(-----.(-----(.--(-(--.--(-((-((.-.-(-(--(--(---(-(-(-(----(-(((-(------(--((-(((----((((--(---(--(-..--..---(-(-(-(-(-(-(-((--(-(-(-(-.--(-(--(---(---((---(-(---((-----..-.-.-------)----)---)------)-)--))------)----)--).-)-)----)-)-)-))-.-)----)-)--))).--.))----))-)-))-)-)-)--.-))-)---))--)-))))--)-))-)----)-----)--.-.-------)))--))---.-.-.)-).-)-).-.-...-.)-)-))-)-.-..-)--).----)--)))))..........--.--.--.--(-(-----(-(--(---(-.----.-.-..-.--.-))-)---)))--
>JX184888
----AA-A--AA--A--U--A-U--C--GC-U-C-G---A--U--U----G----A----G----A-G--U-G--A--U--U--U-A-AUA-AU---CA--UCC-UACCCUUU-GUGAA-U-U----UGUU-G-U-U-U-G-----AA-----AU--A-A--U--U-UU-UUU-U-G-A--U--U---U-U-A-A----A-AAA-A------A-----UUA----UUUA--U---G--G-UU--UU---G-U-C-U-A-U-C-CC--UAA-A-A----U-U--G---G---UU---U-G---UU-UGUUGU-A-A--AAGACA----AG--U------G-A--AU------C----A--A--U-U----U-A-G-GG-A-A----U-A--GGCU--UUC----AU-A-AA-U-A-A--G-UU-U---UU--U-U--U--A-AA-G----U-----C--U-U-------AAA--GA---C-C-U-UUU-U-U--A-AAA-UU-A-AA-C-U-UU-U--GU----A--UUCAUUUGUCUAAAU--U--U-----U-U-----U-U--U---A-A-A----U-AA-U--U-UA-A---AAA--
----..-.--..--.--.--(-(--(--((-(-(-.---.--.--.----.----.----)----)-)--)-)--)--)--.--.-.-...-..---..--...-........-(((((-(-.----.(((-.-(-(-(-(-----((-----(.--.-.--.--(-((-((.-.-(-(--(--(---(-(-(-(----(-(((-(------(-----(((----((((--(---(--(-..--..---(-(-(-(-(-(-.-((--(.(-(-(----(-(--(---(---((---(-(---((-((((..-.-.--..))))----))--)------)-)--))------)----)--)--)-)----)-.-)-))-.-)----)-)--))).--.))----))-)-))-)-)-)--.-))-)---))--)-)--)--)-))-)----)-----)--.-.-------)))--))---.-.-.-.))-)-)--)-)).-..-.-))-)-.-..-.--..----)--)))))..........--.--.-----(-(-----(-(--(---(-(-(----.-..-)--)-))-)---)))--
>JX184798
----AA-U--AA--A--U-GG----C--UC-C---G---A--U--U---GU----A----G---GA-G----C--A--C--U--U-A-AUA-AU---C----C--UACCCUUU-GUGAA-U-U----UGUU-G-U-U-U-G-----AA-----AU--A-A-----C-UU-U-------------U---U-UU--A----A-A---A------------UUA----UUGA-UU---G--UCU---UU---C-C-C-U-G-U-U-----G---A-A----U-U--A---G---UU---G-----UC-----GU-A-A--G----A-C--A---A----G-U-G--AU------U----C-------G----C-A-G-GG-G-A----U-A--G-----U-C-------A-G--U-A-A----UU-----------------U-U--U----------A----A-------AAA--GA---C-C-UU-UU-U-U--U-AAA-UU-A-AA-C-U-UUUU--GU----A--UUCAUUUGUCUAAAA--U--U--A--U-U-----U-U--U---A--------U-AA-U--A-UA-A---AAA--
----..-.--..--.--.-.(----(--((-(---.---.--.--.---..----.----)---))-)----)--.--.--.--.-.-...-..---.----.--........-(((((-(-.----.(((-(-(-(-(-(-----((-----(.--(-(-----(-((-(-------------(---(-..--(----(-(---(------------(((----((((-((---(--((.---..---(-(-(-(-(-(-.-----(---(-(----(-(--(---.---((---(-----((-----..-.-.--)----)-)--)---)----.-)-)--))------)----)-------)----)-)-)-))-)-)----)-)--)-----)-)-------)-)--)-)-)----))-----------------)-)--.----------)----)-------)))--).---.-.-))-.)-)-)--)-)))-).-.-))-)-.-....--..----)--)))))..........--.--.--.--(-(-----(-(--(---(--------(-..-.--)-))-)---)))--
>JX184527
----AA-U--AA--A--U-GG----C--UC-C---G---C--G--U----U----A----G---GA-G----C--A--C--U--U-A-AUA-AU---C----C--UACCCUUU-GUGAA-U-U----UGUU-G-U-U-U-G-----AA-----AU--A-A-----U-UU-U----------U--U---U-U---A----A-A---A------------UUA----UUGA-AU---G--UCU---UU---C-C-C-U-G-U-U-----G---A-A----U-U--A---GA--GU---G-----UU-----UU-C-G--G----A-C--AC--A----A-A-G--AU------U----C-------G----C-A-G-GG-G-A----U-A--G-----U-C-------A-A--U-A-A----UU-----------------U-U--U----------A----A-------AAA--GA---C-C-UU-UU-U-U--U-AAA-UU-A-AA-C-C-UUUU--GU----A--UUCAUUUGUCUAAAA--U--U--A--U-U-----U-U--U---A--------U-AA-U--A-UA-A---AAA--
----..-.--..--.--.-.(----(--((-(---.---.--.--.----.----.----)---))-)----)--.--.--.--.-.-...-..---.----.--........-(((((-(-.----.(((-(-(-(-(-(-----((-----(.--(-(-----(-((-(----------(--(---(-.---(----(-(---(------------(((----((((-.(---(--((.---..---(-(-(-(-(-(-.-----(---(-(----(-(--.---..--((---(-----((-----..-.-.--)----)-)--))--.----.-.-)--))------)----)-------)----)-)-)-))-)-)----)-)--.-----)-)-------)-)--)-)-)----))-----------------)-)--.----------)----)-------)))--))---.-.-))-.)-)-)--)-)))-).-.-))-)-.-....--..----)--)))))..........--.--.--.--(-(-----(-(--(---(--------(-..-.--)-))-)---)))--
>GQ850293
----AA-A--AA--A--U-GG----U--AC-U---C------U--A----A----G----U---GA-G-UG-C--A-----U--U-A-AUA-AU---CA--UCC-UACCCUUU-GUGAA-U-U----UGUUUG-U-U-U-G-----AA-----AU--A-A--UU-U-UU-U----------U--U---U-A---A----A-AA--A------------UUA----UUGA-AU---G--UCU---UU---C-C-C-U-G-U-U-----G---A-A----U----G---GAU-AA---A---AGUU-----GU---A--AAG--A-CU-U---UU-U-G-A-A--AU------U-------C----U----C-A-G-GG-G-A----U-A--G-----U-C-------A-A--U-A-A----UU-----------------U-U--U----------A--A-A-------AAA--GA---C-C-UU-UU-U-U--U-AAAAUU-A-AA-C-U-UUUU--GU----A--UUCAUUUGUCUAAAAA-U--U--A--U-U-----U-U--U---A--------U-AA-U--A-UA-A---AAA--
----..-.--..--.--.-.(----(--((-(---(------.--.----.----.----.---))-)-))-)--.-----.--.-.-...-..---..--...-........-(((((-(-.----.(((((-(-(-(-(-----((-----(.--(-(--..-(-((-(----------(--(---(-.---(----(-((--(------------(((----((((-.(---(--((.---..---(-(-(-(-(-.-.-----(---(-(----(----.---...-((---(---((((-----..---.--..)--)-))-)---))-.-.-.-.--))------)-------)----.----)-)-)-))-)-)----)-)--.-----)-)-------)-)--)-)-)----))-----------------)-)--)----------.--)-)-------)))--))---.-.-))-.)-)-)--)-)))..)-)-))-)-.-....--..----)--)))))...........-.--.--.--(-(-----(-(--(---(--------(-..-.--)-))-)---)))--
>JF423866
----AA-A--AA--A--U--A-U--C--GC-U-C-G---A--U--U----G----A----G----A-G--U-G--A--U--U--U-A-AUA-AU---CA--UCC-UACCCUUU-GUGAA-U-U----UGUU-G-U-U-U-G-----UA-----AU--A-A--UU-U-UU-UUU---G-A--UU-U---U-A-A-A----A-AAA-A------A--A--UUA----UUUA--U---G--G-UU--UU---G-U-C-U-A-U-C-CC--U-A-A-A----U-U--G---G---UU---U-G---UU-UGUUGU-A-A--AAGACA----AG--U------G-A--AU------C----A-----U-U----U-A-G-GG-A-A----U-A--GGCU--UUC----CU-A-AA-U-A-AUUGAUU-U---UU--U-U--UC-C-AAUG----U-----C--U-U-------AAAA-GA---C-C-UU-UU-U-UU-A-AAA-UU-A-AA-C-U-UU-U--GU----A--UUCAUUUGUCUAAAU--U--U--U--U-U-----U-U--U---A-A-A--A-U-AA-U--U-UA-A---AAA--
----..-.--..--.--.--(-(--(--((-(-(-.---.--.--.----.----.----)----)-)--)-)--)--)--.--.-.-...-..---..--...-........-(((((-(-.----((..-(-(-(-(-(-----.(-----(.--(-(--.(-(-((-((.---(-(--(.-(---(-(-(-(----(-(((-(------(--(--(((----((((--.---(--(-..--..---(-(-(-(-(-(-(-((--(-(-(-(----(-.--(---(---((---(-(---((-((((..-.-.--..))))----))--)------)-)--))------)----)-----)-)----)-)-)-))-.-)----)-)--))).--..)----))-)-))-)-)-)))..))-)---))--)-)--).-.-)).)----)-----)--.-.-------))))-))---.-.-.)-).-)-).-.-...-.)-)-))-)-.-..-)--).----)--)))))..........--.--.--.--(-(-----(-(--(---(-(-(--.-.-..-)--)-))-)---)))--
>GU910863
----AA-A--AA--A--U--A-U--C--GC-U-C-G---A--U--U----G----A----G----A-G--U-G--A--U--U--U-A-AUA-AU---CA--UCC-UACCCUUU-GUGAA-U-U----UGUU-G-U-U-U-G-----UA-----AU--A-A--U--U-UU-UUU-U-G-A--U--U---U-U-A-A----A-AAA-A------A--A--UUA----UUUA--U---G--G-UU--UU---G-U-C-U-A-U-C-CC--U-A-A-A-A--U-U--G---G---UU---U-G---UU-----GU-G-A-------A----A---U------G-A--AU------C----A--AA-U-U----U-A-G-GG-A-A----U-A--GGCU--UUC----AU-A-AA-U-A-A--G-UU-U---UU--U-U--U--A-AA-G----U-----C--U-U-------AAA--GA---C-C-UU-UU-U-U--A-AAA-UU-A-AA-C-U-UU-U--GU----A--UUCAUUUGUCUAAA------U--U--U-U-----U-U--U---A-A-A----U-AA-U--U-UA-A---AAA--
----..-.--..--.--.--(-(--(--((-(-(-.---.--.--.----.----.----)----)-)--)-)--)--)--.--.-.-...-..---..--...-........-(((((-(-.----((..-(-(-(-(-(-----((-----(.--(-(--.--(-((-((.-.-(-(--(--(---(-(-(-(----(-(((-(------(--.--(((----((((--(---(--(-..--..---(-(-(-(-(-(-(-((--(-(-(-(-.--(-(--(---(---((---(-(---((-----..-.-.-------)----)---)------)-)--))------)----)--).-)-)----)-)-)-))-.-)----)-)--))).--.))----))-)-))-)-)-)--.-))-)---))--)-)--)--)-))-)----)-----)--.-.-------)))--))---.-.-.)-).-)-)--)-...-.)-)-))-)-.-..-)--).----)--))))).........------.--.--(-(-----(-(--(---(-(-(----.-..-)--)-))-)---)))--
>JF423483
----AA-U--AA--A--U-GG----C--UC---U-G---A--U--U----U----A---AG---GA-G----C--A--C--U--U-A-AUA-AU---C----C--UACCCUUU-GUGAA-U-U----UGUU-G-U-A-U-G-----AA-----AU--A-A-----U-UU-U----------U--U---U-U---A----A-AAA-A------------UUA----UUGA--U---G----U---CUUU-C-C-C-U-G-U-U-----G---A-A----U-U--U---G---GU-U-G-----UC-G---UU-A-A--G----A-C--A---G----U-U-G-AAU------U----C-------A----C-A-G-GG-G-A----U-A--G-----U-C-------A-G--U-A-A----UU-----------------U-U--U----U-U---A----A-------AAA--GA---C-C-UU-UU-U-U--A-AAA-UU-A-AA-C-U-UUUU--GU----A--UUCAUUUGUCUAAAAA-U--U--A--U-U-----U-U--U---A--------U-AA-U--U-UA-A---AAA--
----..-.--..--.--.-.(----(--((---(-.---.--.--.----.----.---.)---))-)----)--.--.--.--.-.-...-..---.----.--........-(((((-(-.----.(((-.-.-(-(-.-----((-----(.--(-(-----(-((-(----------(--(---(-.---(----(-(((-(------------(((----((((--(---.----.---..((-(-(-(-(-(-(-.-----(---(-(----(-(--(---(---((-(-(-----((-.---..-.-.--)----)-)--)---)----)-)-)-)))------)----)-------)----)-)-)-))-)-)----.-.--)-----)-)-------)-)--)-)-)----))-----------------)-)--)----)-.---)----)-------)))--))---.-.-))-.)-)-)--.-..)-).-.-))-)-.-....--..----)--)))))...........-.--.--.--(-(-----(-(--(---(--------.-..-.--.-))-)---)))--
>JF423658
----AA-A--AA--A--U-AA----G--AC-C---A---A--U--U-UAAA----A-CUUUA-UUU-G-GU-CU-A-----U--U-A-AUA-AU---C----CC-UACCCUUU-GUGAA-U-U----UGUUUG-U-U-U-G-----AA-----AU--A-A--UU-U-UU-U----------U--UA--U-U---A----A-AA--A------A-----UUA----UUGA-AU---G--UCU---UU---C-C-C-U-G-UUU-UU--UUU-G-G----U----G---GAG-AA---U-----UG-UU--GU-A-A--A----AGCA-G---UU-U-G-A-A--AC------C-AG-AA-A--A-U----C-A-G-GG-G-AAUGGU-A--U-----U-C-------A-U--U-A-A----UU-----------------U-U--U----U-U---A--U-A-------AAA--GA---C-C-UU-UU-U-U--U-AAAAUU-A-AA-C-A-UUUU--GU----A--UUCAUUUGUCUAAAAA-U--U--A--U-U-----U-U--U---A--------U-AA-U--U-UA-A---AAA--
----..-.--..--.--.-.(----(--((-(---(---(--.--.-(((.----.-..)))-.))-)-))-))-.-----.--.-.-...-..---.----..-........-(((((-(-.----((((((-(-(-(-(-----((-----(.--(-(--..-(-((-(----------(--((--(-.---(----(-((--(------(-----(((----.(((-((---(--(((---((---(-(-(-(-(-..(-((--(((-(-(----(----.---..(-((---(-----((-((--..-.-.--.----))))-)---))-)-.-.-.--))------)-))-))-)--)-.----)-)-)-))-)-)).)))-)--)-----)-)-------)-.--)-)-)----))-----------------)-)--)----)-.---)--)-)-------)))--))---.-.-))-.)-)-)--)-)))..)-)-))-)-)-....--..----)--)))))...........-.--.--.--(-(-----(-(--(---(--------.-..-.--.-))-)---)))--
>GQ850332
----AA-A--AA--A--U-GA----G--AC-C---U---C--U--U---------G----A----A-G-GU-CU-A-----U--U-A-AUA-AU---C----C--UACCCUUU-GUGAA-U-U----UGUU-G-U-U-U-G-----AA-----AU--A-A--U--U-UU-U----------U--U--CC-----A----A-AAA-A------A-----UUA----UUGA-AU---G--UCU---UU---C-C-C-U-G-U-U-----U---G-G----U----G---GA--GC---U-----U------GU---A--A----A-A--G---U----G-A-A--GC------C----A-------U----C-A-G-GG-G-AAUGGC-A--A-----A-C-------A-A--U-A-A----UU-A---------------U-U--U----U-----G--A-A-------AAA--GA---C-C-U--UU-U-U--U-AAAAUU-A-AA-C-U-UU-U--GU----A--UUCAUUUGUCUAAAA--U--U--A--U-U-----U-U--U---A--------U-AA-U--A-UA-A---AAA--
----..-.--..--.--.-.(----(--((-(---(---.--.--.---------.----.----)-)-))-))-.-----.--.-.-...-..---.----.--........-(((((-(-.----.(((-.-(-(-(-(-----((-----(.--.-.--.--(-((-(----------(--(--.(-----(----(-((.-(------(-----(((----(((.-.(---(--(((---((---(-(-(-(-(-.-.-----(---(-(----(----.---..--((---(-----(------..---.--.----)-)--)---)----.-.-.--))------)----)-------.----)-)-)-))-)-)).)))-)--.-----.-)-------)-)--)-)-)----))-.---------------)-)--)----)-----)--.-)-------)))--))---.-.-.--.)-)-)--)-)))...-.-))-)-.-..-.--..----)--)))))..........--.--.--.--(-(-----(-(--(---(--------(-..-.--)-))-)---)))--
>JF423526
----AA-A--AA--A--U--A-U--C--AC-A-U-UU--A--U--U----G----U----U----U-G--U-G--A--U--U--U-A-AUA-AU---CA--UCC-UACCCUUU-GUGAA-U-U----UG-----U-U-U---------------U----------U-UU-GUU-U-G-A--AA-U---U-U---A----U-GUU-G------U-----CUA----UCCC--U-A-G--G-A---UU---U-U-G-G-A-A-G-AA--A-A-A-A----A----G-UAG---UU---U-----UU-U---GU-A-A--AA-A-A----A---A------G-A--CU------U----U--U--U-U----U-U-U-UU---C----U-A--A--U--UCC----CU-A-GG-G-A-A-----U-----------------A-G--G----C-----U--U-U-----C-AUA--GA---C-U-UU-UU-U-UU-U-AAA-UU-A-AA-C-A-UU-U--GU----A--UUCAUUUGUCUAAAA--U--U--UA-U-U-----U-U--U---A-A------U-AA-U--A-UA-A---AAA--
----..-.--..--.--.--(-(--(--((-(-.-..--.--.--.----.----.----.----)-)--)-)--)--)--.--.-.-...-..---..--...-........-(((((-(-.----((-----(-(-(---------------.----------(-((-(..-.-(-(--(.-(---(-(---(----(-(..-(------(-----(((----((((--(-(-(--(-.---..---(-(-(-(-(-(-(-((--(-(-(-(----(----.-.((---((---(-----((-(---..-.-.--..-)-)----)---)------)-)--))------)----)--)--)-)----)-)-)-))---)----)-)--)--.--..)----))-)-))-)-.-)-----)-----------------)-)--)----)-----.--.-.-----)-)))--))---.-)-))-..-.-..-)-)))-..-)-))-)-)-..-.--..----)--)))))..........--.--.--..-(-(-----(-(--(---(-.------.-..-.--.-))-)---)))--
>JX184759
----AA-A--AA--A--U--A-U--C--AC-A-U-UU--A--U--U----G----U----U----U-G--U-G--A--U--U--U-A-AUA-AU---CA--UCC-UACCCUUU-GUGAA-U-U----UG-----U-U-U---------------U----------U-UU-GUU-U-G-A--AA-U---U-U---A----U-GUU-G------U-----CUA----UCCC--U-A-G--G-A---UU---U-U-G-G-A-A-G-AA--A-A-A-A----A----G-UAG---UU---C-----UU-U---GU-A-A--AA-A-A----A---A------G-A--CU------U----U--U--U-U----U-U-U-UU-U-C----U-A--A--U--UCC----CU-A-GG-G-A-A-----U-----------------A-G--G----C-----U--U-U-----C-AUA--GA---C-U-UU-UU-U-UU-U-AAA-UU-A-AA-C-A-UU-U--GU----A--UUCAUUUGUCUAAAA--U--U--UA-U-U-----U-U--U---A-A------U-AA-U--U-UA-A---AAA--
----..-.--..--.--.--(-(--(--((-(-.-..--.--.--.----.----.----.----)-)--)-)--)--)--.--.-.-...-..---..--...-........-(((((-(-.----((-----(-(-(---------------.----------(-((-(..-.-(-(--(.-(---(-(---(----(-(..-(------(-----(((----((((--(-(-(--(-.---..---(-(-(-(-(-(-(-((--(-(-(-(----(----(-.((---((---.-----((-(---..-.-.--..-)-)----)---.------)-)--))------)----)--)--)-)----)-)-)-))-)-)----)-)--)--.--..)----))-)-))-)-.-)-----)-----------------)-)--)----)-----.--.-.-----)-)))--))---.-)-))-..-.-..-)-)))-..-)-))-)-)-..-.--..----)--)))))..........--.--.--..-(-(-----(-(--(---(-(------.-..-.--)-))-)---)))--
>JX184427
----AA-A--AA--A--U--A-U--C--GC-U-C-G---A--U--U----G----A----G----A-G--U-G--A--U--U--U-A-AUA-AU---CA--UCC-UACCCUUU-GUGAA-U-U----UGUU-G-U-U-U-G-----AA-----AU--A-A--U--UUUU-UUU-U-G-A--CG-U---G-G-A-AU---A-AAA-A--AAA-A--A--UUA----UUUA--U---G--G-UU--UU---G-U-C-U-A-U-C-CC--U-A-A-AUUGGU-U--U---G---UU---U-G---UU-----GU-A-A--AAGACA----AG--U------G-A--AU------C----A-----U-U----U-A-G-GG-A-A----U-A--GGCU--UUC----CU-A-AA-U-A-GUUGAUU-UU--UU-UU-U--CC-A-AU-G----U-----C--U-U-----A-AAA--GA---C-C-UUUUU-U-U--A-AAA-UU-A-AA-C-U-UU-U--GU----A--UUCAUUUGUCUAAAA--U--A--A--U-U-----U-U--U---A-A-A--A-U-AA-U--U-UA-A---AAA--
----..-.--..--.--.--(-(--(--((-(-(-.---.--.--.----.----.----)----)-)--)-)--)--)--.--.-.-...-..---..--...-........-(((((-(-.----.(((-.-(-(-(-(-----((-----(.--(-(--.--((((-((.-.-(-(--(.-(---(-(-(-(.---(-(((-(--(..-(--(--(((----((((--.---(--(-..--..---(-(-(-(-(-(-(-((--(-(-(-((.(((-(--(---(---((---(-(---((-----..-.-.--..))))----))--)------)-)--))------)----)-----)-)----)-)-)-))-.-)----)-)--))).--..)----))-)-))-)-)-)))..))-))--))-.)-)--))-)-..-)----)-----)--.-.-----)-)))--))---.-.-)).))-)-)--)-)).-..-.-))-)-.-..-.--..----)--)))))..........--.--.--.--(-(-----(-(--(---(-(-(--.-.-..-)--)-))-)---)))--
>JF423522
----AA-U--AA--A--U-GG----C--UC-C-U-G---A--U--U----U--U-A---AG---GA-G----C--A--C--U--U-A-AUA-AU---C----C--UACCCUUU-GUGAA-U-U----UGUU-G-U-A-U-G-----AA-----AU--A-A-----U-UU-U----------U--U---U-U---A----A-AAA-A------------UUA----UUGA--U---G----U---CUUU-C-C-C-U-G-U-U-----G---A-A----U-U--U---G---GU-U-G-----UC-G---UUUA-A--G----A-C--A---G----U-U-G-AAU------U----C-------A----C-A-G-GG-G-A----U-A--G-----U-C-------A-G--U-A-A----UU-----------------U-U--U----U-U---A----A-------AAA--GA---C-CUUU-UU-U-U--A-AAA-UU-A-AA-C-U-UUUU--GU----A--UUCAUUUGUCUAAAA--U--U--A--U-U-----U-U--U---A--------U-AA-U--U-UA-A---AAA--
----..-.--..--.--.-.(----(--((-(-(-.---.--.--.----.--.-.---))---))-)----)--.--.--.--.-.-...-..---.----.--........-(((((-(-.----.(((-.-.-(-(-.-----((-----(.--(-(-----(-((-(----------(--(---(-.---(----(-(((-(------------(((----((((--(---.----.---..((-(-(-(-(-(-(-.-----(---(-(----(-(--(---(---((-(-(-----((-.---....-.--)----)-)--)---)----)-)-)-)))------)----)-------)----)-)-)-))-)-)----.-.--)-----)-)-------)-)--)-)-)----))-----------------)-)--)----)-.---)----)-------)))--))---.-..))-.)-)-)--.-..)-).-.-))-)-.-....--..----)--)))))..........--.--.--.--(-(-----(-(--(---(--------.-..-.--.-))-)---)))--
>JF423613
----AA-U--AAAUA-----G-C--C--AA-A----------U--U----A----U----U----U-G--G-C--A--A--U--U-A-AUA-AU---CA--UCC-UACCCUUU-GUGAA-U-U----UG-----U-U-UUG-----AAUUGUAAU--A----A--U-UU-U----------U--U---U---U-U----U-GAA-A------A-----UUA----UU-A--A---A--A-A---U----G-U-C-U-U-U-C-CC--U---A-A----U----G---GAU-AA---A-G---UU-----GA-A-A-------A----G---C------U-U--UU------G----A--U--A-U----U-A-G-GG-G-A----U-A--GA-U--UUU-----UUA-A--U-A-A----UU-U---------------U-U--G----A-U---A--A-A-------AAAA-GA---C-C-UU-UU-U-UC-UAAAA-UU-A-AA-CAU-UU-U--GU----A--UUCAUUUGUCUAAAA--------A--U-U-----A-U--UUUUA-A------U-AA-U--A-UA-A---AAA--
----.(-(--.(((.-----(-(--(--((-(----------.--.----.----)----)----)-)--)-)--.--)--)--)-.-)).-..---..--...-........-(((((-(-.----((-----(-(-(.(-----((.......--.----.--(-((-(----------(--(---(---.-(----(-(((-(------(-----(((----((-(--(---(--(-(---.----(-(-(-(-(-(-(-((--(---(-(----(----(---...-((---(-(---((-----..-.-.-------)----)---)------)-)--).------.----.--)--)-)----)-)-)-))-)-)----.-)--))-)--)))-----)))-)--)-)-)----))-)---------------)-)--)----)-.---)--)-)-------))))-..---.-.-..-..-)-))-.....-..-)-))-)).-..-.--..----)--)))))..........--------(--(-(-----(-(--(...)-)------)-))-)--.-..-.---...--
>GU055516
----AA-U--AA--A--U-GG----C--UC-C-G-GUUUU--U--U----UAAA-A---UG---GA-G----C--A--C--U--U-A-AUA-AU---C----CC-UACCCUUU-GUGAA-U-U----UGUU-G-U-U-U-G-----AA-----AU--A-A--U--U-UU-U----------U--U---U-AA--A----A-AAA-A------A-----UUA----UUGAAUU---G--UCU---UU---C-C-C-U-GUU-UAAUUGG---A-A----U-C--C---U---UU---------UC-G---GA-C-GU-G----A----A---A-----------AU------U----C-------C----C-AAG-GG-G-A----U-AA-GGCAAUU-C-------A-A--U-A-AA---UU-----------------U-U--U----U-UA--A----A-------AAA--GA---C-CUUU-UU-U-U--U-AAA-UU-A-AA-C-U-UUUU--GU----A--UUCAUUUUUCUAAAAA-U--UU-A----U-----U-U--U---A--------U-AA-U--A-UA-A---AAA--
----..-.--..--.--.-.(----(--((-(-(-.(((.--.--.----.)))-.---))---))-)----)--.--.--.--.-.-...-..---.----..-........-(((((-(-.----.(((-(-(-(-(-(-----((-----(.--(-(--.--(-((-(----------(--(---(-.(--(----(-(((-(------.-----(((----(((((((---(--(((---((---(-(-(-(-...-.....((---(-(----(-.--.---.---((---------((-(---..-.-.)-)----)----)---)-----------))------)----)-------)----.-..)-))-)-)----.-))-)))))))-)-------)-)--)-)-).---))-----------------)-)--)----)-).--)----)-------)))--))---.-..))-.)-)-)--)-)))-).-.-))-)-.-....--..----)--)))))...........-.--..-.----(-----(-(--(---(--------(-..-.--)-))-)---)).--
>JF423545
----AA-U--AA--A--U-GG----C--U--C---G---A--U--U----U--U-A----G----A-G----C--A--U--UAAU-A-AUC-AU---C----C--CACCCUUU-GUGAA-U-U----UGUU-G-U-U-U-G-----AA-----GU--A-A--U--U-UU-U----------U--U---U-U---A----A-A---A------------UUA----UUGA--U---G----U---CUUU-C-C-C-U-G-U-U-----G---A-A----U-U--G---G---UU-G-G-----UC-----GU-A-A--G----A-CU-A---A----G-U-G--AU------U----C-------U----C-A-G-GG-G-A----U-A--G-----U-C-------A-A--U-A-A----UU-----------------U-U--U----------A----A-------AAA--GA---C-C-UU-UU-U-U--U-AAA-UU-A-AA-C-U-UUUU--GU----A--UUCAUUUGUCUAAAA--U--U--A--U-U-----U-U--U---A--------U-AA-U--U-UA-A---AAA--
----..-.--..--.--.-.(----(--(--(---.---.--.--.----.--.-.----)----)-)----)--.--.--....-.-...-..---.----.--........-(((((-(-.----.(((-(-(-(-(-(-----((-----(.--.-.--.--(-((-(----------(--(---(-.---(----(-(---(------------(((----((((--(---.----.---..((-(-(-(-(-(-.-.-----(---(-(----(-(--(---.---((-(-(-----((-----..-.-.--)----)-))-)---)----.-)-)--))------)----)-------.----)-)-)-))-)-)----.-.--)-----)-)-------)-)--)-)-)----))-----------------)-)--.----------)----)-------)))--))---.-.-..-.)-)-)--)-)))-).-.-))-)-.-....--..----)--)))))..........--.--.--.--(-(-----(-(--(---(--------.-..-.--.-))-)---)))--
>JF423833
----GA-U--AAAUA-----G-C--C--AA-A----------U--U----A----U----U----U-G--G-C--A--A--U--U-A-AUA-AU---CA--UCC-UACCCUUU-GUGAA-A-U----UG-----U-U-UUG-----AAUUGUAAU--A----A--U-UU-U----------U--U---U-U-U-U----U-GAA-A------A-----UUA----UU-A--A---A----A---U----G-U-C-U-U-U-C-CC--U---A-A----U----G---GAU-AA---A-G---UU-----GA-A-A-------A----G---C------U-U--UU------G----A--U--A-U----U-A-G-GG-G-A----U-A--GA-U--UUU-------A-A--U-A-A----UU-U---------------U-U--G----A-U---A--A-A-------AAA--GA---C-C--U-UU-U-UU-UAAAA-UU-A-AA-CAU-UU-U--GU----A--UUCAUUUGUCUAAAAA-U--U--A--U-U-----U-U--U---A-A------U-AA-U--U-UA-A---AAA--
----.(-(--.(((.-----(-(--(--((-(----------.--.----.----)----)----)-)--)-)--.--)--)--)-.-)).-..---..--...-........-(((((-.-.----((-----(-(-(..-----((((.(((.--(----(--(-((-(----------(--(---(-(-.-(----(-(((-(------(-----(((----((-(--(---(----.---.----(-(-(-(-(-(-(-((--(---(-(----(----(---...-((---(-(---((-----..-.-.-------)----)---)------)-)--).------.----.--)--)-)----)-)-)-))-)-)----.-)--))-)--)))-------)-)--)-)-)----))-)---------------)-)--)----)-.---)--)-)-------)))--))---.-.--)-).-.-.)-)).))-))-)-))-)).-..-.--..----.--)))))...........-.--.--.--(-(-----(-(--(---(-(------.-..-.--)-))-)---)))--
>GQ850345
----AA-A--AA--A--U-GG----U--AC-U---C------U--A----A----G----U---GA-G-UG-C--A-----U--U-A-AUA-AU---CA--UCC-UACCCUUU-GUGAA-U-U----UGUUUG-U-U-U-G-----AA-----AU--A-A--UU-U-UU-U----------U--U---U-A---A----A-AA--A------------UUA----UUGA-AU---G--UCU---UU---C-C-C-U-G-U-U-----G---A-A----U----G---GAU-AA---A---AGUU-----GU---A--A-G--A-CU-U---UU-U-G-A-A--AU------U-------C----U----C-A-G-GG-G-A----U-A--G-----U-C-------A-A--U-A-A----UU-----------------U-U--U----------A--A-A-------AAA--GA---C-C-UU-UU-U-U--U-AAAAUU-A-AA-C-U-UUUU--GU----A--UUCAUUUGUCUAAAAA-U--U--A--U-U-----U-U--U---A--------U-AA-U--A-UA-A---AAA--
----..-.--..--.--.-.(----(--((-(---(------.--.----.----.----.---))-)-))-)--.-----.--.-.-...-..---..--...-........-(((((-(-.----.(((((-(-(-(-(-----((-----(.--(-(--..-(-((-(----------(--(---(-.---(----(-((--(------------(((----((((-.(---(--((.---..---(-(-(-(-(-.-.-----(---(-(----(----.---...-((---(---((((-----..---.--.-)--)-))-)---))-.-.-.-.--))------)-------)----.----)-)-)-))-)-)----)-)--.-----)-)-------)-)--)-)-)----))-----------------)-)--)----------.--)-)-------)))--))---.-.-))-.)-)-)--)-)))..)-)-))-)-.-....--..----)--)))))...........-.--.--.--(-(-----(-(--(---(--------(-..-.--)-))-)---)))--
>JF423742
----AA-A--AA--A--U--A-UCGC--AC-A-U-G---A--U--U---------U----U---GU-G--U-G--A--U--U--UUA-AUA-AU---CA--UCCCUACCCUUU-GUGAA-U-U----UGU--U-UGU-U---------------C--A-------U-UU-U-----G-A--AA-U---U-U---A----U-GUU-G------U-----CUA----UCCC--U---G--A-UU--UCG--G-A---A-----A-AA--G---A-A---------G-------UU---------UU-----GU-A-A--AA---G----A---A--------A--CU-----------U-----U-U----U-U-U-U----U----G----G-----U-C-------A-GG-G-A-A-----U-----------------A-G--G----C-----U--U-U-----C-AUA--GA---C-C-UU-UU-U-U--A-AAA-UU-A-AA-C-U-UUUU--GUGU--A--UUCAUUUGUCUAAAA--U--U--UA-U-U-----U-U--U---AAA-A----U-AA-U--U-UA-A---AAA--
----..-.--.(--(--.--(-((((--((-(-.-.---.--.--.---------.----)---))-)--)-)--)--)--.--)).-...-..---..--............-(((((-(-.----((.--.-.((-(---------------.--(-------(-((-(-----(-(--((-(---(-(---(----(-(..-(------(-----(((----((((--(---(--(-((--...--(-(---(-----(-((--(---(-(---------(-------((---------((-----..-.-.--..---)----)---)--------)--))-----------)-----)-)----)-)-)-)----)----)----)-----)-)-------)-))-)-.-)-----)-----------------)-)--)----)-----.--.-.-----)-)))--))---.-.-..-))-)-)--)-)))-).-.-))-)-.-...)--)...--)--)))))..........--.--.--..-(-(-----(-(--(---(((-.----.-..-)--)-))-)---)))--
>JX184880
----AA-A--AA--A--U--A-U--C--AC-U-C-G---A--U--U----G----A----G----A-G--U-G--A--U--U--U-A-AUA-AU---CA--UCC-UACCCUUU-GUGAA-U-U----UGUU-G-U-U-U-G-----AA-----AU--A-A--U--U-UU-UUU-U-G-A--U--U---U-U-A-A----A-AAA-A------A--A--UUA----UUUA--U---G--G-UU--UU---G-U-C-U-A-U-C-CC--UAA-A-A----U-U--G---G---UU---U-G---UU-UGUUGU-A-A--AAGACA----AG--U------G-A--AU------C----A--A--U-U----U-A-G-GG-A-A----U-A--GGCU--UUC----AU-A-AA-U-A-A--G-UU-U---UU--U-U--U--A-AA-G----U-----C--U-U-------AAA--GA---C-C-UUUUU-U-U--A-AAA-UU-A-AA-C-U-UU-U--GU----A--UUCAUCUGUCUAAA---U--U--U--U-U-----U-U--U---A-A-A--A-U-AA-U--U-UA-A---AAA--
----..-.--..--.--.--(-(--(--((-(-(-.---.--.--.----.----.----)----)-)--)-)--)--)--.--.-.-...-..---..--...-........-(((((-(-.----.(((-.-(-(-(-(-----((-----(.--(-(--.--(-((-((.-.-(-(--(--(---(-(-(-(----(-(((-(------(--.--(((----((((--(---(--(-..--..---(-(-(-(-(-(-.-((--(.(-(-(----(-(--(---(---((---(-(---((-((((..-.-.--..))))----))--)------)-)--))------)----)--)--)-)----)-.-)-))-.-)----)-)--))).--.))----))-)-))-)-)-)--.-))-)---))--)-)--)--)-))-)----)-----)--.-.-------)))--))---.-.-)).))-)-)--)-)).-..-.-))-)-.-..-.--..----)--))))).........---.--.--.--(-(-----(-(--(---(-(-(--.-.-..-)--)-))-)---)))--
>JX184605
----AA-A--AA--A--U--A-U--C--GC-U-C-G---A--U--U----G----A----G----A-G--U-G--A--U--U--U-A-AUA-AU---CA--UCC-UACCCUUU-GUGAA-U-U----UGUU-G-U-U-U-G-----AA-----AU--A-A--U--U-UU-UUU-U-G-A--U--U---U-U-A-A----A-AAA-A------A--A--UUA----UUUA--U---G--G-UU--UU---G-U-C-U-A-U-C-CC--U-A-A-A-A--U-U--G---G---UU---U-G---UU-----GU-G-A-------A----A---U------G-A--AU------C----A--AA-U-U----U-A-G-GG-A-A----U-A--GGCU--UUC----AU-A-AA-U-A-A--G-UU-U---UU--U-U--U--A-AA-G----U-----C--U-U-------AAA--GA---C-C-UUUUU-U-U--A-AAA-UU-A-AA-C-U-UU-U--GU----A--UUCAUUUGUCUAAAA--U--U--U--U-U-----U-U--U---A-A-A----U-AA-C--U-UA-A---AAA--
----..-.--..--.--.--(-(--(--((-(-(-.---.--.--.----.----.----)----)-)--)-)--)--)--.--.-.-...-..---..--...-........-(((((-(-.----.(((-.-(-(-(-(-----((-----(.--(-(--.--(-((-((.-.-(-(--(--(---(-(-(-(----(-(((-(------(--.--(((----((((--(---(--(-..--..---(-(-(-(-(-(-(-((--(-(-(-(-.--(-(--(---(---((---(-(---((-----..-.-.-------)----)---)------)-)--))------)----)--).-)-)----)-)-)-))-.-)----)-)--))).--.))----))-)-))-)-)-)--.-))-)---))--)-)--)--)-))-)----)-----)--.-.-------)))--))---.-.-)).))-)-)--)-)).-..-.-))-)-.-..-.--..----)--)))))..........--.--.--.--(-(-----(-(--(---(-(-.----.-..-.--)-))-)---)))--
>JX184735
----AA-A--AA--A--U--A-U--C--AC-A-U-UU--A--U--U----G----U----U----U-G--U-G--A--U--U--U-A-AUA-AU---CA--UCC-UACCCUUU-GUGAA-U-U----UG-----U-U-U---------------U----------U-UU-GUU-U-G-A--AA-U---U-U---A----U-GUU-G------U-----CUA----UCCC--U-A-G--G-A---UU---U-U-G-G-A-A-G-AA--A-A-A-A----A----G-UAG---UU---U-----UU-U---GU-A-A--AA-A-A----A---AA-----G-A--CU------U----U--U--U-U----U-U-U-U----C----U-A--A--U--UCC----CU-A-GG-G-A-A-----U-----------------A-G--G----C-----U--U-U-----C-AUA--GA---C-U-UU-UU-U-UU-U-AAA-UU-A-AA-C-A-UU-U--GU----A--UUCAUUUGUCUAAAA--U--U--UA-U-U-----U-U--U---A-A------U-AA-U--U-UA-A---AAA--
----..-.--..--.--.--(-(--(--((-(-.-..--.--.--.----.----.----.----)-)--)-)--)--)--.--.-.-...-..---..--...-........-(((((-(-.----((-----(-(-(---------------.----------(-((-(..-.-(-(--(.-(---(-(---(----(-(..-(------(-----(((----((((--(-(-(--(-.---..---(-(-(-(-(-(-(-((--(-(-(-(----(----(-(..---((---(-----((-(---..-.-.--))-)-)----)---).-----.-)--))------)----)--)--)-)----)-)-)-)----)----)-)--)--.--..)----))-)-))-)-.-)-----)-----------------)-)--)----)-----.--.-.-----)-)))--))---.-)-))-..-.-..-)-)))-..-)-))-)-)-..-.--..----)--)))))..........--.--.--..-(-(-----(-(--(---(-(------.-..-.--)-))-)---)))--
>JX184774
----AA-U--AAAUA-----G-C--C--AA-A----------U--U----A----U----U----U-G--G-C--A--A--U--U-A-AUA-AU---CA--UCC-UACCCUUU-GUGAA-U-U----UG-----U-U-UUG-----AAUUGUAAU--A-A-----U-UU-U----------U--U---U-U-U-U----U-GAA-A------A-----UUA----UU-A--A---A----A---U----G-U-C-U-U-U-C-CC--U---A-A----U----G---GAU-AA---A-G---UU-----GA-A-A-------A----G---C------U-U--UU------G----A--U--A-U----U-A-G-GG-G-A----U-A--GA-U--UUU-------A-A--U-A-A----UU-U---------------U-U--G----A-U---A--A-A-------AAA--GA---C-C-UU-UU-U-UU-UAAAA-UU-A-AA-CAU-UU-U--GC----A--UUCAUUUGUCUAAAA--------A--U-U-----A-U--UUUUA-A------U-AA-U--A-UA-A---AAA--
----.(-(--.(((.-----(-(--(--((-(----------.--.----.----)----)----)-)--)-)--.--)--)--)-.-)).-..---..--...-.......(-(((((-.-.----((-----(-(-(..-----((((.(((.--(-(-----(-((-(----------(--(---(-(-.-(----(-(((-(------(-----(((----((-(--(---(----.---.----(-(-(-(-(-(-(-((--(---(-(----(----(---...-((---(-(---((-----..-.-.-------)----)---)------)-)--).------.----.--)--)-)----)-)-)-))-)-)----.-)--))-)--)))-------)-)--)-)-)----))-)---------------)-)--)----)-.---)--)-)-------)))--))---.-.-.)-).-.-.)-)).))-))-)-))-)).-))-)--))----)--...............--------(--(-(-----(-(--(...)-)------)-))-)--.-..-.---...--
>JX184452
----AA-A--AA--A--U-GG----U--GC-U---C------U--U----U----G----U---GA-G-UA-C--A-----U--U-A-AUA-AU---CA--UCC-UACCCUUU-GUGAA-U-U----UGUUUG-U-U-U-G-----AA-----AU--A-A--UU-U-UU-U----------U--U---U-A---A----A-AA--A------------UUA----UUGA-AU---G--UCU---UU---C-C-C-U-G-U-U-----G---A-A----U----G---GAU-AA---A---AGUU-----GU---A--A-G--A-CU-U---UU-U-G-A-A--AU------U-------C----U----C-A-G-GG-G-A----U-A--G-----U-C-------A-A--U-A-A----UU-----------------U-U--U----------A--A-A-------AAA--GA---C-C-UU-UU-U-U--U-AAAAUU-A-AA-C-U-UUUU--GU----A--UUCAUUUGUCUAAAU--U--U--A--U-U-----U-U--U---A--------U-AA-U--A-UA-A---AAA--
----..-.--..--.--.-.(----(--((-(---(------.--.----.----.----.---))-)-))-)--.-----.--.-.-...-..---..--...-........-(((((-(-.----.(((((-(-(-(-(-----((-----(.--(-(--..-(-((-(----------(--(---(-.---(----(-((--(------------(((----((((-.(---(--((.---..---(-(-(-(-(-.-.-----(---(-(----(----.---...-((---(---((((-----..---.--.-)--)-))-)---))-.-.-.-.--))------)-------)----.----)-)-)-))-)-)----)-)--.-----)-)-------)-)--)-)-)----))-----------------)-)--)----------.--)-)-------)))--))---.-.-))-.)-)-)--)-)))..)-)-))-)-.-....--..----)--)))))..........--.--.--.--(-(-----(-(--(---(--------(-..-.--)-))-)---)))--
>JF423892
----AA-A--AA--A--U--A-U--C--GC-U-C-G---A--U--U----G----A----G----A-G--U-G--A--U--U--U-A-AUA-AU---CA--UCC-UACCCUUU-GUGAA-U-U----UGUU-G-U-U-U-G-----AA-----AU--A-A--U--U-UU-UUU-U-G-A--U--U---U-U-A-A----A-AAA-A------A--A--UUA----UUUA--U---G--G-UU--UU---G-U-C-U-A-U-C-CC--UAA-A-A----U-U--G---G---UU---U-G---UU-UGUUGU-A-A--AAGACA----AG--U------G-A--AU------U----A--A--U-U----U-A-G-GG-A-A----U-A--GGCU--UUC----AU-A-AA-U-A-A--G-UU-U---UU--U-U--U--A-AA-G----U-----C--U-U-------AAA--GA---C-C-UUUUU-U-U--A-AAA-UU-A-AA-C-U-UU-U--GU----A--UUCAUUUGUCUAAAA--U--U--U--U-U-----U-U--U---A-A-A--A-U-AA-U--U-UA-A---AAA--
----..-.--..--.--.--(-(--(--((-(-(-.---.--.--.----.----.----)----)-)--)-)--)--)--.--.-.-...-..---..--...-........-(((((-(-.----.(((-.-(-(-(-(-----((-----(.--(-(--.--(-((-((.-.-(-(--(--(---(-(-(-(----(-(((-(------(--.--(((----((((--(---(--(-..--..---(-(-(-(-(-(-.-((--(.(-(-(----(-(--(---(---((---(-(---((-((((..-.-.--..))))----))--)------)-)--))------)----)--)--)-)----)-.-)-))-.-)----)-)--))).--.))----))-)-))-)-)-)--.-))-)---))--)-)--)--)-))-)----)-----)--.-.-------)))--))---.-.-)).))-)-)--)-)).-..-.-))-)-.-..-.--..----)--)))))..........--.--.--.--(-(-----(-(--(---(-(-(--.-.-..-)--)-))-)---)))--
>JF423568
----AA-U--AA--A--U-GG----C--UC-C-U-G---A--U--U----U--U-A---AG---GA-G----C--A--C--U--U-A-AUA-AU---C----C--UACCCUUU-GUGAA-U-U----UGUU-G-U-A-U-G-----AA-----AU--A-A-----U-UU-U----------U--U---U-U---A----A-AAA-A------------UUA----UUGA--U---G----U---CUUU-C-C-C-U-G-U-U-----G---A-A----U-U--U---G---GU-U-G-----UC-G---UUUA-A--G----A-C--A---G----U-U-G-AAU------U----C-------A----C-A-G-GG-G-A----U-A--G-----U-C-------A-G--U-A-A----UU-----------------U-U--U----U-U---A----A-------AAA--GA---C-CUUU-UU-U-U--A-AAA-UU-A-AA-C-U-UUUU--GU----A--UUCAUUUGUCUAAAAA-U--U--A--U-U-----U-U--U---A--------U-AA-U--A-UA-A---AAA--
----..-.--..--.--.-.(----(--((-(-(-.---.--.--.----.--.-.---))---))-)----)--.--.--.--.-.-...-..---.----.--........-(((((-(-.----.(((-.-.-(-(-.-----((-----(.--(-(-----(-((-(----------(--(---(-.---(----(-(((-(------------(((----((((--(---.----.---..((-(-(-(-(-(-(-.-----(---(-(----(-(--(---(---((-(-(-----((-.---....-.--)----)-)--)---)----)-)-)-)))------)----)-------)----)-)-)-))-)-)----.-.--)-----)-)-------)-)--)-)-)----))-----------------)-)--)----)-.---)----)-------)))--))---.-..))-.)-)-)--.-..)-).-.-))-)-.-....--..----)--)))))...........-.--.--.--(-(-----(-(--(---(--------(-..-.--)-))-)---)))--
>JX184819
----AA-A--AA--A--U--A-U--C--AC-A-U-UU--A--U--U----G----U----U----U-G--U-G--A--U--U--U-A-AUA-AU---CA--UCC-UACCCUUU-GUGAA-U-U----UG-----U-U-U---------------U----------U-UU-GUU-U-G-A--AA-U---U-U---A----U-GUU-G------U-----CUA----UCCC--U-A-G--G-A---UU---U-U-G-G-A-A-G-AA--A-A-A-A----A-A--G-UAG---UU---U-----UU-U---GU-A-A--AA-A-A----A---A------G-A--CUUUU---U----U--U--U-U----U-U-U-UU-UUC----U-A--A--U--UCC----CU-A-GG-G-A-A-----U-----------------A-G--G----C-----U--U-U-----C-AUA--GA---C-U-UU-UU-U-UU-U-AAA-UU-A-AA-C-A-UU-U--GU----A--UUCAUUUGUCUAAAA--U--U--UA-U-U-----U-U--U---A-A------U-AA-U--U-UA-A---AAA--
----..-.--..--.--.--(-(--(--((-(-.-..--.--.--.----.----.----.----)-)--)-)--)--)--.--.-.-...-..---..--...-........-(((((-(-.----((-----(-(-(---------------.----------(-((-(..-.-(-(--(.-(---(-(---(----(-(..-(------(-----(((----((((--(-(-(--(-.---..---(-(-(-(-(-(-(-((--(-(-(-(----(-(--(-.((---((---(-----((-(---..-.-.--..-)-)----)---)------)-)--))...---)----)--)--)-)----)-)-)-))-)))----)-)--)--.--..)----))-)-))-)-.-)-----)-----------------)-)--)----)-----.--.-.-----)-)))--))---.-)-))-..-.-..-)-)))-..-)-))-)-)-..-.--..----)--)))))..........--.--.--..-(-(-----(-(--(---(-(------.-..-.--)-))-)---)))--
>JF423692
----AA-A--AA--A--U--A-U--C--AC-A-G-U------U--U--------------A----U-G--U-G--A--U--U--U-A-AUA-AU---CA--UCC-UACCCUUU-GUGAA-U-U----UG-----U-U-U---------------U--G-------U-UU-G-----A-A--AA-U---U-U---A----U-GUU-G------U-----CUA----UCCC--U-U-G--G-A---U----A-U---G-A-A-G-AA--G-G-A-A----A----G------------------UU-----UU-U-U--AU-------------------G-G--CU------U----U--C--U-U----U-U-U-U----C---------G--U--U-U----CA-A-GG-G-A-A-----U-----------------A-G--G----C-----U--U-U-----C-AUA--GA---C-C-UU-UU-U-UU-U-AAA-UU-A-AA-C-U-UU-UU-GU----A--UUCAUUUGUCUAAA---U--U--UA-U-U-----U-U--U---A-A------U-AA-U--A-UA-A---AAA--
----..-.--..--.--.--(-(--(--((-(-.-.------.--.--------------.----)-)--)-)--)--)--.--.-.-...-..---..--...-........-(((((-(-.----.(-----(-(-(---------------.--(-------(-((-(-----(-(--((-(---(-(---(----(-(..-(------(-----(((----((((--(-(-(--(-(---.----(-(---(-(-(-(-((--(-(-(-(----(----(------------------((-----..-.-.--..-------------------)-)--))------)----)--)--)-)----)-)-)-)----)---------)--)--)-)----))-)-))-)-.-)-----)-----------------)-)--)----)-----.--.-.-----)-)))--))---.-.-..-.)-)-))-)-)))-).-)-))-)-.-..-..-..----)--))))).........---.--.--..-(-(-----(-(--(---(-.------.-..-.--.-))-)---)))--
>EU414769
----AA-A--AA--A--U--AAU--C--AC-A---G------U--U---------U---------U-G--U-G--AU-U--U--U-A-AUA-AU---CA--UCC-UACCCUUU-GUGAA-U-U----UG-----U-U-U---------------U--G-------U-UU-G-----A-A--AA-U---U-U---A----U-GUU-G------U-----CUA----UCCC--U-G-G-UG-G---U----U-U-U-G-----G-AA------A-A---------G------------------UU-----G--A-A--A---------A------------A--CU-----------------U-U----U-U--------C----G-A--A--U--C-C----UC-A-GG-G-A-C-----U-----------------A-G--G----C-----U--U-U-----C-AUA--GA---C-C-UU-UU-U-U--U-AAA-UU-A-AA-C-U-UU-UU-GU----A--UUCAUUUGUCUAAA---U--U--UA-U-U-----U-U--U---A-A------U-AA-U--U-UA-A---AAA--
----..-.--..--.--.--(((--(--((-(---.------.--.---------.---------)-)--)-)--))-)--.--.-.-...-..---..--...-........-(((((-(-.----.(-----(-(-(---------------.--(-------(-((-(-----(-(--((-(---(-(---(----(-(..-(------(-----(((----((((--(-(-(-.(-(---.----(-(-(-(-----(-((------(-(---------(------------------((-----.--.-.--.---------)------------)--))-----------------)-)----)-)--------)----)-)--)--.--)-)----))-)-))-)-)-.-----)-----------------)-)--)----)-----.--.-.-----)-)))--))---.-.-..-))-)-)--)-)))-).-)-))-)-.-..-..-..----)--))))).........---.--.--..-(-(-----(-(--(---(-(------.-..-.--)-))-)---)))--
>JF423497
----AA-U--AA--A--U-GG----C--UC-C---G---C--G--U----U----A----G---GA-G----C--A--C--U--U-A-AUA-AU---C----C--UACCCUUU-GUGAA-U-U----UGUU-G-U-U-U-G-----AA-----AU--A-A--U--U-UU-U----------U--U---U-U---A----A-A---A------------UUA----UUGA-UU---G--UCU---UU---C-C-C-U-G-U-U-----G---A-A----U-U--A---GA--GU---G-----UU-----UU-C-G--G----A-C--AC--A----A-A-G--AU------U----C-------G----C-A-G-GG-G-A----U-A--G-----U-C-------A-A--U-A-A----UU-----------------U-U--U----------A----A-------AAA--GA---C-C-UU-UU-U-U--U-AAA-UU-A-AA-C-U-UUUU--GU----A--UUCAUUUGUCUAAAA--U--U--A--U-U-----U-U--U---A--------U-AA-U--U-UA-A---AAA--
----..-.--..--.--.-.(----(--((-(---.---.--.--.----.----.----)---))-)----)--.--.--.--.-.-...-..---.----.--........-(((((-(-.----.(((-(-(-(-(-(-----((-----(.--(-(--.--(-((-(----------(--(---(-.---(----(-(---(------------(((----((((-((---(--((.---..---(-(-(-(-(-(-.-----(---(-(----(-(--.---..--((---(-----((-----..-.-.--)----)-)--))--.----.-.-)--))------)----)-------)----)-)-)-))-)-)----)-)--)-----)-)-------)-)--)-)-)----))-----------------)-)--.----------)----)-------)))--))---.-.-))-.)-)-)--)-)))-).-.-))-)-.-....--..----)--)))))..........--.--.--.--(-(-----(-(--(---(--------.-..-.--.-))-)---)))--
>GU911235
----AA-A--AA--A--U-GG----U--AC-U---C---A--G--A---------U----U--UGA-G-UG-C--A-----A--U-A-AUA-AU---CA--UCC-UACCCUUU-GUGAA-U-U----UGUUGU-U-U-U-G-----AA-----AU--A-A--U--U-UU-U----------U--U---U-U---ACUUGA-AAAAA------A-----UUA----UUGA-AU---G--UCU---UU---C-C-C-U-----------G-----U----U----G---GA--A----U-----UU------U------U-G--G-CU-UG--UCCU-U-G-A--AU------G-A--A--G----A----C-A-G-GG-G-A----UGAUCA-----U-C-------A-U--U-A-A----UUUA---------------U-U--UCGAGU-----U--A-A-------AAA--GA---C-C-UU-UU-U-U--U-AAAAUU-A-AA-CUU-UUUU--GU----A--UUCAUUUGUCUAAAAU-U--U--A--U-U-----U-U--U---A--------U-AA-U--A-UA-A---AAA--
----..-.--..--.--.-.(----(--((-(---(---(--.--.---------.----.--)))-)-))-)--.-----.--.-.-...-..---..--...-........-(((((-(-.----.(((((-(-(-(-(-----((-----(.--(-(--.--(-((-(----------(--(---(-.---((((((-((.((------(-----(((----.(((-..---(--((.---((---(-(-(-(-----------(-----(----(----.---..--(----(-----((------.------.-(--(-..-..--.)).-.-)-)--))------.-.--.--)----)----)-)-)-))-)-)----.)))..-----)-)-------)-.--)-)-)----))).---------------)-)--))))))-----.--)-)-------)))--))---.-.-))-.)-)-)--)-))))).-.-))-)..-....--..----)--)))))...........-.--.--.--(-(-----(-(--(---(--------(-..-.--)-))-)---)))--
>JX184495
----AA-U--AA--A--U-GG----C--UC-C---G---C--G--U----U----A----G---GA-G----C--A--C--U--U-A-AUA-AU---C----C--UACCCUUU-GUGAA-U-U----UGUU-G-U-U-U-G-----AA-----AU--A-A-----U-UU-U----------C--U---U-U---A----A-A---A------------UUA----UUGA-UU---G--UCU---UU---C-C-C-U-G-U-U-----G---A-A----U-U--A---G---UU---G-----UC-----GU-A-A--G----A-C--A---A----G-U-G--AU------U----C-------G----C-A-G-GG-G-A----U-A--G-----U-C-------A-G--U-A-A----UU-----------------U-U--U----------A----A-------AAA--GA---C-C-UU-UU-U-U--U-AAA-UU-A-AA-C-U-UUUU--GU----A--UUCAUUUGUCUAAAA--U--U--A--U-U-----U-U--U---A--------U-AA-U--A-UA-A---AAA--
----..-.--..--.--.-.(----(--((-(---.---.--.--.----.----.----)---))-)----)--.--.--.--.-.-...-..---.----.--........-(((((-(-.----.(((-(-(-(-(-(-----((-----(.--(-(-----(-((-(----------.--(---(-.---(----(-(---(------------(((----((((-((---(--((.---..---(-(-(-(-(-(-.-----(---(-(----(-(--(---.---((---(-----((-----..-.-.--)----)-)--)---)----.-)-)--))------)----)-------)----)-)-)-))-)-)----)-)--)-----)-)-------)-)--)-)-)----))-----------------)-)--.----------)----)-------.))--))---.-.-))-.)-)-)--)-)))-).-.-))-)-.-....--..----)--)))))..........--.--.--.--(-(-----(-(--(---(--------(-..-.--)-))-)---)))--
>AF170190
----AA-A--AA--A--U--AAU--C--AC-A---G------U--U---------U---------U-G--U-G--AU-U--U--U-A-AUA-AU---CA--UCC-UACCCUGU-GUGAA-U-U----UG-----U-U-U---------------U--G-------U-AA-A-----G-A--AAAU---U-U---A----U-GUU-G------U-----CUA----UCCC--U-G-G-UG-G---UU---U-U-U-G-----G-AA------A-A---------G------------------UU-----G--A-A--A---------A------------A--CU-----------------U-U----U-U--------C----G-A--A--U--C-C----UC-A-GG-G-A-C-----U-----------------A-G--G----C-----U--U-U-----C-AUA--GA---C-C-UU-UU-U-U--U-AAA-UU-A-AA-C-U-UU-UU-GU----A--UUCAUUUGUCUAAAA--U--U--UA-U-U-----U-U--U---A-A------U-AA-U--U-UA-A---AAA--
----..-.--..--.--.--(((--(--((-(---.------.--.---------.---------)-)--)-)--))-)--.--.-.-...-..---..--...-........-(((((-(-.----.(-----(-(-(---------------.--.-------(-((-(-----(-(--((.(---(-(---(----(-(..-(------(-----(((----((((--(-(-(-.(-(---..---(-(-(-(-----(-((------(-(---------(------------------((-----.--.-.--.---------)------------)--))-----------------)-)----)-)--------)----)-)--)--.--)-)----))-)-))-)-)-.-----)-----------------)-)--)----)-----.--.-.-----)-)))--))---.-.-))-))-)-)--)-)..-..-)-))-)-.-..-..-..----)--)))))..........--.--.--..-(-(-----(-(--(---(-(------.-..-.--)-))-)---)))--
>JX184570
----AA-U--AA--A--U-GG----C--UC-C---G---A--U--U---GU----A----G---GA-G----C--A--C--U--U-A-AUA-AU---C----C--UACCCUUU-GUGAA-U-U----UGUU-G-U-U-U-G-----AA-----AU--A-A-----U-UU-U----------U--U---U-U---A----A-A---A------------UUA----UUGA-UU---G----UC--UUU--C-C-C-U-GUU-------G---A-A----U-U--A---G---UU---G-----UC-----GU-A-A--G----A-C--A---A----G-U-G--AU------U----C-------G----U-A-G-GG-G-A----U-A--G-----U-C-------A-G--U-A-A----UU-----------------U-U--U----------A----A-------AAA--GA---C-C-UU-UU-U-U--U-AAA-UU-A-AA-C-U-UUUU--GU----A--UUCAUUUGUCUAAAA--U--U--A--U-U-----U-U--U---A--------U-AA-U--A-UA-A---AAA--
----..-.--..--.--.-.(----(--((-(---.---.--.--.---..----.----)---))-)----)--.--.--.--.-.-...-..---.----.--........-(((((-(-.----.(((-(-(-(-(-(-----((-----(.--(-(-----(-((-(----------(--(---(-.---(----(-(---(------------(((----((((-((---(----..--..(--(-(-(-(-..(-------(---(-(----(-(--(---.---((---(-----((-----..-.-.--)----)-)--)---)----.-)-)--))------)----)-------)----.-.-)-))-)-)----)-)--)-----)-)-------)-)--)-)-)----))-----------------)-)--.----------)----)-------)))--))---.-.-))-.)-)-)--)-)))-).-.-))-)-.-....--..----)--)))))..........--.--.--.--(-(-----(-(--(---(--------(-..-.--)-))-)---)))--
>JX184846
----AA-A--AA--A--U--A-U--C--AC-U-U-G---A--U--U----G----A----A----A-G--U-G--A--U--U--U-A-AUA-AU---CA--UCC-UACCCUUU-GUGAA-U-U----UGUU-G-U-U-U-G-----UA-----AU--A-A--U--U-UU-UUU-U-G-A--U--U---U-U-A-A----A-AAA-A------AAAA--UUA----UUUA--U---G--G-UU--UU---G-U-C-U-A-U-C-CC--U-A-A-A-A--U-U--G---G---UU---U-G---UU-----GU-G-A-------A----A---U------G-A--AU------C----A--AA-U-U----U-A-G-GG-A-A----U-A--GGCU--UUC----AU-A-AA-U-A-A--GUUU-U---UU--U-U--U--A-AA-G----U-----C--U-U-------AAA--GA---C-C-UU-UU-U-UU-A-AAA-UU-A-AA-C-U-UU-U--GU----A--UUCAUUUGUCUAAAA--U--U--U--U-U-----U-U--U---A-A-A----U-AA-U--U-UA-A---AAA--
----..-.--..--.--.--(-(--(--((-(-(-.---.--.--.----.----.----)----)-)--)-)--)--)--.--.-.-...-..---..--...-........-(((((-(-.----((..-(-(-(-(-(-----.(-----(.--(-(--.--(-((-((.-.-(-(--(--(---(-(-(-(----(-(((-(------((..--(((----((((--(---(--(-..--..---(-(-(-(-(-(-(-((--(-(-(-(-.--(-(--(---(---((---(-(---((-----..-.-.-------)----)---)------)-)--))------)----)--).-)-)----)-)-)-))-.-)----)-)--))).--.))----))-)-))-)-)-)--.)))-)---))--)-)--)--)-))-)----)-----)--.-.-------)))--))---.-.-.)-).-)-).-.-...-.)-)-))-)-.-..-)--).----)--)))))..........--.--.--.--(-(-----(-(--(---(-(-(----.-..-)--)-))-)---)))--
>JF423551
----AA-U--AA--A--U-GG----C--U--C---G---A--U--C----U--U-A----G----A-G----C--A--U--UAAU-A-AUC-AU---C----C--UACCCUUU-GUGAA-U-U----UGUU-G-U-U-U-G-----AA-----AU--A-A--U--U-UU-U----------U--U---U-U---A----A-A---A------------UUA----UUGA--U---G----U---CUUU-C-C-C-U-G-U-U-----G---A-A----U-U--G---G---UU-G-G-----UC-----GU-A-A--G----A-CU-A---A----G-U-G--AU------U----C-------U----C-A-G-GG-G-A----U-A--G-----U-C-------A-A--U-A-A----UU-----------------U-U--U----------A----A-------AAA--GA---C-C-UU-UU-U-U--U-AAA-UU-A-AA-C-U-UUUU--GU----A--UUCAUUUGUCUAAAA--U--U--A--U-U-----U-U--U---A--------U-AA-U--A-UA-A---AAA--
----..-.--..--.--.-.(----(--(--(---.---.--.--.----.--.-.----)----)-)----)--.--.--....-.-...-..---.----.--........-(((((-(-.----.(((-(-(-(-(-(-----((-----(.--(-(--.--(-((-(----------(--(---(-.---(----(-(---(------------(((----((((--(---.----.---..((-(-(-(-(-(-.-.-----(---(-(----(-(--(---.---((-(-(-----((-----..-.-.--)----)-))-)---)----.-)-)--))------)----)-------.----)-)-)-))-)-)----.-.--)-----)-)-------)-)--)-)-)----))-----------------)-)--.----------)----)-------)))--))---.-.-))-.)-)-)--)-)))-).-.-))-)-.-....--..----)--)))))..........--.--.--.--(-(-----(-(--(---(--------(-..-.--)-))-)---)))--
>JF423515
----AA-A--AA--A--U-GG-U--GUGGC-C-C-U---G--U--U----G----U---GU----G-G--U-C--AC-C-AU--U-A-AUA-AU---C----C--UACCCUUU-GUGAA-U-U----UG-----U-U-UUGU--G-UA-----AU--A-A--U--U-UU-U----------U--U---C-C-A-A----U-GA--A------A-----AAA----UU-A--U------U-----U----G-U-C-U-A-U-C-CC--U-G-A-A----N----A---A---A----A-G---UA-----NA-NUA-------U----A-C-U--------U--UU------U----U-------U----U-A-N-GG-A-G----U-A--N--A--U-U----UU-A-A--U-A-A----UU-U---------------U-U--U----C-----AN-UGA-------AAA--GA---C-C-UU-UU-U-U--U-AAA-UU-A-AA-C-U-UU-U--GU----A--UUCAUUUGUCUAAA---U--U--G--UAA-----A-A--A-----A-A--A-U-AA-U--U-UA-A---AAA--
----..-.--.(--(--(-((-(--(..((-(-.-(---.--.--.----.----.---).----)-)--)-)--))-)-))--)-.-...-..---.----.--........-(((((-(-.----.(-----(-(-(.((--.-((-----(.--(-(--.--(-((-(----------(--(---(-.-.-.----(-((--(------(-----(((----((-(--(------(-----.----(-(-.-(-(-(-.-((--.-(-(-(----.----(---(---(----(-(---((-----..-...-------)----)-)-)--------)--))------.----)-------)----)-.-.-))-.-)----)-)--.--)--)-.----..-)-)--)-)-)----))-)---------------)-)--)----)-----).-.))-------)))--))---.-.-.)-).-.-)--)-).)-).-)-))-)-.-..-.--..----)--))))).........---.--.--.--(((-----(-.--.-----.-.--.-.-..-)--)-))-.---...--
>JX184521
----AA-A--AA--A--U-GG----A--AC-U---C---U--U--U----C----A----A---GA-G-UU-C--A-----U--U-A-AUA-AU---C----CC-UACCCUUU-GUGAA-U-U----UGUUUG-U-U-U-G-----AA-----AU--A-A--U--U-UU-U----------U--UA-UU-----A----A-AA--A------A-----UUA----UUGA-AU---G--UCU---UU---C-C-C-U-G-U-U-UU--UUU-G-G----U----G---GAA-AA---A-----UG-----GU-A-A--A----AAC--G---UU-U-GGA-A--AC------CGA--A--A--A-U----C-A-G-GG-G-AAUGGU-A--U-----U-C-------A-U--U-A-A----UU-----------------U-U--U----U-----AU-U-A-------AAA--GA---C-C-UU-UU-U-U--U-AAA-UU-A-AA-C-U-UUUU--GU----A--UUCAUUUGUCUAAAAA-U--U--A--U-U-----U-U--U---A--------U-AA-U--A-UA-A---AAA--
----..-.--..--.--.-.(----(--((-(---(---(--.--.----.----.----)---))-)-))-)--.-----.--.-.-...-..---.----..-........-(((((-(-.----.(((((-(-(-(-(-----((-----(.--(-(--.--(-((-(----------(--((-.(-----(----(-((--(------(-----(((----.(((-((---(--(((---((---(-(-(-(-(-.-.-((--(((-(-(----(----.---...-((---(-----((-----..-.-.--.----..)--)---))-)-...-.--))------)))--)--)--)-.----)-)-)-))-)-)).)))-)--)-----)-)-------)-.--)-)-)----))-----------------)-)--)----)-----).-)-)-------)))--))---.-.-))-.)-)-)--)-)))-.)-)-))-)-.-....--..----)--)))))...........-.--.--.--(-(-----(-(--(---(--------(-..-.--)-))-)---)))--
>JX184799
----AA-A--AA--A--U--A-U--C--AC-A-U-A---A--U--U----G----U----U----U-G--U-G--A--U--U--U-A-AUA-AU---CA--UCC-UACCCUUU-GUGAA-U-U----UG-----U-U-U---------------U----------U-UU-GUU-U-G-A--AA-U---U-U---A----U-GUU-G------U-----CUA----UCCC--U-A-G--G-A---UU---U-U-G-G-A-A-G-AA--A-A-A-A----A-AA-G-UAG---UU---U-----UU-U---GU-A-A--AA-A-A----A---A------G-A--CUUUU--UU----U--U--U-U----U-U-U-UU-U-C----U-A--A--U--UCC----CU-A-GG-G-A-A-----U-----------------A-G--G----C-----U--U-U-----C-AUA--GA---C-U-UU-UU-U-UU-U-AAA-UU-A-AA-C-A-UU-U--GU----A--UUCAUUUGUCUAAAA--U--U--UA-U-U-----U-U--U---A-A------U-AA-U--U-UA-A---AAA--
----..-.--..--.--.--(-(--(--((-(-.-.---.--.--.----.----.----.----)-)--)-)--)--)--.--.-.-...-..---..--...-........-(((((-(-.----((-----(-(-(---------------.----------(-((-(..-.-(-(--(.-(---(-(---(----(-(..-(------(-----(((----((((--(-(-(--(-.---..---(-(-(-(-(-(-(-((--(-(-(-(----(-((-(-.((---((---(-----((-(---..-.-.--..-)-)----)---)------)-)--))..)--))----)--)--)-)----)-)-)-))-)-)----)-)--)--.--..)----))-)-))-)-.-)-----)-----------------)-)--)----)-----.--.-.-----)-)))--))---.-)-))-..-.-..-)-)))-..-)-))-)-)-..-.--..----)--)))))..........--.--.--..-(-(-----(-(--(---(-(------.-..-.--)-))-)---)))--
>JX184784
----AA-U--AAAUAAGG--A-U--AG-AA-U-GAAA--A--U--U---------A----U----A-U--UCU--A--UC-U--U-A-AUA-AU---AA--UCCCUACCCUUU-GUGAA-U-U----UG-----U-U-U-G------------------------U-UU-GAAAU-A-AUUU--U---U-U-A-A----AGAAA-A------A-----UUA----UUUA--U---A--G-U---UU---G-U-C-U-A-U-C-CC--U-A-A-G----G-U--GAU-G---AU---U-G---UU-----GU-A-A-------A----A---G------GCA--AU------UUG--A--AG-UCU----U-A-G-GG-A-A----U-A--GGCU--UUC----UUAA-AA-U-A-A----UU-U---------------U-U--A----U-----U----U-------AAA--GA---C-C-UU-UU-U-UU-U-AAA-UU-A-AA-C-U-UU-UU-GU----A--UUCAUUUGUCUAAAA--U--U--UA-U-U-----U-U--U---A-A-A----U-AA-U--U-UA-G---AAA--
----..-.--..((.(((--(-(--((-((-(-(...--.--.--.---------.----)----)-)--)))--)--))-)--)-.-)).-..---..--............-(((((-(-.----.(-----(-(-(-(------------------------(-((-((((.-(-(.((--(---(-(-(-(----(.(((-(------(-----(((----(((.--.---(--(-.---..---(-(-(-(-(-(-(-((--(-(-(-(----(-(--...-(---((---(-(---((-----..-.-.-------.----.---)------)))--))------)..--.--.)-)))----)-)-)-))-.-)----)-)--))).--..)----)..)-))-)-)-)----))-)---------------)-)--.----)-----)----)-------)))--))---.-.-.)-).-)-))-)-)))-.)-)-))-)-.-..-..-..----)--)))))..........--.--.--..-(-(-----(-(--(---(-(-(----.-..-)--)-))-)---)))--
>A. mucronatus YE505
----AA-U--AA--A--U-UU-C--C--AA-C---A---A--A--U----G----U----G---UU-G----G--A--UA-A--U-A-AUA-AU---CAA-UCC-UACCCUUU-GUGAA-U-U----UGUUUG-U-U-U-G-----AA-----AU--A-A--UUUU-UU-U----------U--U---U-U---A----A-AA--A------A-----UUA----UU----U-G-G--A-A---U----G-U-C-U-U-U-C-CC--U-GAA-A----U-U--G--UG---AGGA-G-----CU-U---GU-A-A--U----G----G---U------A-A--CU------U----GC-A--A-U---UCCA-G-GG-G-A----U-A--GAUU--UUC-----U-A-G--U-A-A----UU-----------------U-U--U----U-----A--G-G-------AAA--GA---C-C-U--UU-U-U--U-AAAAUA-A-AA-C-U-UUAU--GU----A--UUCAUUUGUCUAAAA--A--A--AA-U-U-----U-U--U---A-A-A----U-AA-UAAUUUA-A---AAA--
----..-.--..--.--.-.(-(--(--((-(---(---.--.--.----.----)----)---))-)----)--)--..-.--.-.-...-..---...-...-........-(((((-(-.----.((((.-(-(-(-(-----((-----(.--.-.--...(-((-(----------(--(---(-(---(----(-((--(------(-----(((----((----.-(-(--(-(---.----(-(-(-(-(-(-(-((--(-(.(-(----(-(--(--((---((..-(-----((-.---..-.-.--.----)----)---)------.-.--))------)----))-)--)-)---).))-)-))-)-)----.-)--))).--)))-----)-)-)--)-)-)----))-----------------)-)--)----)-----)--)-)-------)))--))---.-.-.--.)-)-)--)-)))...-)-))-)-.-....--..----)--)))))..........--.--.--..-(-(-----(-(--(---(-(-(----(-..-..)))))-)---)))--
>GQ850367
----AA-U--AA--A--U-GG----C--UC-C---G---C--G--U----U----A----G---GA-G----C--A--C--U--U-A-AUA-AU---C----C--UACCCUUU-GUGAA-U-U----UGUU-G-U-U-U-G-----AA-----AU--A-A--U--U-UU-U----------U--U---U-U---A----A-A---A------------UUA----UUGA-AU---G--UCU---UU---C-C-C-U-G-U-U-----G---A-A----U-U--A---GA--GU---G-----UU-----UU-C-G--G----A-C--AC--A----A-A-G--AU------U----C-------G----C-A-G-GG-G-A----U-A--G-----U-C-------A-A--U-A-A----UU-----------------U-U--U----------A----A-------AAA--GA---C-C-UU-UU-U-U--U-AAA-UU-A-AA-C-U-UUUU--GU----A--UUCAUUUGUCUAAAA--U--U--A--U-U-----U-U--U---A--------U-AA-U--A-UA-A---AAA--
----..-.--..--.--.-.(----(--((-(---.---.--.--.----.----.----)---))-)----)--.--.--.--.-.-...-..---.----.--........-(((((-(-.----.(((-(-(-(-(-(-----((-----(.--(-(--.--(-((-(----------(--(---(-.---(----(-(---(------------(((----((((-.(---(--((.---..---(-(-(-(-(-(-.-----(---(-(----(-(--.---..--((---(-----((-----..-.-.--)----)-)--))--.----.-.-)--))------)----)-------)----)-)-)-))-)-)----)-)--.-----)-)-------)-)--)-)-)----))-----------------)-)--.----------)----)-------)))--))---.-.-))-.)-)-)--)-)))-).-.-))-)-.-....--..----)--)))))..........--.--.--.--(-(-----(-(--(---(--------(-..-.--)-))-)---)))--
>JX184710
----AA-U--AAAUA-----G-C--C--AA-A----------U--U----A----U----U----U-G--G-C--A--A--U--U-A-AUA-AU---CA--UCC-UACCCUUU-GUGAA-U-U----UG-----U-U-UUG-----AAUUGUAAU--A----A--U-UU-U----------U--U-------U-U----U-GAA-A------A-----UUA----UU-A--A---A--A-A---U----G-U-C-U-U-U-C-CC--U---A-A----U----G---GAU-AA---A-G---UU-----GA-A-A-------A----G---C------U-U--UU------G----A--U--A-U----U-A-G-GG-G-A----U-A--GA-U--UUU-----U-A-A--U-A-A----UU-U---------------U-U--G----A-U---A--A-A-------AAAA-GA---C-C-UU-UU-U-UC-UAAAA-UU-A-AA-CAU-UU-U--GU----A--UUCAUUUGUCUAAAA--U--U--A--U-U-----U-U--U---A-U--------AA-U--A-UA-A---AAA--
----.(-(--.(((.-----(-(--(--((-(----------.--.----.----)----)----)-)--)-)--.--)--)--)-.-)).-..---..--...-........-(((((-(-.----((-----(-(-(.(-----((.......--.----.--(-((-(----------(--(-------.-(----(-(((-(------(-----(((----((-(--(---(--(-.---.----(-(-(-(-(-(-(-((--(---(-(----(----(---...-((---(-(---((-----..-.-.-------)----)---)------)-)--).------.----.--)--)-)----)-)-)-))-)-)----.-)--))-)--)))-----)-)-)--)-)-)----))-)---------------)-)--)----)-.---)--)-)-------))).-..---.-.-..-..-)-))-.....-..-)-))-)).-..-.--..----)--)))))..........--.--.--.--(-(-----(-(--(---(-(--------..-.--)-))-)---)))--
>JF423530
----AA-U--AA--A--U-GG----C--UC-C-U-G---A--U--U----U--U-A---AG---GA-G----C--A--C--U--U-A-AUA-AU---C----C--UACCCUUU-GUGAA-U-U----UGUU-G-U-A-U-G-----AA-----AU--A-A-----U-UU-U----------U--U---U-U---A----A-AAA-A------------UUA----UUGA--U---G----U---CUUU-C-C-C-U-G-U-U-----G---A-A----U-U--U---G---GU-U-G-----UC-G---UU-A-A--G----A-C--A---G----U-U-G-AAU------U----C-------A----C-A-G-GG-G-A----U-A--G-----U-C-------A-G--U-A-A----UU-----------------U-U--U----U-U---A----A-------AAA--GA---C-C-UU-UU-U-U--A-AAA-UU-A-AA-C-U-UUUU--GU----A--UUCAUUUGUCUAAAAA-U--U--A--U-U-----U-U--U---A--------U-AA-U--U-UA-A---AAA--
----..-.--..--.--.-.(----(--((-(-(-.---.--.--.----.--.-.---))---))-)----)--.--.--.--.-.-...-..---.----.--........-(((((-(-.----.(((-.-.-(-(-.-----((-----(.--(-(-----(-((-(----------(--(---(-.---(----(-(((-(------------(((----((((--(---.----.---..((-(-(-(-(-(-(-.-----(---(-(----(-(--(---(---((-(-(-----((-.---..-.-.--)----)-)--)---)----)-)-)-)))------)----)-------)----)-)-)-))-)-)----.-.--)-----)-)-------)-)--)-)-)----))-----------------)-)--)----)-.---)----)-------)))--))---.-.-))-.)-)-)--.-..)-).-.-))-)-.-....--..----)--)))))...........-.--.--.--(-(-----(-(--(---(--------.-..-.--.-))-)---)))--
>JX184861
----AA-A--AA--A--U-AA----G--AC-C---A---A--U--U-UAAA----A-CUUUA-UUU-G-GU-CU-A-----U--U-A-AUA-AU---C----CC-UACCCUUU-GUGGA-U-U----UGUUUG-U-U-U-G-----AA-----AU--A-A--UU-U-UU-U----------U--UA--U-U---A----A-AA--A------A-----UUA----UUGA-AU---G--UCU---UU---C-C-C-U-G-U-U-UU--UUU-G-G----U----G---GAG-AA---U-----UG-----GU-A-A--A----A-CA-G---UU-U-G-A-A--AC------CGA--A--A--A-U----C-A-G-GG-G-AAUGGU-A--U-----U-C-------A-U--U-A-A----UU-----------------U-U--U----U-U---A--U-A-------AAA--GA---C-C-UU-UU-U-U--U-AAAAUU-A-AA-C-U-UUUU--GU----A--UUCAUUUGUCUAAAA--U--U--A--U-U-----U-U--U---A--------U-AA-U--A-UA-A---AAA--
----..-.--..--.--.-.(----(--((-(---(---(--.--.-(((.----.-..)))-.))-)-))-))-.-----.--.-.-...-..---.----..-........-(((((-(-.----.(((((-(-(-(-(-----((-----(.--(-(--..-(-((-(----------(--((--(-.---(----(-((--(------(-----(((----.(((-((---(--(((---((---(-(-(-(-(-.-.-((--(((-(-(----(----.---..(-((---(-----((-----..-.-.--.----.-))-)---))-)-.-.-.--))------)))--)--)--)-.----)-)-)-))-)-)).)))-)--)-----)-)-------)-.--)-)-)----))-----------------)-)--)----)-.---)--)-)-------)))--))---.-.-))-.)-)-)--)-)))..)-)-))-)-.-....--..----)--)))))..........--.--.--.--(-(-----(-(--(---(--------(-..-.--)-))-)---)))--
>JX184879
----AA-A--AA--A--U--A-U--C--GC-U-C-G---A--U--U----G----A----G----A-G--U-G--A--U--U--U-A-AUA-AU---CA--UCC-UACCCUUU-GUGAA-U-U----UGUU-G-U-U-U-G-----UA-----AU--A-A--U--U-UU-UUU-U-G-A--U--U---U-U-A-A----A-AAA-A------A--A--UUA----UUUA--U---G--G-UU--UU---G-U-C-U-A-U-C-CC--U-A-A-A-A--C-U--G---G---UU---U-G---UU-----GU-G-A-------A----A---U------G-A--AU------C----A--AA-U-U----U-A-G-GG-A-A----U-A--GGCU--UUC----AU-A-AA-U-A-A--G-UU-U---UU--U-U--U--A-AA-G----U-----C--U-U-------AAA--GA---C-C-UU-UU-U-U--A-AAA-UU-A-AA-C-U-CU-U--GU----A--UUCAUUUGUCUAAAA--U--U--U--U-U-----U-U--U---A-A-A----U-AA-U--U-UA-A---AAA--
----..-.--..--.--.--(-(--(--((-(-(-.---.--.--.----.----.----)----)-)--)-)--)--)--.--.-.-...-..---..--...-........-(((((-(-.----((..-(-(-(-(-(-----((-----(.--(-(--.--(-((-((.-.-(-(--(--(---(-(-(-(----(-(((-(------(--.--(((----((((--(---(--(-..--..---(-(-(-(-(-(-(-((--(-(-(-(-.--.-(--(---(---((---(-(---((-----..-.-.-------)----)---)------)-)--))------)----)--..-)-)----)-)-)-))-.-)----)-)--))).--.))----))-)-))-)-)-)--.-))-)---))--)-)--)--)-))-)----)-----)--.-.-------)))--))---.-.-.)-).-)-)--)-...-.)-)-))-)-.-..-)--).----)--)))))..........--.--.--.--(-(-----(-(--(---(-(-(----.-..-)--)-))-)---)))--
>AY429667
----AA-U--AA--A--U-UU-C--C--AA-C---A---A--A--U----G----U----G---UU-G----G--A--UA-A--U-A-AUA-AU---CA--UCC-UACCCUUU-GUGAA-U-U----UGUUUG-U-U-U-G-----AA-----AU--A-A--UU-U-UU-U----------U--U---U-U---A----A-AA--A------A-----UUA----UU----U-A-G--A-A---U----G-U-C-U-U-U-C-CC--U-GAA-A----U-U--G--UG---AGGAAA-----CU-----GU-A-A--U----G----G---U------G-A--AU------U----GC-A--A-U---UC-A-G-GG-G-A----U-A--GAUU--UUC-----U-A-G--U-A-A----UU-----------------U-U--U----U-----A--G-G-------AAA--GA---C-C-UU-UU-U-U--U-AAAAUA-A-AA-C-U-UUAU--GU----A--UUCAUUUGUCUAAAA--A--A--AA-U-U-----U-U--U---A-A-A----U-AAAUAAUUUA-A---AAA--
----..-.--..--.--.-.(-(--(--((-(---(---.--.--.----.----)----)---))-)----)--)--..-.--.-.-...-..---..--...-........-(((((-(-.----.((((.-(-(-(-(-----((-----(.--(-(--..-(-((-(----------(--(---(-(---(----(-((--(------(-----(((----((----.-(-(--(-(---.----(-(-(-(-.-(-(-((--(-..(-(----(-(--(--((---(....(-----((-----..-.-.--.----)----)---)------.-.--.)------)----))-)--)-)---).-.-)-))-)-)----.-)--))).--)))-----)-)-)--)-)-)----))-----------------)-)--)----)-----)--)-)-------)))--))---.-.-))-.)-)-)--)-)))...-)-))-)-.-....--..----)--)))))..........--.--.--..-(-(-----(-(--(---(-(-(----(-.....)))))-)---)))--
>GQ850296
----AA-A--AA--A--U-GG----U--AC-U---C------U--A----A----G----U---GA-G-UG-C--A-----U--U-A-AUA-AU---CA--CCC-UACCCUUU-GUGAA-U-U----UGUUUG-U-U-U-G-----AA-----AU--A-A--UU-U-UU-U----------U--U---U-A---A----A-AA--A------------UUA----UUGA-AU---G--UCU---UU---C-C-C-U-G-C-U-----G---A-A----U----G---GAU-AA---A---AGUU-----GU---A--AAG--A-CU-U---UU-UUG-A-A--AU------U-------C----U----C-A-G-GG-G-A----U-A--G-----U-C-------A-A--U-A-A----UU-----------------U-U--U----------A--A-A-------AAA--GA---C-C-UU-UU-U-U--U-AAAAUU-A-AA-C-U-UUUUU-GU----A--UUCAUUUGUCUAAAAA-U--U--A--U-U-----U-U--UU--A--------UUAA-U--A-UA-A---AAAA-
----..-.--..--.--.-.(----(--((-(---(------.--.----.----.----.---))-)-))-)--.-----.--.-.-...-..---..--...-........-(((((-(-.----.(((((-(-(-(-(-----((-----(.--(-(--..-(-((-(----------(--(---(-.---(----(-((--(------------(((----((((-.(---(--((.---..---(-(-(-(-(-.-.-----(---(-(----(----.---...-((---(---((((-----..---.--..)--)-))-)---))-...-.-.--))------)-------)----.----)-)-)-))-)-)----)-)--.-----)-)-------)-)--)-)-)----))-----------------)-)--)----------.--)-)-------)))--))---.-.-))-.)-)-)--)-)))..)-)-))-)-.-.....-..----)--)))))...........-.--.--.--(-(-----(-(--((--(--------(...-.--)-))-)---))))-
>JX184780
----AA-U--AA--A--U-UU-C--C--AA-C---A---U--G--U----U--U-U----G---UU-G----G--A--UA-A--C-A-AUA-AU---CA--UCC-CACCCUUU-GUGAA-U-U----UGUUUG-U-U-U-G-----AA------U--A-A--U----UU-U----------U--U---U-----G----A-AA--A------A-----UUA----UU----U------U-----U----G-U-C-U-U-U-C-CC--U-G-AUG----U-A--A--AA---AG---U-----UU-----GA-A-A--A----A----G---C------U----UU------U----UU-A--C-U----C-A-G-GG-G-A----U-A--GAU---UU------U-A-A--U-A-A----UU-----------------U-U--U----U-----A------------AAA--GA---C-CUUU-U--U-U--U-AAA-UA-A-AA-C-U-UUUU--GUAUGUA--UUCAUUUGUCUAAAA--A--------U-U-----U-U--A---A-A-U----U-AA-UAAUUUA-A---AAA--
----..-.--..--.--.-.(-(--(--((-(---(---.--.--.----.--.-)----)---))-)----)--)--..-.--.-.-...-..---..--...-........-(((((-(-.----..((((-(-(-(-(-----((------.--(-(--.----((-(----------(--(---(-----(----(-((--(------(-----(((----((----.------.-----.----(-(-(-(-(-(-(-((--(-(-(..----.-(--(--((---((---(-----((-----..-.-.--)----)----)---)------)----))------)----).-.--.-)----)-)-)-))-)-)----.-)--)))---..------.-)-)--)-)-)----))-----------------)-)--)----)-----)------------)))--))---.-..))-.--)-)--)-)))-))-)-).-.-.-....--......)--)))))..........--.--------(-(-----(-(--(---(-(-(----(-..-.))))))-)---)).--
>JF423538
----AA-U--AA--A--U-GG----C--U--C---G---A--U--U----U--U-A----G----A-G----C--A--C--UAAU-A-AUC-AU---C----C--UACCCUUU-GUGAA-U-U----UGUU-G-U-U-U-G-----AA-----AU--A-A-----U-UU-U----------U--U---U-U---A----A-A---A------------UUA----UUGA--U---G----U---CUUU-C-C-C-U-G-U-U-----G---A-A----U-U--G---G---UU-G-G-----UC-----GU-A-A--G----A-CU-A---A----G-U-G--AU------U----C-------U----C-A-G-GG-G-A----U-A--G-----U-C-------A-A--U-A-A----UU-----------------U-U--U----------A----A-------AAA--GA---C-C-UU-UU-U-U--U-AAA-UU-A-AA-C-U-UUUU--GU----A--UUCAUUUGUCUAAAA--U--U--A--U-U-----U-U--U---A--------U-AA-U--A-UA-A---AAA--
----..-.--..--.--.-.(----(--(--(---.---.--.--.----.--.-.----)----)-)----)--.--.--....-.-...-..---.----.--........-(((((-(-.----.(((-(-(-(-(-(-----((-----(.--(-(-----(-((-(----------(--(---(-.---(----(-(---(------------(((----((((--(---.----.---..((-(-(-(-(-(-.-.-----(---(-(----(-(--(---.---((-(-(-----((-----..-.-.--)----)-))-)---)----.-)-)--))------)----)-------.----)-)-)-))-)-)----.-.--)-----)-)-------)-)--)-)-)----))-----------------)-)--.----------)----)-------)))--))---.-.-))-.)-)-)--)-)))-).-.-))-)-.-....--..----)--)))))..........--.--.--.--(-(-----(-(--(---(--------(-..-.--)-))-)---)))--
>JF423631
----AA-A--AA--A--U-GG-U--GUGGC-C-U-UUA-A--UU-C----G----U----U----G-G--U-C--AC-C-AU--U-A-AUA-AU---C----C--UACCCUUU-GUGAA-U-U----UGU----U-U-U-GA--G-UA-----AU--A-A--U--U-UU-U----------U--U---C-C-A-A----U-GA--A------A-----AAA----UUAU--U------U-----U----GGU-C-U-A-U-C-CC--U-G-AAG----G----A---A---GU---A-----UA-----GU-A-A-------U----A---U------A-U--GA------C----C-------U----C-A-G-GG-A-G----U-A--G--A--U-U----UU-A-A--AAA-A----UU-U---------------U-U--U----C-----AU-AGA-------AAA--GA---C-C-UU-UU-U-U--U-AAA-UU-A-AA-C-U-UU-U--GU----A--UUCAUUUGUCUAAA---U--------U-U---GUA-A--A---A-A-A--A-U-AA-U--U-UA-A---AAA--
----..-.--.(--(--(-((-(--(..((-(-.-...-.--..-.----.----.----.----)-)--)-)--))-)-))--)-.-...-..---.----.--........-(((((-(-.----((.----(-(-(-((--.-((-----(.--(-(--.--(-((-(----------(--(---(-.-.-(----(-((--(------(-----(((----((.(--(------(-----.----(((-(-(-(-(-(-((--(-(-(.(----(----.---.---((---(-----((-----..-.-.-------)----)---)------)-)--..------)----)-------)----)-)-)-))-)-.----)-)--)--)--)-)----..-)-)--).)-)----))-)---------------)-)--)----)-----))-.))-------)))--))---.-.-.)-).-.-)--)-)..-))-)-))-.-.-..-)--).----)--))))).........---.--------(-(---...-.--)---)-.-.--.-.-..-.--.-..-.---...--
>FJ501291
----AA-A--AA--A--U--AAU--U--AC-A---G------U--U---------U---------U-G--U-G--AU-U--U--U-A-AUA-AU---CA--UCC-UACCCUUU-GUGAA-U-U----UG-----U-U-U---------------U--G-------U-AA-A-----G-A--AA-U---U-U---A----U-GUU-G------U-----CUA----UCCC--UUG-GAUU-A---UU-------U-G-----G-AA------A-A---------G------------------UU-----G--A-A--A---------G------------A--CU-----------------U-U----U-U--------C------A--U--U--UAC----CA-A-GG-G-A-A-----U-----------------A-G--G----C-----U--U-U-----C-AUA--GA---C-A-UU-UU-U-U--U-AAA-UU-A-AA-C-A-UU-U--GU----A--UUCAUUUGUCUAAA---U--U--UA-U-U-----U-U--U---A-A------U-AA-U--U-UA-A---AAA--
----..-.--..--.--.--(((--(--((-(---.------.--.---------.---------)-)--)-)--))-)--.--.-.-...-..---..--...-........-(((((-(-.----((-----(-(-(---------------.--.-------(-((-(-----(-(--((-(---(-(---(----(-(..-(------(-----(((----((((--(((-(..(-(---..-------(-(-----(-((------(-(---------(------------------((-----.--.-.--.---------)------------)--))-----------------)-)----)-)--------)------)--.--.--)))----))-)-))-)-.-)-----)-----------------)-)--)----)-----.--.-.-----)-)))--))---.-.-))-))-)-)--)-)..-..-)-))-)-)-..-.--..----)--))))).........---.--.--..-(-(-----(-(--(---(-(------.-..-.--)-))-)---)))--
>JX184476
----AA-U--AA--A--C-GG----C--UC-C---G---A--U--U---GU----A----G---GA-G----C--A--C--U--U-A-AUA-AU---C----C--UACCCUUU-GUGAA-U-U----UGUU-G-U-U-U-G-----AA-----AU--A-A-----U-UU-U----------U--U---U-U---A----A-A---A------------UUA----UUGA-UU---G--UCU---UU---C-C-C-U-G-U-U-----G---A-A----U-U--A---G---UU---G-----UC-----GU-A-A--G----A-C--A---A----G-U-G--AU------U----C-------G----C-A-G-GG-G-A----U-A--G-----U-C-------A-G--U-A-A----UU-----------------U-U--U----------A----A-------AAA--GA---C-C-UU-UU-U-U--U-AAA-UU-A-AA-C-U-UUUU--GU----A--UUCAUUUGUCUAAAA--U--U--A--U-U-----U-U--U---A--------U-AA-U--A-UA-A---AAA--
----..-.--..--.--.-.(----(--((-(---.---.--.--.---..----.----)---))-)----)--.--.--.--.-.-...-..---.----.--........-(((((-(-.----.(((-(-(-(-(-(-----((-----(.--(-(-----(-((-(----------(--(---(-.---(----(-(---(------------(((----((((-((---(--((.---..---(-(-(-(-(-(-.-----(---(-(----(-(--(---.---((---(-----((-----..-.-.--)----)-)--)---)----.-)-)--))------)----)-------)----)-)-)-))-)-)----)-)--)-----)-)-------)-)--)-)-)----))-----------------)-)--.----------)----)-------)))--))---.-.-))-.)-)-)--)-)))-).-.-))-)-.-....--..----)--)))))..........--.--.--.--(-(-----(-(--(---(--------(-..-.--)-))-)---)))--
>JF423720
----AA-A--AA--A--U-GG----A--AC-U---C---U--U--U----C----A----N---GA-G-UU-C--A-----U--U-A-AUA-AU---C----CC-UACCCUUU-GUGAA-U-U----UGUUUG-U-U-U-G-----AA-----AU--A-A--U--U-UU-U----------U--UA-UU-----A----A-AA--A------A-----UUA----UUGA-AU---G--UCU---UU---C-C-C-U-G-U-U-UU--UUU-G-G----U----G---GAA-AA---A-----UG-----GU-A-A--A----AAC--G---UU-U-GGA-A--AC------CGA--A--A--A-U----C-A-G-GG-G-AAUGGU-A--U-----U-C-------A-U--U-A-A----UU-----------------U-U--U----U-----AU-U-A-------AAA--GA---C-C-UU-UU-U-U--U-AAA-UU-A-AA-C-U-UUUU--GU----A--UUCAUUUGUCUAAAAA-U--U--A--U-U-----U-U--U---A--------U-AA-U--A-UA-A---AAA--
----..-.--..--.--.-.(----(--((-(---(---.--.--.----.----.----.---))-)-))-)--.-----.--.-.-...-..---.----..-........-(((((-(-.----.(((((-(-(-(-(-----((-----(.--(-(--.--(-((-(----------(--((-.(-----(----(-((--(------(-----(((----.(((-((---(--(((---((---(-(-(-(-(-.-.-((--(((-(-(----(----.---...-((---(-----((-----..-.-.--.----..)--)---))-)-...-.--))------)))--)--)--)-.----)-)-)-))-)-)).)))-)--)-----)-)-------)-.--)-)-)----))-----------------)-)--)----)-----).-)-)-------)))--))---.-.-))-.)-)-)--)-)))-.)-)-))-)-.-....--..----)--)))))...........-.--.--.--(-(-----(-(--(---(--------(-..-.--)-))-)---)))--
>JX184847
-----A-A--AA--A-----A-UAUC--AC-AUU-U---A--U--U----G----U----U----U-G--C-G--A--U--U--U-A-AUA-AU---CA--UCC-UACCCUUU-GUGAA-U-U----UG-----A-U-----------------U----------U-UUUGUU-U-G-A--AA-U---U-U---A----U-GUU-G------U-----CUA----UCCC--U-A-G--G-A---UU---U-U-G-G-A-A-G-AA--A-A-A-A----A----G-UAG---UU---U-----UU-U---GU-A-A--AAAA-A----A---A------G-A--CUUUU--UU----U--U--U-U----U-U-U-UU-U-C----U-A--A--U--UCC----CU-A-GG-G-A-A-----U-----------------A-G--G----C-----U--U-U-----C-AUA--GA---C-U-UU-UU-U-UU-U-AAA-UU-A-AA-C-A-UU-U--GU----A--UUCAUUUGUCUAAAA--U--U--UA-U-U-----U-U--U---A-A------U-AA-U--U-UA-A---AAA--
-----.-.--.(--(-----(-(..(--(.-((.-.---.--.--.----)----)----.----)-)--.-.--)--)--)--)-.-...-..---..--...-........-(((((-(-.----.(-----(-(-----------------.----------(-((.(((-(-(-(--((-(---(-(---(----(-(..-(------(-----(((----((((--(-(-(--(-.---..---(-(-(-(-(-(-(-((--(-(-(-(----(----(-.((---((---(-----((-(---..-.-.--...)-)----)---)------)-)--))...--.)----)--)--)-)----)-)-)-))-)-)----)-)--)--.--..)----))-)-))-)-.-)-----)-----------------)-)--)----)-----.--.-.-----)-)))--))---.-.-..-..-)-))-)-)))-).-)-))-.-)-))-.--..----)--)))))..........--.--.--..-(-(-----(-(--(---(-(------.-..-.--)-))-)---)))--
>JF423617
----AA-U--AAAUA-----G-C--C--AA-A----------U--U----A----U----U----U-G--G-C--A--A--U--U-A-AUA-AU---CA--UCC-UACCCUUU-GUGAA-U-U----UG-----U-U-UUG-----AAUUGUAAU--A----A--U-UU-U----------U--U---U-U-U-U----U-GAA-A------A-----UUA----UU-A--A---A--A-A---U----G-U-C-U-U-U-C-CC--U---A-A----U----G---GAU-AA---A-G---UU-----GA-A-A-------A----G---C------U-U--UU------G----A--U--A-U----U-A-G-GG-G-A----U-A--GA-U--UUU-----U-A-A--U-A-A----UU-U---------------U-U--G----A-U---A--A-A-------AAA--GA---C-C-UU-UU-U-UU-UAAAA-UU-A-AA-CAU-UU-U--GU----A--UUCAUUUGUCUAAAAA-U--U--A--U-U-----U-U--U---A-A------U-AA-U--U-UA-A---AAA--
----.(-(--.(((.-----(-(--(--((-(----------.--.----.----)----)----)-)--)-)--.--)--)--)-.-)).-..---..--...-........-(((((-(-.----((-----(-(-(..-----((((.(((.--(----(--(-((-(----------(--(---(-(-.-(----(-(((-(------(-----(((----((-(--(---(--(-.---.----(-(-(-(-(-(-(-((--(---(-(----(----(---...-((---(-(---((-----..-.-.-------)----)---)------)-)--).------.----.--)--)-)----)-)-)-))-)-)----.-)--))-)--)))-----)-)-)--)-)-)----))-)---------------)-)--)----)-.---)--)-)-------)))--))---.-.-.)-).-.-.)-)).))-))-)-))-)).-..-.--..----)--)))))...........-.--.--.--(-(-----(-(--(---(-(------.-..-.--)-))-)---)))--
>JF423722
----AA-A--AA--A--U--A-U--C--GC-U-C-G---A--U--U----G----A----G----A-G--U-G--A--U--U--U-A-AUA-AU---CA--UCC-UACCCUUU-GUGAA-U-U----UGUU-G-U-U-U-G-----UA-----AU--A-A--U--U-UU-UUU-U-G-A--U--U---U-U-A-A----A-AAA-A------A--A--UUA----UUUA--U---G--G-UU--UU---G-U-C-U-A-U-C-CC--U-A-A-A-A--U-U--G---G---UU---U-G---UU-----GU-G-A-------A----A---U------G-A--AU------C----A--AA-U-U----U-A-G-GG-A-A----U-A--GGCU--UUC----AU-A-AA-U-A-A--G-UU-U---UU--U-U--U--A-AA-G----U-----C--U-U-------AAA--GA---C-C-UU-UU-U-U--A-AAA-UU-A-AA-C-U-UU-U--GU----A--UUCAUUUGUCUAAA---A--U--U--U-U-----U-U--U---A-A----AAU-AA-U--A-UA-A---AAA--
----..-.--..--.--.--(-(--(--((-(-(-.---.--.--.----.----.----)----)-)--)-)--)--)--.--.-.-...-..---..--...-........-(((((-(-.----((..-(-(-(-(-(-----((-----(.--(-(--.--(-((-((.-.-(-(--(--(---(-(-(-(----(-(((-(------(--.--(((----((((--(---(--(-..--..---(-(-(-(-(-(-(-((--(-(-(-(-.--(-(--(---(---((---(-(---((-----..-.-.-------)----)---)------)-)--))------)----)--).-)-)----)-)-)-))-.-)----)-)--))).--.))----))-)-))-)-)-)--.-))-)---))--)-)--)--)-))-)----)-----)--.-.-------)))--))---.-.-.)-).-)-)--)-...-.)-)-))-)-.-..-)--).----)--))))).........---.--.--.--(-(-----(-(--(---(-.----...-..-.--.-))-)---)))--
>GQ850346
----AA-U--AA--A--U-GG----C--UC-C---G---A--U--U---GU----A----G---GA-G----C--G--C--U--U-A-AUA-AU---C----C--UACCCUUU-GUGAA-U-U----UGUU-G-U-U-U-G-----AA-----AU--A-A-----U-UU-U----------U--U---U-U---A----A-A---A------------UUA----UUGA-UU---G--UCU---UU---C-C-C-U-G-U-U-----G---A-A----U-U--A---G---UU---G-----UC-----GU-A-A--G----A-C--A---A----G-U-G--AU------U----C-------G----C-A-G-GG-G-A----U-A--G-----U-C-------A-G--C-A-A----UU-----------------U-U--U----------A----A-------AAA--GA---C-C-UU-UU-U-U--U-AAA-UU-A-AA-C-U-UUUU--GU----A--UUCAUUUGUCUAAAA--U--U--A--U-U-----U-U--U---A--------U-AA-U--A-UA-A---AAA--
----..-.--..--.--.-.(----(--((-(---.---.--.--.---..----.----)---))-)----)--.--.--.--.-.-...-..---.----.--........-(((((-(-.----.(((-(-(-(-(-(-----((-----(.--(-(-----(-((-(----------(--(---(-.---(----(-(---(------------((.----((((-((---(--((.---..---(-(-(-(-(-(-.-----(---(-(----(-(--(---.---((---(-----((-----..-.-.--)----)-)--)---)----.-)-)--))------)----)-------)----)-)-)-))-)-)----)-)--)-----)-)-------)-)--.-)-)----))-----------------)-)--.----------)----)-------)))--))---.-.-))-.)-)-)--)-)))-).-.-))-)-.-....--..----)--)))))..........--.--.--.--(-(-----(-(--(---(--------(-..-.--)-))-)---)))--
>GQ850328
----AA-U--AA--A--U-UU-C--C--AA-C---A---U--G--U----U----U----G---UU-G----G--A--UA-A--C-A-AUA-AU---CAA-UCC-UACCCUUU-GUGAA-U-U----UGUUUG-U-U-U-G-----AA------U--A----A----UU-U----------U--U---U-U---G----A-AA--A------A-----UUA----UU----U------U-----U----G-U-C-U-U-U-C-CC--U-G-AUG----UAA--A--AA---AG---U-----UU-----GA-A-A--A----A----G---C------U----UU------U----U--G--C-U----C-A-G-GG-G-A----U-A--GAU---UU------U-A-A--U-A-A----UU-----------------U-U--U----U----UA------------AAA--AAGA-C-CUUU-UUUU-U--U-AAA-UA-A-AA-C-U-UUUU--GU----A--UUCAUUUGUCUAAAA--A--------U-U-----U-U--A---A-A-U----U-AA-UAAUUUA-A---AAA--
----..-.--..--.--.-.(-(--(--((-(---(---.--.--.----.----)----)---))-)----)--)--..-.--.-.-...-..---...-...-........-(((((-(-.----..((((-(-(-(-(-----((------.--.----.----((-(----------(--(---(-.---(----(-((--(------(-----(((----((----.------.-----.----(-(-(-(-(-(-(-((--(-(-(..----..(--(--((---((---(-----((-----..-.-.--)----)----)---)------)----))------)----)--.--.-)----)-)-)-))-)-)----.-)--)))---..------.-)-)--)-)-)----))-----------------)-)--)----)----.)------------)))--))..-.-....-...)-)--)-)))-))-)-).-.-.-....--..----)--)))))..........--.--------(-(-----(-(--(---(-(-(----(-..-.))))))-)---)).--
>JX184641
----AA-A--AA--A--U--A-U--C--AC-A-U-A---A--U--U----G----U----U----U-G--U-G--A--U--U--U-A-AUA-AU---CA--UCC-UACCCUUU-GUGAA-U-U----UG-----U-U-U---------------U----------U-UU-GUU-U-G-A--AA-U---U-U---A----U-GUU-G------U-----CUA----UCCC--U-A-G--G-A---UU---U-U-G-G-A-A-G-AA--A-A-A-A----A-A--G-UAG---UU---U-----UU-U---GU-A-A--AAAA-A----A---A------G-A--CUUUU--UU----U--U--U-U----U-U-U-UU-U-C----U-A--A--U--UCC----CU-A-GG-G-A-A-----U-----------------A-G--G----C-----U--U-U-----C-AUA--GA---C-U-UU-UU-U-UU-U-AAA-UU-A-AA-C-A-UU-U--GU----A--UUCAUUUGUCUAAAA--U--U--UA-U-U-----U-U--U---A-A------U-AA-U--U-UA-A---AAA--
----..-.--..--.--.--(-(--(--((-(-.-.---.--.--.----.----.----.----)-)--)-)--)--)--.--.-.-...-..---..--...-........-(((((-(-.----((-----(-(-(---------------.----------(-((-(..-.-(-(--(.-(---(-(---(----(-(..-(------(-----(((----((((--(-(-(--(-.---..---(-(-(-(-(-(-(-((--(-(-(-(----(-(--(-.((---((---(-----((-(---..-.-.--...)-)----)---)------)-)--))...--))----)--)--)-)----)-)-)-))-)-)----)-)--)--.--..)----))-)-))-)-.-)-----)-----------------)-)--)----)-----.--.-.-----)-)))--))---.-)-))-..-.-..-)-)))-..-)-))-)-)-..-.--..----)--)))))..........--.--.--..-(-(-----(-(--(---(-(------.-..-.--)-))-)---)))--
>JF423602
----AA-A--AA--A--U--A-U--C--AC-U-C-G---A--U--U----G----A----G----A-G--U-G--A--U--U--U-A-AUA-AU---CA--UCC-UACCCUUU-GUGAA-U-U----UGUU-G-U-U-U-G-----UA-----AU--A-A--U--U-UU-UUU-U-G-A--U--U---U-U-A-A----A-AAA-A------A--A--UUA----UUUA--U---G--G-UU--UU---G-U-C-U-A-U-C-CC--UAA-A-A----U-U--G---G---UU---U-G---UU-UGUUGU-A-A--AAGACA----AG--U------G-A--AU------C----A--A--U-U----U-A-G-GG-A-A----U-A--GGCU--UUC----AU-A-AA-U-A-A--G-UU-U---UU--U-U--UU-A-AA-G----U-----C--U-U-------AAA--GA---C-C-UU-UU-U-U--A-AAA-UU-A-AA-C-U-UUUU--GU----A--UUCAUUUGUCUAAA---A--U--U--U-U-----U-U--U---A-A-A--A-U-AA-U--A-UA-A---AAA--
----..-.--..--.--.--(-(--(--((-(-(-.---.--.--.----.----.----)----)-)--)-)--)--)--.--.-.-...-..---..--...-........-(((((-(-.----((..-(-(-(-(-(-----((-----(.--(-(--.--(-((-((.-.-(-(--(--(---(-(-(-(----(-(((-(------(--(--(((----((((--(---(--(-..--..---(-(-(-(-(-(-.-((--(.(-(-(----(-(--(---(---((---(-(---((-((((..-.-.--..))))----))--)------)-)--))------)----)--)--)-)----)-.-)-))-.-)----)-)--))).--.))----))-)-))-)-)-)--.-))-)---))--)-)--))-)-))-)----)-----)--.-.-------)))--))---.-.-.)-).-)-)--)-...-.)-)-))-)-.-...)--).----)--))))).........---.--.--.--(-(-----(-(--(---(-.-.--.-.-..-.--.-))-)---)))--
>JF423717
----AA-A--AA--A--U--A-U--C--GC-U-C-G---A--U--U----G----A----G----G-G--U-G--A--U--U--U-A-AUA-AU---CA--UCC-UACCCUUU-GUGAA-U-U----UGUU-G-U-U-U-G-----AA-----AU--A-A--U--U-UU-UUU-U-G-A--U--U---U-U-A-A----A-AAA-A------A--A--UUA----UUUA--U---G--G-UU--UU---G-U-C-U-A-U-C-CC--U-A-A-A-A--U-U--G---G---UU---U-G---UU-----GU-G-A-------A----A---U------G-A--AU------C----A--AA-U-U----U-A-G-GG-A-A----U-A--GGCU--UUC----AU-A-AA-U-A-A--G-UU-U---UU--U-U--U--A-AA-G----U-----C--U-U-------AAA--GA---C-C-UUUUU-U-U--A-AAA-UU-A-AA-C-U-UU-U--GU----A--UUCAUUUGUCUAAAA--U--U--U--U-U-----U-U--U---A-A-A----U-AA-U--A-UA-A---AAA--
----..-.--..--.--.--(-(--(--((-(-(-.---.--.--.----.----.----)----)-)--)-)--)--)--.--.-.-...-..---..--...-........-(((((-(-.----.(((-.-(-(-(-(-----((-----(.--(-(--.--(-((-((.-.-(-(--(--(---(-(-(-(----(-(((-(------(--.--(((----((((--(---(--(-..--..---(-(-(-(-(-(-(-((--(-(-(-(-.--(-(--(---(---((---(-(---((-----..-.-.-------)----)---)------)-)--))------)----)--).-)-)----)-)-)-))-.-)----)-)--))).--.))----))-)-))-)-)-)--.-))-)---))--)-)--)--)-))-)----)-----)--.-.-------)))--))---.-.-)).))-)-)--)-)).-..-.-))-)-.-..-.--..----)--)))))..........--.--.--.--(-(-----(-(--(---(-.-.----.-..-.--.-))-)---)))--
>GQ850307
----AA-A--AA--A--U-GG----U--AC-U---C------U--A----A----G----U---GA-G-UG-C--A-----U--U-A-AUA-AU---CA--UCC-UACCCUUU-GUGAA-U-U----UGUUUG-U-U-U-G-----AA-----AU--A-A--U--U-UU-U----------U--U---U-A---A----A-AA--A------------UUA----UUGA-AU---G--UCU---UU---C-C-C-U-G-U-U-----G---A-A----U----G---GAU-AA---A---AGUU-----GU---A--AAG--A-CU-U---UU-U-G-A-A--AU------U-------C----U----C-A-G-GG-G-A----U-A--G-----U-C-------A-A--U-A-A----UU-----------------U-U--U----------A--A-A-------AAA--GA---C-C-UU-UU-U-U--U-AAAAUU-A-AA-C-U-UUUU--GU----A--UUCAUUUGUCUAAAAA-U--U--A--U-U-----U-U--U---A--------U-AA-U--A-UA-A---AAA--
----..-.--..--.--.-.(----(--((-(---(------.--.----.----.----.---))-)-))-)--.-----.--.-.-...-..---..--...-........-(((((-(-.----.(((((-(-(-(-(-----((-----(.--(-(--.--(-((-(----------(--(---(-.---(----(-((--(------------(((----((((-.(---(--((.---..---(-(-(-(-(-.-.-----(---(-(----(----.---...-((---(---((((-----..---.--..)--)-))-)---))-.-.-.-.--))------)-------)----.----)-)-)-))-)-)----)-)--.-----)-)-------)-)--)-)-)----))-----------------)-)--)----------.--)-)-------)))--))---.-.-))-.)-)-)--)-)))..)-)-))-)-.-....--..----)--)))))...........-.--.--.--(-(-----(-(--(---(--------(-..-.--)-))-)---)))--
>GU911269
----AA-A--AA--A--U-GG----U--AC-U---C---A--G--A---------U----U--UGA-G-UG-C--A-----A--U-A-AUA-AU---CA--UCC-UACCCUUU-GUGAA-U-U----UGUUGU-U-U-U-G-----AA-----AU--A-A--U--U-UU-U----------U--U---U-U---ACUUGA-AAAAA------A-----UUA----UUGA-AU---G--UUU---UU---C-C-C-U-----------G-----U----U----G---GA--A----U-----UU------U------U-G--G-CU-UG--UCCU-U-G-A--AU------G-G--A--G----A----C-A-G-GG-G-A----UGAUCA-----U-C-------A-U--U-A-A----UUUA---------------U-U--UCAAGU-----U--A-A-------AAA--GA---C-C-UU-UU-U-U--U-AAAAUU-A-AA-CCU-UUUU--GU----A--UUCAUUUGUCUAAAAU-U--U--A--U-U-----U-U--U---A--------U-AA-U--A-UA-A---AAA--
----..-.--..--.--.-.(----(--((-(---(---(--.--.---------.----.--)))-)-))-)--.-----.--.-.-...-..---..--...-........-(((((-(-.----.(((((-(-(-(-(-----((-----(.--(-(--.--(-((-(----------(--(---(-.---((((((-((.((------(-----(((----.(((-..---(--((.---((---(-(-(-(-----------(-----(----(----.---..--(----(-----((------.------.-(--(-..-..--.)).-.-)-)--))------.-.--.--)----)----)-)-)-))-)-)----.)))..-----)-)-------)-.--)-)-)----))).---------------)-)--))))))-----.--)-)-------)))--))---.-.-))-.)-)-)--)-))))).-.-))-)..-....--..----)--)))))...........-.--.--.--(-(-----(-(--(---(--------(-..-.--)-))-)---)))--
>JF423848
----AA-U--AA--A--U-GG----U--AC-U---C------U--U---------G----U---GA-G-UA-C--A-----A----A-CUA-AU---AA--UCC-UACCCUUU-GUGAA-U-U----UGUUUG-U-U-U-G-----AA-----AU--A-A--U--U-UU-U----------U--U---U-U---A----A-AA--A------A-----UUA----UUGA-AU---G--UCU---UU---C-C-C-U-G-U-U-UU--GUUUG-A----U----U---GA--AG---AUUUAGUC------U---A--U-G--A-CUAAG--UU-U-G-A-A--AU------C-A--A--C----AAC--C-A-G-GG-G-A----U-A--G-----U-C-------A-A--U-A-A----UU-----------------U-U--U----U-----U--A-A-------AAA--GA---C-C-UU-UU-U-U--U-AAA-UU-A-AA-C-U-UUUU--GU----A--UUCAUUUGUCUAAAAU-U--U--A--U-U-----U-U--U---A--------U-AA-U--U-UA-A---AAA--
----..-.--..--.--.-.(----(--((-(---(------.--.---------.----.---))-)-))-)--.-----.----.-...-..---..--...-........-(((((-(-.----.(((((-(-(-(-(-----((-----(.--(-(--.--(-((-(----------(--(---(-.---(----(-((--(------(-----(((----((((-.(---(--((.---..---(-(-(-(-(-.-.-((--(((.(-(----(----(---..--((---((((((((------.---.--.-)--)-)))))--))-)-.-.-)--))------)-)--)--)----)).--)-)-)-))-)-)----)-)--.-----)-)-------)-)--)-)-)----))-----------------)-)--)----)-----.--)-)-------)))--))---.-.-))-.)-)-)--)-)))-.)-)-))-)-.-....--..----)--)))))...........-.--.--.--(-(-----(-(--(---(--------.-..-.--.-))-)---)))--
>JF423856
----AA-A--AA--A--U--AAU--C--AC-U-C-G---A--U--U----G----A----G----A-G--U-G--A--UU-U--U-A-AUA-AU---CA--UCC-UACCCUUU-GUGAA-U-U----UGUU-G-U-U-U-G-----AA-----AU--A-A--U--U-UU-UUU-U-G-A--U--U---U-U-A-A----A-AAA-A------A--A--UUA----UUUA--U---G--G-UU--UU---G-U-C-U-A-U-C-CC--U-A-A-A----U-U--G---G---UU---U-G---UU-UGUUGU-A-A--AAGACA----AG--U------G-A--AU------C----A-----U-U----U-A-G-GG-A-A----U-A--GGCU--UUC----AU-A-AA-U-A-A--G-UU-U---UU--U-U--U--A-AA-G----U-----C--U-U-------AAAA-GA---C-C-U-UUU-U-U--A-AAA-UU-A-AA-C-U-UU-U--GU----A--UUCAUUUGUCUAAAU--U--U--U--U-U-----U-U--U---A-A-A----U-AA-U--A-UA-A---AAA--
----..-.--..--.--.--(((--(--((-(-(-.---.--.--.----.----.----)----)-)--)-)--)--))-.--.-.-...-..---..--...-........-(((((-(-.----.(((-.-(-(-(-(-----((-----(.--.-.--(--(-((-((.-.-(-(--(--(---(-(-(-(----(-(((-(------(--.--(((----((((--(---(--(-..--..---(-(-(-(-(-(-(-((--(-(-(-(----(-.--(---(---((---(-(---((-((((..-.-.--..))))----))--)------)-)--))------)----)-----)-)----)-)-)-))-.-)----)-)--))).--.))----))-)-))-)-)-)--.-))-)---))--)-)--)--)-))-)----)-----)--.-.-------))))-))---.-.-.-.))-)-)--)-)).-..-.-))-)-.-..-.--..----)--)))))..........--.--.--.--(-(-----(-(--(---(-.-.----.-..-.--.-))-)---)))--
>GQ850291
----AA-U--AA--A--U-UU-C--C--AA-C---G---A--A--U----G----A----G---UU-G----G--A--UA-A--C-A-AUA-AU---CA--UCC-UACCCUUU-GUGAA-U-U----UGUUUG-U-U-U-G-----AA------U--A-A--U----UU-U----------U--U---U-----G----A-AA--A------A-----UUA----UU----U------U-----U----G-U-C-U-U-U-C-CC--U-G-AUG----U-A--A--AA---AG---U-----UU-----GA-A-A--A----A----G---C------U----UU------U----U--A--C-U----C-A-G-GG-G-A----U-A--GAU---UU------U-A-A--U-A-A----UU-----------------U-U--U----U-----A------------AAA--GA---C-CUUU-U--U-U--U-AAA-UA-A-AA-C-U-UUUU--GU----A--CUCAUUUGUCUAAAA--A--------U-U-----U-U--A---A-A-U----U-AA-UAAUUUA-A---AAA--
----..-.--..--.--.-.(-(--(--((-(---.---.--.--.----.----.----)---))-)----)--)--..-.--.-.-...-..---..--...-........-(((..-.-.----..((((-(-(-(-(-----((------.--(-(--.----((-(----------(--(---(-----(----(-((--(------(-----(((----((----.------.-----.----(-(-(-(-(-(-(-((--(-(-(.(----(-(--(--((---((---(-----((-----..-.-.--)----)----)---)------)----))------)----)--)--)-)----)-)-)-))-)-)----.-)--)))---..------.-)-)--)-)-)----))-----------------)-)--)----)-----)------------)))--))---.-..))-.--)-)--)-)))-))-)-).-.-.-....--.)----)--)..............--.--------(-(-----(-(--(---(-(-(----(-..-.))))))-)---)).--
>JX184724
----AA-A--AA--A--U--A-U--C--AC-A-U-UU--A--U--U----G----U----U----C-G--U-G--A--U--U--U-A-AUA-AU---CA--UCC-UACCCUUU-GUGAA-U-U----UG-----U-U-U---------------U----------U-UU-GUU-U-G-A--AA-U---U-U---A----U-GUU-G------U-----CUA----UCCC--U-A-G--G-A---UU---U-U-G-G-A-A-G-AA--A-A-A-A----A----G-UAG---UU---U-----UU-U---GU-A-A--AA-A-A----A---A------G-A--CU------U----U--U--U-U----U-U-U-UU-U-C----U-A--A--U--UCC----CU-A-GG-G-A-A-----U-----------------A-G--G----C-----U--U-U-----C-AUA--GA---C-U-UU-UU-U-UU-U-AAA-UU-A-AA-C-A-UU-U--GU----A--UUCAUUUGUCUAAAA--U--U--UA-U-U-----U-U--U---A-A------U-AA-U--U-UA-A---AAA--
----..-.--..--.--.--(-(--(--((-.-.-..--.--.--.----.----.----.----.-)--)-)--)--)--.--.-.-...-..---..--...-........-(((((-(-.----((-----(-(-(---------------.----------(-((-(..-.-(-(--(.-(---(-(---(----(-(..-(------(-----(((----((((--(-(-(--(-.---..---(-(-(-(-(-(-(-((--(-(-(-(----(----(-.((---((---(-----((-(---..-.-.--..-)-)----)---)------)-)--))------)----)--)--)-)----)-)-)-))-)-)----)-)--)--.--..)----))-)-))-)-.-)-----)-----------------)-)--)----)-----.--.-.-----)-)))--))---.-)-))-..-.-..-)-)))-..-)-))-)-)-..-.--..----)--)))))..........--.--.--..-(-(-----(-(--(---(-(------.-..-.--)-))-)---)))--
>AF170189
----AA-A--AA--A--U--AAU--C--AC-A---G------U--U---------U---------U-G--U-G--AU-U--U--U-A-AUA-AU---CA--UCC-UACCCUUU-GUGAA-U-U----UG-----U-U-U---------------U--G-------U-UU-G-----A-A--AA-U---U-U---A----U-GUU-G------U-----CUA----UCCC--U-G-G-UG-G--------U-U-UUG-----G-AA------A-A---------G------------------UU-----G--A-A--A---------A------------A--CU-----------------U-U----U-U--------C----G-A--A--U--C-C-----C-A-GG-G-A-C-----U-----------------A-G--G----C-----U--U-U-----C-AUA--GA---C-C-UU-UU-U-U--U-AAA-UU-A-AA-C-U-UU-UU-GU----A--UUCAUUUGUCUAAAA--U--U--UA-U-U-----U-U--U---A-A------U-AA-U--U-UA-A---AAA--
----..-.--..--.--.--(((--(--((-(---.------.--.---------.---------)-)--)-)--))-)--.--.-.-...-..---..--...-........-(((((-(-.----.(-----(-(-(---------------.--(-------(-((-(-----(-(--((-(---(-(---(----(-(..-(------(-----(((----((((--(-(-(-.(-(--------(-(-(.(-----(-((------(-(---------(------------------((-----.--.-.--.---------)------------)--))-----------------)-)----)-)--------)----)-)--)--)--)-)-----)-)-))-)-)-.-----)-----------------)-)--)----)-----.--.-.-----)-)))--))---.-.-..-))-)-)--)-)))-).-)-))-)-.-..-..-..----)--)))))..........--.--.--..-(-(-----(-(--(---(-(------.-..-.--)-))-)---)))--
>JF423850
----AA-U--AA--A--U-GG----U--AC-U---C------U--U---------G----U---GA-G-UA-C--A-----A----A-CUA-AU---AA--UCC-UACCCUUU-GUGAA-U-U----UGUUUG-U-U-U-G-----AA-----AU--A-A-----U-UU-U----------U--U---U-U---A----A-AA--A------A-----UUA----UUGA-AU---G--UCU---UU---C-C-C-U-G-----UUU-GUU-G-A----U----G---GA--AG---A-------------U------U---------AG--UC-U-G-A-A--AU------C-A--A--C----AA---C-A-G-GG-G-A----U-A--G-----U-C-------A-A--U-A-A----UU-----------------U-U--U----U-----U--A-A-------AAA--GA---C-CUUU-UU-U-U--U-AAA-UU-A-AA-C-U-UUUU--GU----A--UUCAUUUGUCUAAAAA-U--U--A--U-U-----U-U--U---A--------U-AA-U--A-UA-A---AAA--
----..-.--..--.--.-.(----(--((-(---(------.--.---------.----.---))-)-))-)--.-----.----.-...-..---..--...-........-(((((-(-.----.(((((-(-(-(-(-----((-----(.--(-(-----(-((-(----------(--(---(-.---(----(-((--(------(-----(((----((((-.(---(--((.---..---(-(-(-(-(-----((.-(((-(-(----(----.---..--((---(-------------.------.---------..--))-)-.-.-.--))------)-)--)--)----))---)-)-)-))-)-)----)-)--.-----)-)-------)-)--)-)-)----))-----------------)-)--)----)-----.--)-)-------)))--))---.-..))-.)-)-)--)-)))-.)-)-))-)-.-....--..----)--)))))...........-.--.--.--(-(-----(-(--(---(--------(-..-.--)-))-)---)))--
>JX184714
----AA-U--AA--A--U-GG----C--UC-C---G---C--G--U----U----A----G---GA-G----C--A--C--U--U-A-AUA-AU---C----C--UACCCUUU-GUGAA-U-U----UGUU-G-U-U-U-G-----AA-----AU--A-A-----U-UU-U----------U--U---U-U---A----A-A---A------------UUA----UUGA-UU---G--UCU---UU---C-C-C-U-G-U-U-----G---A-A----U-U--A---GA--GU---G-----UU-----UU-C-G--G----A-C--AC--A----A-A-G--AU------U----C-------G----C-A-G-GG-G-A----U-A--G-----U-C-------A-A--U-A-A----UU-----------------U-U--U----------A----A-------AAA--GA---C-C-UUUUU-U-U--U-AAA-UU-A-AA-C-U-UUUU--GU----A--UUCAUUUGUCUAAAA--U--U--A--U-U-----U-U--U---A--------U-AA-U--A-UA-A---AAA--
----..-.--..--.--.-.(----(--((-(---.---.--.--.----.----.----)---))-)----)--.--.--.--.-.-...-..---.----.--........-(((((-(-.----.(((-(-(-(-(-(-----((-----(.--(-(-----(-((-(----------(--(---(-.---(----(-(---(------------(((----((((-((---(--((.---..---(-(-(-(-(-(-.-----(---(-(----(-(--.---..--((---(-----((-----..-.-.--)----)-)--))--.----.-.-)--))------)----)-------)----)-)-)-))-)-)----)-)--)-----)-)-------)-)--)-)-)----))-----------------)-)--.----------)----)-------)))--))---.-.-.)).)-)-)--)-)))-).-.-))-)-.-....--..----)--)))))..........--.--.--.--(-(-----(-(--(---(--------(-..-.--)-))-)---)))--
>JX184600
----AA-A--AA--A--U--A-U--C--AC-A-U-A---A--U--U----G----U----U----U-G--U-G--A--U--U--U-A-AUA-AU---CA--UCC-UACCCUUU-GUGAA-U-U----UG-----U-U-U---------------U----------U-UU-GUU-U-G-A--AA-U---U-U---A----U-GUU-G------U-----CUA----UCCC--U-A-G--G-A---UU---U-U-G-G-A-A-G-AA--A-A-A-A----A-A--G-UAG---UU---U-----UU-U---GU-A-A--AAAA-A----A---A------G-A--CUUU---UU----U--U--U-U----U-U-U-UU-U-C----U-A--A--U--UCC----CU-A-GG-G-A-A-----U-----------------A-G--G----C-----U--U-U-----C-AUA--GA---C-U-UU-UU-U-UU-U-AAA-UU-A-AA-C-A-UU-U--GU----A--UUCAUUUGUCUAAAA--U--U--UA-U-U-----U-U--U---A-A------U-AA-U--U-UA-A---AAA--
----..-.--..--.--.--(-(--(--((-(-.-.---.--.--.----.----.----.----)-)--)-)--)--)--.--.-.-...-..---..--...-........-(((((-(-.----((-----(-(-(---------------.----------(-((-(..-.-(-(--(.-(---(-(---(----(-(..-(------(-----(((----((((--(-(-(--(-.---..---(-(-(-(-(-(-(-((--(-(-(-(----(-(--(-.((---((---(-----((-(---..-.-.--...)-)----)---)------)-)--))..---))----)--)--)-)----)-)-)-))-)-)----)-)--)--.--..)----))-)-))-)-.-)-----)-----------------)-)--)----)-----.--.-.-----)-)))--))---.-)-))-..-.-..-)-)))-..-)-))-)-)-..-.--..----)--)))))..........--.--.--..-(-(-----(-(--(---(-(------.-..-.--)-))-)---)))--
>JX184820
----AA-A--AA--A--U--AAU--C--AC-U-C-G---A--U--U----G----A----G----A-G--U-G--A--UU-U--U-A-AUA-AU---CA--UCC-UACCCUUU-GUGAA-U-U----UGUU-G-U-U-U-G-----AA-----AU--A-A--U--U-UU-UUU-U-G-A--U--U---U-U-A-A----A-AAA-A------A--A--UUA----UUUA--U---G--G-UU--UU---G-U-C-U-A-U-C-CC--U-A-A-A----U-U--G---G---UU---U-G---UU-UGUUGU-A-A--AAGACA----AG--U------G-A--AU------C----A-----U-U----U-A-G-GG-A-A----U-A--GGCU--UUC----AU-A-AA-U-A-A--G-UU-U---UU--U-U--U--A-AA-G----U-----C--U-U-------AAAA-GA---C-C-U-UUU-U-U--A-AAA-UU-A-AA-C-U-UU-U--GU----A--UUCAUUUGUCUAAAU--U--U--U--U-U-----U-U--U---A-A-A----U-AA-U--U-UA-A---AAA--
----..-.--..--.--.--(((--(--((-(-(-.---.--.--.----.----.----)----)-)--)-)--)--))-.--.-.-...-..---..--...-........-(((((-(-.----.(((-.-(-(-(-(-----((-----(.--.-.--(--(-((-((.-.-(-(--(--(---(-(-(-(----(-(((-(------(--.--(((----((((--(---(--(-..--..---(-(-(-(-(-(-(-((--(-(-(-(----(-.--(---(---((---(-(---((-((((..-.-.--..))))----))--)------)-)--))------)----)-----)-)----)-)-)-))-.-)----)-)--))).--.))----))-)-))-)-)-)--.-))-)---))--)-)--)--)-))-)----)-----)--.-.-------))))-))---.-.-.-.))-)-)--)-)).-..-.-))-)-.-..-.--..----)--)))))..........--.--.--.--(-(-----(-(--(---(-(-(----.-..-)--)-))-)---)))--
>JX184542
----AA-U--AA--A--U-GG----C--UC-C---G---A--U--U---GU----A----G---GA-G----C--A--C--U--U-A-AUA-AU---C----C--UACCCUUU-GUGAA-U-U----UGUU-G-U-U-U-G-----AA-----AU--A-A-----C-UU-U-------------U---U-U---A----A-A---A------------UUA----UUGA-UU---G--UCU---UU---C-C-C-U-G-U-U-----G---A-A----U-U--A---G---UU---G-----UC-----GU-A-A--G----A-C--A---A----G-U-G--AU------U----C-------G----C-A-G-GG-G-A----U-A--G-----U-C-------A-G--U-A-A----UU-----------------U-U--U----------A----A-------AAA--GA---C-C-UU-UU-U-U--U-AAA-UU-A-AA-C-U-UUUU--GU----A--UUCAUUUGUCUAAAA--U--U--A--U-U-----U-U--U---A--------U-AA-U--A-UA-A---AAA--
----..-.--..--.--.-.(----(--((-(---.---.--.--.---..----.----)---))-)----)--.--.--.--.-.-...-..---.----.--........-(((((-(-.----.(((-(-(-(-(-(-----((-----(.--(-(-----(-((-(-------------(---(-.---(----(-(---(------------(((----((((-((---(--((.---..---(-(-(-(-(-(-.-----(---(-(----(-(--(---.---((---(-----((-----..-.-.--)----)-)--)---)----.-)-)--))------)----)-------)----)-)-)-))-)-)----)-)--)-----)-)-------)-)--)-)-)----))-----------------)-)--.----------)----)-------)))--).---.-.-))-.)-)-)--)-)))-).-.-))-)-.-....--..----)--)))))..........--.--.--.--(-(-----(-(--(---(--------(-..-.--)-))-)---)))--
>GQ850355
----AA-U--AA--A--U-GG----C--UC-C-U-G---A--U--U----U--U-A---AG---GA-G----C--A--C--U--U-A-AUA-AU---C----C--UACCCUUU-GUGAA-U-U----UGUU-G-U-A-U-G-----AA-----AU--A-A-----U-UU-U----------U--U---U-U---A----A-AAA-A------------UUA----UUGA--U---G----U---CUUU-C-C-C-U-G-U-U-----G---A-A----U-U--C---G---GU-U-G-----UC-G---UU-A-A--G----A-C--A---G----U-U-G-AAU------U----C-------A----C-A-G-GG-G-A----U-A--G-----U-C-------A-G--U-A-A----UU-----------------U-U--U----U-U---A----A-------AAA--GA---C-CUUU-UU-U-U--A-AAA-UU-A-AA-C-U-UUUU--GU----A--UUCAUUUGUCUAAAA--U--U--A--U-U-----U-U--U---A--------U-AA-U--A-UA-A---AAA--
----..-.--..--.--.-.(----(--((-(-(-.---.--.--.----.--.-.---))---))-)----)--.--.--.--.-.-...-..---.----.--........-(((((-(-.----.(((-.-.-(-(-.-----((-----(.--(-(-----(-((-(----------(--(---(-.---(----(-(((-(------------(((----((((--(---.----.---..((-(-(-(-(-(-(-.-----(---(-(----(-(--(---(---((-(-(-----((-.---..-.-.--)----)-)--)---)----)-)-)-)))------)----)-------)----)-)-)-))-)-)----.-.--)-----)-)-------)-)--)-)-)----))-----------------)-)--)----)-.---)----)-------)))--))---.-..))-.)-)-)--.-..)-).-.-))-)-.-....--..----)--)))))..........--.--.--.--(-(-----(-(--(---(--------(-..-.--)-))-)---)))--
>FJ483845
----AA-A--AA--A--U-GA----G--AC-C-U-C--GA--U--U----UU---G----A----A-G-GU-CU-A-----U--U-A-AUA-AU---C----C--UACCCUUU-GUGAA-U-UUGUUUG-----U-U-U---------------U------------AU-U----------U------------------------------------------------AU---G--UCU---UU---C-C-C-U-GUU-UGG---UUU-G-A----A------------GC---U-----UU-----GU-U-U--AA---A-A--G---U-----------UU------CG---A--ACCU-U----C-A-G-GG-G-AAUGGC-A--A-----A---------A-C--U--------UU-U---------------U-U--U----U----------A-------AAA--------------UU--------AAA-CU--------U-UU-U--GU----A--UUCAUUUGUCUAAAA--U--U--A--U-U-----U-U--U---A--------U-AA-U--A-UA-A---AAA--
----..-.--..--.--.-.(----(--((-(-(-(--(.--.--.----.)---)----.----)-)-))-))-.-----.--.-.-...-..---.----.--........-(((((-(-.((...(-----(-(-(---------------.------------((-(----------(------------------------------------------------.(---(--(((---((---(-(-(-(-(..-.((---(((-(-(----(------------((---(-----((-----..-.-.--.)---)-)--)---)-----------))------))---)--))).-.----)-)-)-))-)-)).)))-)--(-----(---------(-.--.--------..-.---------------.-)--)----)----------.-------)))--------------).--------)))-).--------.-..-)--).----)--)))))..........--.--.--.--(-(-----(-(--(---(--------(-..-.--)-))-)---)))--
>JX184594
----AA-A--AA--A--U--A-U--C--GC-U-C-G---A--U--U----G----A----G----A-G--U-G--A--U--U--U-A-AUA-AU---CA--UCC-UACCCUUU-GUGAA-U-U----UGUU-G-U-U-U-G-----UA-----AU--A-A--U--U-UU-UUU-U-G-A--U--U---U-U-A-A----A-AAA-A------A--A--UUA----UUUA--U---G--G-UU--UU---G-U-C-U-A-U-C-CC--U-A-A-A----U-U--G---G---UU---U-G---UU-----GU-G-A-------A----A---U------G-A--AU------C----A--AA-U-U----U-A-G-GG-A-A----U-A--GGCU--UUC----AU-A-AA-U-A-A--G-UU-U---UU--U-U--U--A-AA-G----U-----C--U-U-------AAA--GA---C-C-UU-UU-U-U--A-AAA-UU-A-AA-C-U-UU-U--GU----A--UUCAUUUGUCUAAA---U--U--UU-U-U-----U-U--U---A-A-A----U-AA-U--U-UA-A---AAA--
----..-.--..--.--.--(-(--(--((-(-(-.---.--.--.----.----.----)----)-)--)-)--)--)--.--.-.-...-..---..--...-........-(((((-(-.----((..-(-(-(-(-(-----((-----(.--(-(--.--(-((-((.-.-(-(--(--(---(-(-(-(----(-(((-(------(--.--(((----((((--(---(--(-..--..---(-(-(-(-(-(-(-((--(-(-(-(----(-(--(---(---((---(-(---((-----..-.-.-------)----)---)------)-)--))------)----.--))-)-)----)-)-)-))-.-)----)-)--))).--.))----))-)-))-)-)-)--.-))-)---))--)-)--)--)-))-)----)-----)--.-.-------)))--))---.-.-.)-).-)-)--)-...-.)-)-))-)-.-..-)--).----)--))))).........---.--.--..-(-(-----(-(--(---(-(-(----.-..-)--)-))-)---)))--
>JX184832
----AA-A--AA--A--U--A-U--C--AC-A-U-UU--A--U--U----G----U----U----U-G--U-G--A--U--U--U-A-AUA-AU---CA--UCC-UACCCUUU-GUGAA-U-U----UG-----U-U-U---------------U----------U-UU-GUU-U-G-A--AA-U---U-U---A----U-GUU-G------U-----CUA----UCCC--U-A-G--G-A---U----U-UUG-G-A-A-G-AA--A-A-A-A----A----G-UAG---UU---U-----UU-U---GU-A-A--AA-A-A----A---AA-----G-A--CU------U----U--U--U-U----U-U-U-UU---C----U-A--A--U--UCC----CU-A-GG-G-A-A-----U-----------------A-G--G----C-----U--U-U-----C-AUA--GA---C-U-UU-UU-U-UU-U-AAA-UU-A-AA-C-A-UU-U--GU----A--UUCAUUUGUCUAAAA--U--U--UA-U-U-----U-U--U---A-A------U-AA-U--U-UA-A---AAA--
----..-.--..--.--.--(-(--(--((-(-.-..--.--.--.----.----.----.----)-)--)-)--)--)--.--.-.-...-..---..--...-........-(((((-(-.----((-----(-(-(---------------.----------(-((-(..-.-(-(--(.-(---(-(---(----(-(..-(------(-----(((----((((--(-(-(--(-.---.----(-(.(-(-(-(-(-((--(-(-(-(----(----(-(..---((---(-----((-(---..-.-.--))-)-)----)---).-----.-)--))------)----)--)--)-)----)-)-)-))---)----.-)--)--.--..)----))-)-))-)-.-)-----)-----------------)-)--)----)-----.--.-.-----)-)))--))---.-)-))-..-.-..-)-)))-..-)-))-)-)-..-.--..----)--)))))..........--.--.--..-(-(-----(-(--(---(-(------.-..-.--)-))-)---)))--
>EU835674
----AA-A--AA--A--U-GG----G--AC-U---C---U--U--U----A----A----A----AUGAGU-UC-A-----U--U-A-AUA-AU---C----CC-UACCCUUU-GUGAA-U-U----UGUU-G-U-U-U-G-----AA-----AU--A-A--U--U-UU-U----------U--U--CC---A-A----A-AAAAA------A-----UUA----UUGA-AU---G--UCU---UU---C-C-C-U-GUU-U-----U---G-G----U----G---GA--GC---U-----G------GU---A--A----A----G---U----G-A-A--AC------C----A-------UA---C-A-G-GG-G-AAUGGC-A--A-----A-C-------A-A--U-A-A----UU-A---------------U-U--U----U-U---G--A-A-------AAAA-GA---C-C-UUUUU-U-U--U-AAA-UU-A-AA-C-U-UUAU--GU----A--UUCAUUUGUCUAAAA--U--U--A--U-U-----U-U--U---A--------U-AA-U--A-UA-A---AAA--
----..-.--..--.--.-.(----(--((-(---(---.--.--.----.----.----.----..))))-))-.-----.--.-.-...-..---.----..-........-(((((-(-.----.(((-(-(-(-(-(-----((-----(.--(-(--(--(-((-(----------(--(--.(---(-(----(-((..(------(-----(((----(((.-.(---(--(((---((---(-(-(-(-((.-.-----(---(-(----(----.---..--((---(-----.------..---.--.----)----)---)----.-.-.--))------)----)-------.)---)-)-)-))-)-)).)))-)--.-----.-)-------)-)--)-)-)----))-.---------------)-)--)----)-)---)--.-)-------))))-))---.-.-.)).)-)-)--)-)))-).-.-))-)-.-....--..----)--)))))..........--.--.--.--(-(-----(-(--(---(--------(-..-.--)-))-)---)))--
>JX184529
----AA-A--AA--A--U-AA----G--AC-C---A---A--U--U-UAAA----A-CUUUA-UUU-G-GU-CU-A-----U--U-A-AUA-AU---C----CC-UACCCUUU-GUGAA-U-U----UGUUUG-U-U-U-G-----AA-----AU--A-A--UU-U-UU-U----------U--UA--C-U---A----A-AA--A------A-----UUA----UUGA-AU---G--UCU---UU---C-C-C-U-G-U-U-UU--UU--G-G----U----G---GAG-AA---U-----UG-U---GU-A-A--A----AGCA-G---UU-U-G-A-G--AC------C-A--A--A--A-U----C-A-G-GG-G-AAUGGU-A--U-----U-C-------A-U--U-A-A----UU-----------------U-U--U----U-U---A--U-A-------AAA--GA---C-C-U--UU-U-U--U-AAAAUU-A-AA-C-A-UUUU--GU----A--UUCAUUUGUCUAAAAA-U--U--A--U-U-----U-U--U---A--------U-AA-U--A-UA-A---AAA--
----..-.--..--.--.-.(----(--((-(---(---(--.--.-(((.----.-..)))-.))-)-))-))-.-----.--.-.-...-..---.----..-........-(((((-(-.----((((((-(-(-(-(-----((-----(.--.-.--..-(-((-(----------(--((--.-.---(----(-((--(------(-----(((----.(((-((---(--(((---((---(-(-(-(-(-.-.-((--((--(-(----(----.---..(-((---(-----((-(---..-.-.--.----.)))-)---))-)-.-.-.--))------)-)--)--)--)-.----)-)-)-))-)-)).)))-)--)-----)-)-------)-.--)-)-)----))-----------------)-)--)----)-.---.--)-)-------)))--))---.-.-.--.)-)-)--)-)))..)-)-))-)-)-....--..----)--)))))...........-.--.--.--(-(-----(-(--(---(--------(-..-.--)-))-)---)))--
>FJ501282
----AA-U--AA--A--U-UU-C--C--AA-C---A---A--A--U----G--UGU----G---UU-G----G--A--UA-A--U-A-AUA-AU---CA--UCC-UACCCUUU-GUGAA-U-U----UGUUUG-U-U-U-G-----AA-----AU--A-A--U--U-UU-U----------U--U---U-U---A----A-AA--A------A-----UUA----UU----U---G--A-A---U----G-U-C-U-U-U-C-CC--U-GAA-A----U-U--G--UG---AGGA-G-----CU-U---GU-A-A--U----G----G---U------G-A--CU------U----GC-A--A-U---UCCA-G-GG-G-A----U-A--GAUU--UUC-----U-A-G--U-A-A----UU-----------------U-U--U----U-----A--G-G-------AAA--GA---C-C-UU-UU-U-U--U-AAAAUA-A-AA-U-U-UAU---GU----A--UUCAUUUGUCUAAAA--A--A--AA-U-U-----U-U--U---A-A-A----U-AAAUAAUUUA-A---AAA--
----..-.--..--.--.-.(-(--(--((-(---(---.--.--.----.--..)----)---))-)----)--)--..-.--.-.-...-..---..--...-........-(((((-(-.----.((((.-(-(-(-(-----((-----(.--(-(--.--(-((-(----------(--(---(-(---(----(-((--(------(-----(((----((----.---(--(-(---.----(-(-(-(-(-(-(-((--(-(.(-(----(-(--(--((---((..-(-----((-.---..-.-.--.----)----)---)------.-.--))------)----))-)--)-)---).))-)-))-)-)----.-)--))).--)))-----.-)-)--)-)-)----))-----------------)-)--)----)-----)--)-)-------)))--))---.-.-))-.)-)-)--)-)))...-)-))-)-.-...---..----)--)))))..........--.--.--..-(-(-----(-(--(---(-(-(----(-.....)))))-)---)))--
>JX184700
----AA-U--AA--A--U-UU-C--C--AA-C---A---U--G--U----U--U-U----G---UU-G----G--A--UA-A--C-A-AUA-AU---CA--UCC-UACCCUUU-GUGAA-U-U----UGUUUG-U-U-U-G-----AA------U--A-A--U----UU-U----------U--U---U-----G----A-AA--A------A-----UUA----UU----U------U-----U----G-U-C-U-U-U-C-CC--U-G-AUG----U-A--A--AA---AG---U-----UU-----GA-A-A--A----A----G---C------U----UU------U----UU-A--C-U----C-A-G-GG-G-A----U-A--GAU---UU------U-A-A--U-A-A----UU-----------------U-U--U----U-----A------------AAA--GA---C-CUUU-U--U-U--U-AAA-UA-A-AA-C-U-UUUU--GU----A--UUCAUUUGUCUAAAA--A--------U-U-----U-U--A---A-A-U----U-AAAUAAUUUA-A---AAA--
----..-.--..--.--.-.(-(--(--((-(---(---.--.--.----.--.-)----)---))-)----)--)--..-.--.-.-...-..---..--...-........-(((((-(-.----..((((-(-(-(-(-----((------.--(-(--.----((-(----------(--(---(-----(----(-((--(------(-----(((----((----.------.-----.----(-(-(-(-(-(-(-((--(-(-(..----.-(--(--((---((---(-----((-----..-.-.--)----)----)---)------)----))------)----).-.--.-)----)-)-)-))-)-)----.-)--)))---..------.-)-)--)-)-)----))-----------------)-)--)----)-----)------------)))--))---.-..))-.--)-)--)-)))-))-)-).-.-.-....--..----)--)))))..........--.--------(-(-----(-(--(---(-(-(----(-....))))))-)---)).--
>JF423706
----AA-A--AA--A--U-GA----G--AC-C---U---C--U--U----U----G----A----A-G-GU-CU-A-----U--U-A-AUA-AU---C----C--UACCCUUU-GUGAA-U-U----UGUU-G-U-U-U-G-----AA-----AU--A-A--U--U-UU-U----------U--UU-CC-----A----A-AAA-A------A-----UUA----UUGA-AU---G--UCU---UU---C-C-C-U-G-U-U-----U---G-G----U----G---GA--GC---U-----U------GU---A--A----A-A--G---U----G-A-A--AC------C----A-------U----C-A-G-GG-G-AAUGGC-A--A-----A-C-------A-A--U-A-A----UU-A---------------U-U--U----U-----G--A-A-------AAAA-GA---C-C-U--UU-U-U--U-AAAAUU-A-AA-C-U-UUAU--GU----A--UUCAUUUGUUUAAAA--U--U--A--U-U-----U-U--U---A--------U-AA-U--U-UA-A---AAA--
----..-.--..--.--.-.(----(--((-(---(---.--.--.----.----.----.----)-)-))-))-.-----.--.-.-...-..---.----.--........-(((((-(-.----.(((-.-(-(-(-(-----((-----(.--.-.--.--(-((-(----------(--((-.(-----(----(-((.-(------(-----(((----(((.-.(---(--(((---((---(-(-(-(-(-.-.-----(---(-(----(----.---..--((---(-----(------..---.--.----)-)--)---)----.-.-.--))------)----)-------.----)-)-)-))-)-)).)))-)--.-----.-)-------)-)--)-)-)----))-.---------------)-)--)----)-----)--.-)-------))))-))---.-.-.--.)-)-)--)-)))...-.-))-)-.-....--..----)--)))))..........--.--.--.--(-(-----(-(--(---(--------.-..-.--.-))-)---)))--
>JF423604
----AA-A--AA--A--U--A-U--C--AC-U-C-G---A--U--U----G----A----G----A-G--U-G--A--U--U--U-A-AUA-AU---CA--UCC-UACCCUUU-GUGAA-U-U----UGUU-G-U-U-U-G-----UA-----AU--A-A--U--U-UU-UUU-U-G-A--U--U---U-U-A-A----A-GAA-A------A--A--UUA----UUUA--U---G--G-UU--UU---G-U-C-U-A-U-C-CC--U-A-A-A-A--U-U--G---G---UU---C-G---UU-----GU-G-A-------A----A---U------G-A--AU------C----A--AA-U-U----U-A-G-GG-A-A----U-A--GGCU--UUC----AU-A-AA-U-A-A--G-UU-U---UU--U-U--U--A-AA-G----U-----C--U-U-------AAA--GA---C-C-UU-UU-U-UU-A-AAA-UU-A-AA-C-U-UU-U--GU----A--UUCAUUUGUCUAAA---U--U--U--U-U-----U-U--U---A-A-A--A-U-AA-U--U-UA-A---AAA--
----..-.--..--.--.--(-(--(--((-(-(-.---.--.--.----.----.----)----)-)--)-)--)--)--.--.-.-...-..---..--...-........-(((((-(-.----((..-(-(-(-(-(-----.(-----(.--(-(--.--(-((-((.-.-(-(--(--(---(-(-(-(----(-(((-(------(--.--(((----((((--(---(--(-..--..---(-(-(-(-(-(-(-((--(-(-(-(-.--(-(--(---(---((---(-(---((-----..-.-.-------)----)---)------)-)--))------)----)--).-)-)----)-)-)-))-.-)----)-)--))).--.))----))-)-))-)-)-)--.-))-)---))--)-)--)--)-))-)----)-----)--.-.-------)))--))---.-.-.)-).-)-).-.-...-.)-)-))-)-.-..-)--).----)--))))).........---.--.--.--(-(-----(-(--(---(-(-(--.-.-..-)--)-))-)---)))--
>JF423659
----AA-A--AA--A--U--A-U--C--GC-U-C-G---A--U--U----G----A----G----A-G--U-G--A--U--U--U-A-AUA-AU---CA--UCC-UACCCUUU-GUGAA-U-U----UGUU-G-U-U-U-G-----UA-----AU--A-A--U--U-UU-UUU-U-G-A--U--U---U-U-A-A----A-AAA-A------A--A--UUA----UUUA--U---G--G-UU--UU---G-U-C-U-A-U-C-CC--U-A-A-A-A--U-U--G---G---UU---U-G---UU-----GU-G-A-------A----A---U------G-A--AU------C----A--AA-U-U----U-A-G-GG-A-A----U-A--GGCU--UUC----AU-A-AA-U-A-A--G-UU-U---UU--U-U--UU-A-AA-G----U-----C--U-U-------AAA--GA---C-C-UU-UU-U-U--A-AAA-UU-A-AA-C-U-UU-U--GU----A--UUCAUUUGUCUAAA---A--U--U--U-U-----U-U--U---A-A----AAU-AA-U--A-UA-A---AAA--
----..-.--..--.--.--(-(--(--((-(-(-.---.--.--.----.----.----)----)-)--)-)--)--)--.--.-.-...-..---..--...-........-(((((-(-.----((..-(-(-(-(-(-----((-----(.--(-(--.--(-((-((.-.-(-(--(--(---(-(-(-(----(-(((-(------(--(--(((----((((--(---(--(-..--..---(-(-(-(-(-(-(-((--(-(-(-(-.--(-(--(---(---((---(-(---((-----..-.-.-------)----)---)------)-)--))------)----)--).-)-)----)-)-)-))-.-)----)-)--))).--.))----))-)-))-)-)-)--.-))-)---))--)-)--))-)-))-)----)-----)--.-.-------)))--))---.-.-.)-).-)-)--)-...-.)-)-))-)-.-..-)--).----)--))))).........---.--.--.--(-(-----(-(--(---(-.----...-..-.--.-))-)---)))--
>JX184792
----AA-A--AA--A--U--A-U--C--AC-A-U-A---A--U--U----G----U----U----U-G--U-G--A--U--U--U-A-AUA-AU---CA--UCC-UACCCUUU-GUGAA-U-U----UG-----U-U-U---------------U----------U-UU-GUU-U-G-A--AA-U---U-U---A----U-GUU-G------U-----CUA----UCCC--U-A-G--G-A---UU---U-U-G-G-A-A-G-AA--A-A-A-A----A----G-UAG---UU---U-----UU-U---GU-A-A--AAAA-A----A---A------G-A--CUUUU--UU----U--U--U-U----U-U-U-UU-U-C----U-A--A--U--UCC----CU-A-GG-G-A-A-----U-----------------A-G--G----C-----U--U-U-----C-AUA--GA---C-U-UU-UU-U-UU-U-AAA-UU-A-AA-C-A-UU-U--GU----A--UUCAUUUGUCUAAAA--U--U--UA-U-U-----U-U--U---A-A------U-AA-U--U-UA-A---AAA--
----..-.--..--.--.--(-(--(--((-(-.-.---.--.--.----.----.----.----)-)--)-)--)--)--.--.-.-...-..---..--...-........-(((((-(-.----((-----(-(-(---------------.----------(-((-(..-.-(-(--(.-(---(-(---(----(-(..-(------(-----(((----((((--(-(-(--(-.---..---(-(-(-(-(-(-(-((--(-(-(-(----(----(-.((---((---(-----((-(---..-.-.--...)-)----)---)------)-)--))...--.)----)--)--)-)----)-)-)-))-)-)----)-)--)--.--..)----))-)-))-)-.-)-----)-----------------)-)--)----)-----.--.-.-----)-)))--))---.-)-))-..-.-..-)-)))-..-)-))-)-)-..-.--..----)--)))))..........--.--.--..-(-(-----(-(--(---(-(------.-..-.--)-))-)---)))--
>JF423839
----AA-U--AA--A--U-GG---UC--UA-C---G---U--U--U----UUUA-A----G---UA-G--A-C--G--C--U--U-A-AUA-AU---C----C--UACCCUUU-GUGAA-U-U----UGUUUG-U-U-U-G-----AA-----AU--A-A-----U-UU-U----------U--U---U-U---A----A-A---A------------UUA----UUGA-A---------UG--UCUUUC-C-C-U-G-U-U-----G---A-A----U----U---GG--UU---G-----UC-----UU-U-A--AUG--G-C--A---A----G-U-G--AU------U----C-------G----C-A-G-GG-G-A----G-U--G-----U-C-------A-A--U-A-A----UU-----------------U-U--U----------A----A-------AAA--GA---C-C-U--UU-U-U--U-AAA-AUUA-AA-C-U-UUUU--GU----A--UUCAUUUGUCUAAAAA-U--U--A--U-U-----U-U--U---A--------U-AA-U--U-UA-A---AAA--
----..-.--..--.--.-.(---((--((-(---.---.--.--.----....-.----)---))-)--)-)--.--.--.--.-.-...-..---.----.--........-(((((-(-.----.(((((-(-(-(-(-----((-----(.--.-.-----(-((-(----------(--(---(-.---(----(-(---(------------(((----((((-.---------..--..((((-(-(-(-(-(-.-----(---(-(----(----(---(.--((---(-----((-----..-.-.--..)--)-)--)---)----.-)-)--))------)----)-------)----)-)-)-))-)-)----)-.--.-----)-)-------)-)--)-)-)----))-----------------)-)--.----------)----)-------)))--))---.-.-.--.)-)-)--)-)))-..))-))-)-.-....--..----)--)))))...........-.--.--.--(-(-----(-(--(---(--------.-..-.--.-))-)---)))--
>JF423541
----AA-U--AA--A--U-GG----C--UC-C-U-G---A--U--U----U--U-A---AG---GA-G----C--A--C--U--U-A-AUA-AU---C----C--UACCCUUU-GUGAA-U-U----UGUU-G-U-A-U-G-----AA-----AU--A-A-----U-UU-U----------U--U---U-U---A----A-AAG-A------------UUA----UUGA--U---G----U---CUUU-C-C-C-U-G-U-U-----G---A-A----U-U--U---G---GU-U-G-----UC-G---UUUA-A--G----A-C--A---G----U-U-G-AAU------U----C-------A----C-A-G-GG-G-A----U-A--G-----U-C-------A-G--U-A-A----UU-----------------U-U--U----U-U---A----A-------AAA--GA---C-CUUU-UU-U-U--A-AAA-UU-A-AA-C-U-UUUU--GU----A--UUCAUUUGUCUAAAAA-U--U--A--U-U-----U-U--U---A--------U-AA-U--U-UA-A---AAA--
----..-.--..--.--.-.(----(--((-(-(-.---.--.--.----.--.-.---))---))-)----)--.--.--.--.-.-...-..---.----.--........-(((((-(-.----.(((-.-.-(-(-.-----((-----(.--(-(-----(-((-(----------(--(---(-.---(----(-(((-(------------(((----((((--(---.----.---..((-(-(-(-(-(-(-.-----(---(-(----(-(--(---(---((-(-(-----((-.---....-.--)----)-)--)---)----)-)-)-)))------)----)-------)----)-)-)-))-)-)----.-.--)-----)-)-------)-)--)-)-)----))-----------------)-)--)----)-.---)----)-------)))--))---.-..))-.)-)-)--.-..)-).-.-))-)-.-....--..----)--)))))...........-.--.--.--(-(-----(-(--(---(--------.-..-.--.-))-)---)))--
>JF423561
----AA-U--AA--A--U-GG----C--U--C---G---A--U--U----U--U-A----G----A-G----C--A--U--UAAU-A-AUC-AU---C----C--UACCCUUU-GUGAA-U-U----UGUU-G-U-U-U-G-----AA-----AU--A-A-----U-UU-U----------U--U---U-U---A----A-A---A------------UUA----UUGA--U---G----U---CUUU-C-C-C-U-G-U-U-----G---A-A----U-U--G---G---UU-G-G-----UC-----GU-A-A--G----A-CU-A---A----G-U-G--AU------U----C-------U----C-A-G-GG-G-A----U-A--G-----U-C-------A-A--U-A-A----UU-----------------U-U--U----------A----A-------AAA--GA---C-C-UU-UU-U-U--U-AAA-UU-A-AA-C-U-UUUU--GU----A--UUCAUUUGUCUAAAA--U--U--A--U-U-----U-U--U---A--------U-AA-U--U-UA-A---AAA--
----..-.--..--.--.-.(----(--(--(---.---.--.--.----.--.-.----)----)-)----)--.--.--....-.-...-..---.----.--........-(((((-(-.----.(((-(-(-(-(-(-----((-----(.--(-(-----(-((-(----------(--(---(-.---(----(-(---(------------(((----((((--(---.----.---..((-(-(-(-(-(-.-.-----(---(-(----(-(--(---.---((-(-(-----((-----..-.-.--)----)-))-)---)----.-)-)--))------)----)-------.----)-)-)-))-)-)----.-.--)-----)-)-------)-)--)-)-)----))-----------------)-)--.----------)----)-------)))--))---.-.-))-.)-)-)--)-)))-).-.-))-)-.-....--..----)--)))))..........--.--.--.--(-(-----(-(--(---(--------.-..-.--.-))-)---)))--
>GQ850300
----AA-A--AA--A--U-GG----A--AC-U---C---U--U--U----U----A----AA-UGA-G-UU-C--A-----U--U-A-AUA-AU---C----CC-UACCCUUU-GUGAA-U-U----AGUUUG-U-U-U-G-----AA-----AU--A-A--U--U-UU-U----------U--UA-AU-U---A----A-AA--A------A-----UUA----UUGA-AU---G--UCU---UU---C-C-C-U-G-U-U-UU--UUU-G-G----U----G---GAA-AA---A-----UG-----GU-A-A--A----A-C--G---UU-U-GGA-A--AC------CGA--A--A--A-U----C-A-G-GG-G-AAUGGU-A--U-----U-C-------A-UA-U-A-A----UU-----------------U-U--U----U-----AU-U-A-------AAA--GG---C-C-UU-UU-U-U--U-AAA-UU-A-AA-C-U-UUUU--GU----A--UUCAUUUGUCUAAAA--U--U--A--U-U-----U-U--U---A--------U-AA-U--A-UA-A---AAA--
----..-.--..--.--.-.(----(--((-(---(---.--.--.----.----.----..-.))-)-))-)--.-----.--.-.-...-..---.----..-........-(((((-(-.----((((((-(-(-(-(-----((-----(.--(-(--.--(-((-(----------(--((-((-.---(----(-((--(------(-----(((----((((-((---(--(((---((---(-(-(-(-(-.-.-((--(((-(-(----(----.---...-((---(-----((-----..-.-.--.----.-)--)---))-)-...-.--))------)))--)--)--)-.----)-)-)-))-)-)).)))-)--)-----)-)-------)-.)-)-)-)----))-----------------)-)--)----)-----))-)-)-------)))--))---.-.-))-.)-)-)--)-)))-.)-)-))-)-)-....--..----)--)))))..........--.--.--.--(-(-----(-(--(---(--------(-..-.--)-))-)---)))--
>GQ850331
----AA-A--AA--A--U-GG----U--AC-U---C------U--A----A----G----U---GA-G-UG-C--A-----U--U-A-AUA-AU---CA--UCC-UACCCUUU-GUGAA-U-U----UGUUCG-U-U-U-G-----AA-----AU--A-A--UU-U-UU-U----------U--U---U-A---A----A-AA--A------------UUA----UUGA-AU---G--UCU---UU---C-C-C-U-G-U-U-----G---A-A----U----G---GAU-AA---A---AGUU-----GU---A--AAG--A-CU-U---UU-U-G-A-A--AU------U-------C----U----C-A-G-GG-G-A----U-A--G-----U-C-------A-A--U-A-A----UU-----------------U-U--U----------A--A-A-------AAA--GA---C-C-UU-UU-U-U--U-AAAAUU-A-AA-C-U-UUUU--GU----A--UUCAUUUGUCUAAAAA-U--U--A--U-U-----U-U--U---A--------U-AA-U--A-UA-A---AAA--
----..-.--..--.--.-.(----(--((-(---(------.--.----.----.----.---))-)-))-)--.-----.--.-.-...-..---..--...-........-(((((-(-.----.(((..-(-(-(-(-----((-----(.--(-(--..-(-((-(----------(--(---(-.---(----(-((--(------------(((----((((-.(---(--((.---..---(-(-(-(-(-.-.-----(---(-(----(----.---...-((---(---((((-----..---.--..)--)-))-)---))-.-.-.-.--))------)-------)----.----)-)-)-))-)-)----)-)--.-----)-)-------)-)--)-)-)----))-----------------)-)--)----------.--)-)-------)))--))---.-.-))-.)-)-)--)-)))...-.-))-)-.-....--..----)--)))))...........-.--.--.--(-(-----(-(--(---(--------(-..-.--)-))-)---)))--
>JF423544
----AA-A--AA--A--U--A-U--C--AC-A-U-A---A--U--U----G----U----U----U-G--U-G--A--U--U--U-A-AUA-AU---CA--UCC-UACCCUUU-GUGAA-U-U----UG-----U-U-U---------------U----------U-UU-GUU-U-G-A--AA-A---U-U---A----U-GUU-G------U-----UUU----UCCC--U-A-G--G-A---UU---U-U-G-G-A-A-G-AA--A-A-A-A----A-A--G-UAG---UU---U-----UU-U---GU-A-A--AA-A-A----A---A------G-A--CUUUUU-UU----U--U--U-U----U-U-U-UU-U-C----U-A--A--U--UCC----CU-A-GG-G-A-A-----U-----------------A-G--G----C-----U--U-U-----C-AUA--GA---C-U-UU-UU-U-UU-U-AAA-UU-A-AA-C-A-UU-U--GUGU--A--UUCAUUUGUCUAAAA--U--U--UA-U-U-----U-U--U---A-A------U-AA-U--U-UA-A---AAA--
----..-.--..--.--.--(-(--(--((-(-.-.---.--.--.----.----.----.----)-)--)-)--)--)--.--.-.-...-..---..--...-........-(((((-(-.----((-----(-(-(---------------.----------(-((-(..-.-(-(--((-(---(-(---(----(-(..-(------(-----(((----((((--(-(-(--(-.---..---(-(-(-(-(-(-(-((--(-(-(-(----(-(--(-.((---((---(-----((-(---..-.-.--..-)-)----)---)------)-)--))....-))----)--)--)-)----)-)-)-))-)-)----)-)--)--.--..)----))-)-))-)-)-)-----.-----------------)-)--)----)-----.--.-.-----)-)))--).---.-)-))-))-.-..-)-)))-..-)-))-)-)-..-.--....--)--)))))..........--.--.--..-(-(-----(-(--(---(-(------.-..-.--)-))-)---)))--
>GQ857629
----AA-UC-AA--A--U-GG----C--U--C---G---A--U--U----U--UUA----G----A-G----C--A--U--UAAU-A-AUCCAU---C----C--UACCCUUU-GUGAA-U-U----UGUU-G-U-U-U-G-----AA-----AU--A-A-----U-UU-U----------U--U---U-U---A----A-A---A------------UUA----UUGA--U---G----U---CCUU-C-C-C-U-G-G-U-----G---A-A----U-U--G---G---UUUG-G-----UC-C---UU-A-A--A----A-CU-A---A----G-UUG--AU------U----C-------C----C-C-G-GG-G-A----A-A--A-----U-C-------C-A--U-A-A----UU-----------------U-U--U----------A----A-------AAA--AA---A-C-UU-UU-U-U--U-AAA-UU-A-AA-C-U-UUUUU-GG----A--UUCCUUUGUCCAAAA--U--U--A--U-U-----U-U--U---A--------U-AA-U--A-AA-A---AAA--
----..-..-..--.--.-.(----(--(--(---.---.--.--.----.--...----)----)-)----)--.--.--....-.-......---.----.--.....(((-(.(((-.-.----.(((-(-(-(-(-(-----((-----(.--(-(-----(-((-(----------(--(---(-.---(----(-(---(------------(((----(.((--(---.----.---..((-(-(-(-(-(-(-.-----(---(-(----(-(--(---(---((((-(-----(.-.---..-.-.--.----)-))-)---)----)-)))--))------)----)-------.----)-)-)-))-)-)----)-.--)-----)-)-------.-)--)-)-)----))-----------------)-)--.----------)----)-------)))--))---.-.-))-.)-)-)--)-)))-).-.-))-)-.-))).)-))----)--...............--.--.--.--(-(-----(-(--(---(--------.-..-)--)-))-)---)..--
>JX184666
----AA-U--AA--A--U-GG----C--UC-C---G---A--U--U---GU----A----G---GA-G----C--A--C--U--U-A-AUA-AU---C----C--UACCCUUU-GUGAA-U-U----UGUU-G-U-U-U-G-----AA-----AU--A-A-----U-UU-U----------U--U---U-U---A----A-A---A------------UUA----UUGA-UU---G--UCU---UU---C-C-C-U-G-U-U-----G---A-A----U-U--A---G---UU---G-----UC-----GU-A-A--G----A-C--A---A----G-U-G--AU------U----C-------G----C-A-G-GG-G-A----U-A--G-----U-C-------A-G--U-A-A----UU-----------------U-U--U----------A----A-------AAA--GA---C-C-UU-UU-U-U--U-AAA-UU-A-AA-C-U-UUUU--GU----A--UUCAUUUGUCCAAAA--U--U--A--U-U-----U-U--U---A--------U-AA-U--A-UA-A---AAA--
----..-.--..--.--.-.(----(--((-(---.---.--.--.---..----.----)---))-)----)--.--.--.--.-.-...-..---.----.--........-(((((-(-.----.(((-(-(-(-(-(-----((-----(.--(-(-----(-((-(----------(--(---(-.---(----(-(---(------------(((----((((-((---(--((.---..---(-(-(-(-(-(-.-----(---(-(----(-(--(---.---((---(-----((-----..-.-.--)----)-)--)---)----.-)-)--))------)----)-------)----)-)-)-))-)-)----)-)--)-----)-)-------)-)--)-)-)----))-----------------)-)--.----------)----)-------)))--))---.-.-))-.)-)-)--)-)))-).-.-))-)-.-....--..----)--)))))..........--.--.--.--(-(-----(-(--(---(--------(-..-.--)-))-)---)))--
>JX184555
----AA-U--AA--A--U-GG----C--UC-C---G---A--U--U---GU----A----G---GA-G----C--A--C--U--U-A-GUA-AU---C----C--UACCCUUU-GUGAA-U-U----UGUU-G-U-U-U-G-----AA-----AU--A-A-----U-UU-U----------U--U---U-U---A----A-A---A------------UUA----UUGA-UU---G--UCU---UU---C-C-C-U-G-U-U-----G---A-A----U-U--A---G---UU---G-----UC-----GU-A-A--G----A-C--A---A----G-U-G--AU------U----C-------G----C-A-G-GG-G-A----U-A--G-----U-C-------A-G--U-A-A----UU-----------------U-U--U----------A----A-------AAA--GA---C-C-UU-UU-U-U--U-AAA-UU-A-AA-C-U-UUUU--GU----A--UUCAUUUGUCUAAAA--U--U--A--U-U-----U-U--U---A--------U-AA-U--A-UA-A---AAA--
----..-.--..--.--.-.(----(--((-(---.---.--.--.---..----.----)---))-)----)--.--.--.--.-.-...-..---.----.--........-(((((-(-.----.(((-(-(-(-(-(-----((-----(.--(-(-----(-((-(----------(--(---(-.---(----(-(---(------------(((----((((-((---(--((.---..---(-(-(-(-(-(-.-----(---(-(----(-(--(---.---((---(-----((-----..-.-.--)----)-)--)---)----.-)-)--))------)----)-------)----)-)-)-))-)-)----)-)--)-----)-)-------)-)--)-)-)----))-----------------)-)--.----------)----)-------)))--))---.-.-))-.)-)-)--)-)))-).-.-))-)-.-....--..----)--)))))..........--.--.--.--(-(-----(-(--(---(--------(-..-.--)-))-)---)))--
>JX184565
----AA-A--AA--A--U--A-U--C--GC-U-C-G---A--U--U----G----A----G----A-G--U-G--A--U--U--U-A-AUA-AU---CA--UCC-UACCCUUU-GUGAA-U-U----UGUU-G-U-U-U-G-----UA-----AU--A-A--U--U-UU-UUU-U-G-A--U--U---U-U-A-A----A-AAA-A------A--A--UUA----UUUA--U---G--G-UU--UU---G-U-C-U-A-U-C-CC--UAA-A-A----U-U--G---G---UU---U-G---UU-UGUUGU-A-A--AAGACA----AG--U------G-A--AU------C----A--A--U-U----U-A-G-GG-A-A----U-A--GGCU--UUC----AU-A-AA-U-A-A--GUUU-U---UU--U-U--U--A-AA-G----U-----C--U-U-------AAA--GA---C-C-UU-UU-U-U--A-AAA-UU-A-AA-C-U-UU-U--GU----A--UUCAUUUGUCUAAA---U--U--U--U-U-----U-U--U---A-A-A----U-AA-U--U-UA-A---AAA--
----..-.--..--.--.--(-(--(--((-(-(-.---.--.--.----.----.----)----)-)--)-)--)--)--.--.-.-...-..---..--...-........-(((((-(-.----((..-(-(-(-(-(-----((-----(.--(-(--.--(-((-((.-.-(-(--(--(---(-(-(-(----(-(((-(------(--(--(((----((((--(---(--(-..--..---(-(-(-(-(-(-.-((--(.(-(-(----(-(--(---(---((---(-(---((-((((..-.-.--..))))----))--)------)-)--))------)----)--)--)-)----)-.-)-))-.-)----)-)--))).--.))----))-)-))-)-)-)--.)))-)---))--)-)--)--)-))-)----)-----)--.-.-------)))--))---.-.-.)-).-)-)--)-...-.)-)-))-)-.-..-)--).----)--))))).........---.--.--.--(-(-----(-(--(---(-(-(----.-..-)--)-))-)---)))--
>JX184642
----AA-A--AA--A--U--A-U--C--GC-U-C-G---A--U--U----G----A----G----A-G--U-G--A--U--U--U-A-AUA-AU---CA--UCC-UACCCUUU-GUGAA-U-U----UGUU-G-U-U-U-G-----UA-----AU--A-A--U--U-UU-UUU-U-G-A--U--U---U-U-A-A----A-AAA-A------A-----UUA----UUUA--U---G--G-UU--UU---G-U-C-U-A-U-C-CC--U-A-A-A-A--U-U--G---G---UU---U-G---UU-----GU-G-A-------A----A---U------G-A--AU------C----A--AA-U-U----U-A-G-GG-A-A----U-A--GGCU--UUC----AU-A-AA-U-A-A--G-UU-U---UU--U-U--U--A-AA-G----U-----C--U-U-------AAA--GA---C-C-UU-UU-U-U--A-AAA-UU-A-AA-C-U-UU-U--GU----A--UUCAUUUGUCUAAA---U--U--U--U-U-----U-U--U---A-A-A----U-AA-U--U-UA-A---AAA--
----..-.--..--.--.--(-(--(--((-(-(-.---.--.--.----.----.----)----)-)--)-)--)--)--.--.-.-...-..---..--...-........-(((((-(-.----((..-(-(-(-(-(-----((-----(.--(-(--.--(-((-((.-.-(-(--(--(---(-(-(-(----(-(((-(------(-----(((----((((--(---(--(-..--..---(-(-(-(-(-(-(-((--(-(-(-(-.--(-(--(---(---((---(-(---((-----..-.-.-------)----)---)------)-)--))------)----)--).-)-)----)-)-)-))-.-)----)-)--))).--.))----))-)-))-)-)-)--.-))-)---))--)-)--)--)-))-)----)-----)--.-.-------)))--))---.-.-.)-).-)-)--)-...-.)-)-))-)-.-..-)--).----)--))))).........---.--.--.--(-(-----(-(--(---(-(-(----.-..-)--)-))-)---)))--
>DQ067605
----AA-A--AA--A--U-GG----G--AC-U---C---U--U--U----A----A----A----AUGAGU-UC-A-----U--U-A-AUA-AU---C----CC-UACCCUUU-GUGAA-U-U----UGUU-G-U-U-U-G-----AA-----AU--A-A--U--U-UU-U----------U--U--UC-CAA-A----A-AAA-A------A-----UUA----UUGA-AU---G--UCU---UU---C-C-C-C-GUU-U-----U---G-G----U----G---GA--GC---U-----U------GU---A--A----A----G---U----G-A-A--AC------C----A-------UA---C-A-G-GG-G-AAUGGC-A--A-----A-C-------A-A--U-A-A----UU-A---------------U-U--U----U-U---G--A-A-------AAAA-GA---C-C-UUUUU-U-U--U-AAA-UU-A-AA-C-U-UUUU--GU----A--UUCAUUUGUCUAAAA--U--U--A--U-U-----U-U--U---A--------U-AA-U--A-UA-A---AAA--
----..-.--..--.--.-.(----(--((-(---(---.--.--.----.----.----.----..))))-))-.-----.--.-.-...-..---.----..-........-(((((-(-.----.(((-(-(-(-(-(-----((-----(.--(-(--(--(-((-(----------(--(--((-..(-(----(-((.-(------(-----(((----(((.-.(---(--((.---((---(-(-(-(-((.-.-----(---(-(----(----.---..--((---(-----(------..---.--)----)----)---)----.-.-.--))------)----)-------.)---)-.-)-))-)-)).)))-)--.-----.-)-------)-)--)-)-)----))-.---------------)-)--)----)-)---)--)-)-------))))-))---.-.-.)).)-)-)--)-)))-).-.-))-)-.-....--..----)--)))))..........--.--.--.--(-(-----(-(--(---(--------(-..-.--)-))-)---)))--
>JX184424
----AA-A--AA--A--U--A-U--C--AC-U-C-G---A--U--U----G----A----G----A-G--U-G--A--U--U--U-A-AUA-AU---CA--UCC-UACCCUUU-GUGAA-U-U----UGUU-G-U-U-U-G-----AA-----AU--A-A--U--U-UU-UUU-U-G-A--U--U---U-U-A-A----A-AAA-A------A--A--UUA----UUUA--U---G--G-UU--UU---G-U-C-U-A-U-C-CC--UAA-A-A----U-U--G---G---UU---U-G---UU-UGUUGU-A-A--AAGACA----AG--U------G-A--AU------C----A--A--U-U----U-A-G-GG-A-A----U-A--GGCU--UUC----AU-A-AA-U-A-A--G-UU-U---UU--U-U--U--A-AA-G----U-----C--U-U-------AAA--GA---C-C-UUUUU-U-U--A-AAA-UU-A-AA-C-U-UU-U--GU----A--UCCAUUUGUCUAAAA--U--U--U--U-U-----U-U--U---A-A-A--A-U-AA-U--U-UA-A---AAA--
----..-.--..--.--.--(-(--(--((-(-(-.---.--.--.----.----.----)----)-)--)-)--)--)--.--.-.-...-..---..--...-........-..(((-.-.----.(((-.-(-(-(-(-----((-----(.--(-(--.--(-((-((.-.-(-(--(--(---(-(-(-(----(-(((-(------(--.--(((----((((--(---(--(-..--..---(-(-(-(-(-(-.-((--(.(-(-(----(-(--(---(---((---(-(---((-((((..-.-.--..))))----))--)------)-)--))------)----)--)--)-)----)-.-)-))-.-)----)-)--))).--.))----))-)-))-)-)-)--.-))-)---))--)-)--)--)-))-)----)-----)--.-.-------)))--))---.-.-)).))-)-)--)-)).-..-.-))-)-.-))-)--..----.--...............--.--.--.--(-(-----(-(--(---(-(-(--.-.-..-)--)-))-)---)))--
>AF170187
----AA-U--AA--A--UUUU-C--C--AA-C---A---A--A--U----G----U----G---UU-G----G--A--UA-A--U-A-AUA-AU---CA--UCC-UACCCUUU-GUGAA-U-U----UGUUUG-U-U-U-G-----AA-----AU--A-A--U--U-UU-U----------U--U---U-U---A----A-AA--A------A-----UUA----UU----U-A-G--A-A---U----G-U-C-U-U-U-C-CC--U-GAA-A----U-U--G--UG---AGGA-G-----CU-U---GU-A-A--U----G----G---U------G-A--AU------U----GC-A--A-U---UC-A-G-GG-G-A----U-A--GAUU--UUC-----U-A-G--U-A-A----UU-----------------U-U--U----U-----A--G-G-------AAA--GA---C-C-UU-UU-U-U--U-AAAAUA-A-AA-C-U-UUAU--GU----A--UUCAUUUGUCUAAAA--A--A--A--U-U-----U-U--U---A-A-A----U-AAAUAAUUUA-A---AAA--
----..-.--..--(--((.(-(--(--((-(---(---.--.--.----.----)----)---))-)----)--)--.)-)--)-.-...-..---..--...-........-(((((-(-.----.((((.-(-(-(-(-----((-----(.--(-(--.--(-((-(----------(--(---(-(---(----(-((--(------(-----(((----((----.-(-(--(-(---.----(-(-(-(-.-(-(-((--(-..(-(----(-(--(--((---(...-(-----((-.---..-.-.--.----)----)---)------.-.--.)------)----))-)--)-)---).-.-)-))-)-)----.-)--))).--)))-----)-)-)--)-)-)----))-----------------)-)--)----)-----)--)-)-------)))--))---.-.-))-.)-)-)--)-)))...-)-))-)-.-....--..----)--)))))..........--.--.--.--(-(-----(-(--(---(-(-(----(-.....)))))-)---)))--
>FJ483846
----AA-U--AA--A--U-UU-C--C--AA-C---C---G--A--UG---U----A----G---UU-G----G--A--AA-A--U-A-AUA-AU---CA--UCC-UACCCUUU-GUGAA-U-U----UGUU-G-U-U-U-G-----AA------U--A-A--UU-U-UU-U----------U--U---U-U---G----A-AA--A------A-----UUA----UU----U---C--U----------G-U-C-U-U-U-C-CC--U-GGAUG----U-A--A--A----AG---U-----UU-----GU-A-A--A----A----G---A------A-C--UU------U----U--A--C-U---UC-A-G-GG-G-A----U-A--G-----U---------A-A--U-A-A----UU-----------------U-U--U----U----AA------------AAA--GA---C-CUUU-U--U-U--U-AAA-UA-A-AA-C-U-UUUU--GU----A--UUCAUUUGUCUAAAA--A-----UU-U-U-----U-U--U---A-A-A-------A-UAAUUUA-A---AAA--
----..-.--..--.--(-((-(--(--((-(---.---.--.--..---.----.----)---))-)----)--)--))-.--.-.-...-..---..--...-........-(((((-(-.----..((-(-(-(-(-(-----((------.--(-(--..-.-((-(----------(--(---(-(---(----(-((--(------(-----(((----((----.---(--(----------(-(-(-.-.-.-(-((--(-(((.(----(-(--(--(----((---(-----((-----..-.-.--.----.----)---)------)-)--))------)----)--)--)-)---))-)-)-))-)-)----)-)--)-----.---------)-)--)-)-)----))-----------------)-)--)----)----))------------)))--))---.-..))-.--)-)--)-)))-))-)-..-.-.-....--..----)--)))))..........--.-----..-(-(-----(-(--(---(-(-(-------.-...))))-)---)))--
>GQ850347
----AA-A--AA--A--U-GG----U--GC-U---C------U--U----U----G----U---GA-G-UA-C--A-----U--U-A-AUA-AU---CA--UCC-UACCCUUU-GUGAA-U-U----UGUUUG-U-U-U-G-----AA-----AU--A-A--UU-U-UU-U----------U--U---U-A---A----A-AA--A------------UUA----UUGA-AU---G--UCU---UU---C-C-C-U-G-U-U-----G---A-A----U----G---GAU-AA---A---AGUU-----GU---A--AAG--A-CU-U---UU-U-G-A-A--AU------U-------C----U----C-A-G-GG-G-A----U-A--G-----U-C-------A-A--U-A-A----UU-----------------U-U--U----------A--A-A-------AAA--GA---C-C-UU-UU-U-U--U-AAAAUU-A-AA-C-U-UUUU--GU----A--UUCAUUUGUCUAAAU--U--U--A--U-U-----U-U--U---A--------U-AA-U--A-UA-A---AAA--
----..-.--..--.--.-.(----(--((-(---(------.--.----.----.----.---))-)-))-)--.-----.--.-.-...-..---..--...-........-(((((-(-.----.(((((-(-(-(-(-----((-----(.--(-(--..-(-((-(----------(--(---(-.---(----(-((--(------------(((----((((-.(---(--((.---..---(-(-(-(-(-.-.-----(---(-(----(----.---...-((---(---((((-----..---.--..)--)-))-)---))-.-.-.-.--))------)-------)----.----)-)-)-))-)-)----)-)--.-----)-)-------)-)--)-)-)----))-----------------)-)--)----------.--)-)-------)))--))---.-.-))-.)-)-)--)-)))..)-)-))-)-.-....--..----)--)))))..........--.--.--.--(-(-----(-(--(---(--------(-..-.--)-))-)---)))--
>GQ355330
----AA-A--AA--A--U--A-U--C--AC-U-C-G---A--U--U----G----A----G----A-G--U-G--A--U--U--U-A-AUA-AU---CA--UCC-UACCCUUU-GUGAA-U-U----UGUUUG-U-U-U-G-----AA-----AU--A-A--UU-U-UU-UUU-U-G-A--U--U---U-U-A-A----A-AAA-A------A-----UUA----UUUA--U---G----UUG-UU---G-U-C-U-A-U-C-CC--U-A-A-A----U-U--G-G-U---UUG--U-G---UU-UG--UU-G-U-----A-A----A---C------ACA--AGG-----U----AUCA--U-U----U-A-G-G--A-A----U-A--GGCU--UUC----AU-A-AA-U-A-A--G-UU-U---UU--U-U--U--A-AA-G----U-----C--U-U-------AAAA-GA---C-C-UU-UU-U-U--A-AAA-UU-A-AA-C-U-UU-U--GU----A--UUCAUUGUUCUAA----U--U--U--U-U-----U-U--U---A-A-A----U-AA-U--U-UA-A---AAA--
----..-.--..--.--.--(-(--(--((-(-(-.---.--.--.----.----.----)----)-)--)-)--)--)--.--.-.-...-..---..--...-........-(((((-(-.----.(((((-(-(-(-(-----((-----(.--.-.--.(-(-((-((.-.-(-(--(--(---(-(-(-(----(-(((-(------(-----(((----((((--(---(----...-..---(-(-(-(-(-(-.-((--(-(-(-(----(-(--(-.-(---(((--(-(---((-((--..-.-)-----)-)----)---)------)))--)).-----)----)..)--)-)----)-)-)-)--.-)----)-)--))).--..)----))-)-))-)-)-)--.-))-)---))--)-)--)--)-))-)----)-----)--.-.-------))))-))---.-.-..-))-)-)--)-)).-.)-)-))-)-.-..-.--..----)--)))))........----.--.--.--(-(-----(-(--(---(-(-(----.-..-)--)-))-)---)))--
>JF423603
----AA-A--AA--A--U--A-U--C--GC-U-C-G---A--U--U----G----A----G----A-G--U-G--A--U--U--U-A-AUA-AU---CA--UCC-UACCCUUU-GUGAA-U-U----UGUU-G-U-U-U-G-----UA-----AU--A-A--U--U-UU-UUU-U-G-A--U--U---U-U-A-A----A-AAA-A------A--A--UUA----UUUA--U---G--G-UU--UU---G-U-C-U-A-U-C-CC--UAA-A-A----U-U--G---G---UU---U-G---UU-UGUUGU-A-A--AAGACA----AG--U------G-A--AU------C----A--A--U-U----U-A-G-GG-A-A----U-A--GGCU--UUC----AU-A-AA-U-A-A--G-UU-U---UU--U-U--U--A-AA-G----U-----C--U-U-------AAA--GA---C-C-UU-UU-U-UU-A-AAA-UU-A-AA-C-U-UU-U--GU----A--UUCAUUUGUCUAAA---A--UU-U--U-U-----U-U--U---A-A----A-U-AA-U--A-UA-A---AAA--
----..-.--..--.--.--(-(--(--((-(-(-.---.--.--.----.----.----)----)-)--)-)--)--)--.--.-.-...-..---..--...-........-(((((-(-.----((..-(-(-(-(-(-----.(-----(.--(-(--.--(-((-((.-.-(-(--(--(---(-(-(-(----(-(((-(------(--.--(((----((((--(---(--(-..--..---(-(-(-(-(-(-.-((--(.(-(-(----(-(--(---(---((---(-(---((-((((..-.-.--..))))----))--)------)-)--))------)----)--)--)-)----)-.-)-))-.-)----)-)--))).--.))----))-)-))-)-)-)--.-))-)---))--)-)--)--)-))-)----)-----)--.-.-------)))--))---.-.-.)-).-)-).-.-...-.)-)-))-)-.-..-)--).----)--))))).........---.--..-.--(-(-----(-(--(---(-.----.-.-..-.--.-))-)---)))--
>JX184471
----AA-A--AA--A--U--A-U--C--GC-U-C-G---A--U--U----G----A----G----A-G--U-G--A--U--U--U-A-AUA-AU---CA--UCC-UACCCUUU-GUGAA-U-U----UGUU-G-U-U-U-G-----UA-----AU--A-A--U--U-UU-UUU-U-G-A--U--U---U-U-A-A----A-AAG-A------A--A--UUA----UUUA--U---G--G-UU--UU---G-U-C-U-A-U-C-CC--UAA-A-A----U-U--G---G---UU---U-G---UU-UGUUGU-A-A--AAGACA----AG--U------G-A--AU------C----A--A--U-U----U-A-G-GG-A-A----U-A--GGCU--UUC----AU-A-AA-U-A-A--G-UU-U---UU--U-U--U--A-AA-G----U-----C--U-U-------AAA--GA---C-C-UU-UU-U-UU-A-AAA-UU-A-AA-C-U-UU-U--GU----A--UUCAUUUGUCUAAA---U--UUUU--U-U-----U-U--U---A-A-A----U-AA-U--U-UA-A---AAA--
----..-.--..--.--.--(-(--(--((-(-(-.---.--.--.----.----.----)----)-)--)-)--)--)--.--.-.-...-..---..--...-........-(((((-(-.----((..-(-(-(-(-(-----.(-----(.--(-(--.--(-((-((.-.-(-(--(--(---(-(-(-(----(-(((-(------(--.--(((----((((--(---(--(-..--..---(-(-(-(-(-(-.-((--(.(-(-(----(-(--(---(---((---(-(---((-((((..-.-.--..))))----))--)------)-)--))------)----)--)--)-)----)-.-)-))-.-)----)-)--))).--.))----))-)-))-)-)-)--.-))-)---))--)-)--)--)-))-)----)-----)--.-.-------)))--))---.-.-.)-).-)-).-.-...-.)-)-))-)-.-..-)--).----)--))))).........---.--....--(-(-----(-(--(---(-(-(----.-..-)--)-))-)---)))--
>JX184767
----AA-A--AA--A--U--A-U--C--GC-U-C-G---A--U--U----G----A----G----A-G--U-G--A--U--U--U-A-AUA-AU---CA--UCC-UACCCUUU-GUGAA-U-U----UGUU-G-U-U-U-G-----UA-----AU--A-A--U--U-UU-UUU-U-G-A--U--U---U-U-U-A----A-AAA-A------A--AA-UUA----UUUA--U---G--G-UU--UU---G-U-C-U-A-U-C-CC--UAA-A-A----U-U--G---G---UU---U-G---UU-UGUUGU-A-A--AAGACA----AG--U------G-A--AU------C----A--A--U-U----U-A-G-GG-A-A----U-A--GGCU--UUC----AU-A-AA-U-A-A--G-UU-U---UU--U-U--U--A-AA-G----U-----C--U-U-------AAA--GA---C-C-UU-UU-U-U--A-AAA-UU-A-AA-C-U-UU-U--GU----A--UUCAUUUGUCUAAAA--U--U--U--U-U-----U-U--U---A-A-A----U-AA-U--U-UA-A---AAA--
----..-.--..--.--.--(-(--(--((-(-(-.---.--.--.----.----.----)----)-)--)-)--)--)--.--.-.-...-..---..--...-........-(((((-(-.----((..-(-(-(-(-(-----((-----(.--(-(--.--(-((-((.-.-(-(--(--(---(-(-.-(----(-(((-(------(--..-(((----((((--(---(--(-..--..---(-(-(-(-(-(-.-((--(.(-(-(----(-(--(---(---((---(-(---((-((((..-.-.--..))))----))--)------)-)--))------)----)--)--)-)----)-.-)-))-.-)----)-)--))).--.))----))-)-))-)-)-)--.-))-)---))--)-)--.--)-))-)----)-----)--.-.-------)))--))---.-.-.)-).-)-)--)-...-.)-)-))-)-.-..-)--).----)--)))))..........--.--.--.--(-(-----(-(--(---(-(-(----.-..-)--)-))-)---)))--
>JF423514
----AA-A--AA--A--U-GG-U--GUGGC-C-U-UUA-A--U--U----G----U----U----G-G--U-C--AC-C-AU--U-A-AUA-AU---C----C--UACCCUUU-GUGAA-U-U----UG-----U-U-U-GU--G-UA-----AU--A-A--U--U-UU-U----------U--U---C-C-A-A----U-GA--A------A-----AAA----UU-A--U------U-----U----G-U-C-U-A-U-C-CC--U-G-A-A----G----A---A---AU---A-G--CUU-----GU-A-A-------A----AGU-U------A-U--UU------U----U-------U----U-A-G-GG-A-G----U-A--G--A--U-U----UU-A-A--U-A-A----UU-U---------------U-U--U----C-----AG-UGA-------AAA--GA---C-C-UU-UU-U-U--U-AAA-UU-A-AA-C-U-UU-U--GU----A--UUCAUUUGUCUAAA---A--------UUU---GUA-A--U-----A-A--A-U-AA-U--A-UA-A---AAA--
----..-.--.(--(--(-((-(--(..((-(-.-...-.--.--.----.----.----.----)-)--)-)--))-)-))--)-.-...-..---.----.--........-(((((-(-.----.(-----(-(-(-(.--.-((-----(.--(-(--.--(-((-(----------(--(---(-.-.-.----(-((--(------(-----(((----((-(--(------(-----.----(-(-(-(-(-(-(-((--(-(-(-(----(----(---(---((---(-(--(((-----..-.-.-------)----)))-)------)-)--))------)----)-------)----)-)-)-))-)-.----)-)--)--)--)-.----..-)-)--)-)-)----))-)---------------)-)--)----)-----).-.))-------)))--))---.-.-.)-).-.-)--)-)..-.)-)-))-)-.-..-.--..----)--))))).........---.--------(((---(((-.--.-----.-.--.-.-..-)--)-))-)---)..--
>HQ832485
----AA-A--AA--A--U--A-U--C--AC-U-C-G---A--U--U----G----A----G----A-G--U-G--A--U--U--U-A-AUA-AU---CA--UCC-UACCCUUU-GUGAA-U-U----UGUU-G-G-U-UGG-----AA-----AU--A-A-----U-UU-UUU-U-GGA--U--U---U-A-A-A----A-AAA-A------A--A--UUA----UUUA--U---G--G-UU--UU---G-U-C-U-A-U-C-CC--U-A-A-A-A--U-U--G---G---UU---U-G---UU-UGUUGU-A-A--AAAACA----AG--U------G-A--AU------C----A--A--U-U----U-A-G-GG-A-A----A-A--GGCU--UUC----CU-A-AA-A-A-A--A-UU-U---UU--U-U--U--U-AA-A----U-----CU-U-U-------AAA--AA---C-C-UUUUU-U-U--A-AAA-UA-A-AA-C-UUUU-U--GU----A--UUCUUUUGUCUAAAA--U--U--U--U-U-----U-U--U---A-A-A--A---AA-U--U-UA-A---AAA--
----..-.--..--.--.--(-(--(--((-(-(-.---.--.--.----.----.----)----)-)--)-)--)--)--.--.-.-...-..---..--...-........-..(((-.-.----.(((-.-(-(-(.(-----((-----(.--(-(-----(-((-((.-.-(((--(--(---(-(-(-(----(-(((-(------(--.--((.----((((--.---(--(-..--..---(-(-(-(-.-(-(-((--(-(-(-(-.--(-(--(---(---((---(-(---((-((((..-.-.--..))))----))--)------)-)--))------)----)--)--)-)----)-)-)-))-)-.----.-)--))).--..)----))-)-))-.-)-)--.-))-)---))--)-)--)--)-))-)----)-----))-.-.-------)))--))---.-.-)).))-)-)--.-.))-).-.-))-)-..))-)--..----.--...............--.--.--.--(-(-----(-(--(---(-(-(--.---..-)--)-))-)---)))--
>JX184439
----AA-A--AA--A--U--A-U--C--AC-U-C-G---A--U--U----G----A----G----A-G--U-G--A--U--U--U-A-AUA-AU---CA--UCC-UACCCUUU-GUGAA-U-U----UGUU-G-U-U-U-G-----AA-----AU--A-A--U--U-UU-UUU-U-G-A--U--U---U-U-A-A----A-AAA-A------A-----UUA----UUUA--U---G--G-UU--UU---G-U-C-U-A-U-C-CC--UAA-A-A----U-U--G---G---UU---U-G---UU-UGUUGU-A-A--AAGACA----AG--U------G-A--AU------C----A--A--U-U----U-A-G-GG-A-A----U-A--GGCU--UUC----AU-A-AA-U-A-A--G-UU-U---UU--U-U--U--A-AA-G----U-----C--U-U-------AAA--GA---C-C-UUUUU-U-U--A-AAA-UU-A-AA-C-U-UU-U--GU----A--UUCAUUUGUCUAAA---U--U--U--U-U-----U-U--U---A-A-A--A-U-AA-U--U-UA-A---AAA--
----..-.--..--.--.--(-(--(--((-(-(-.---.--.--.----.----.----)----)-)--)-)--)--)--.--.-.-...-..---..--...-........-(((((-(-.----.(((-.-(-(-(-(-----((-----(.--(-(--.--(-((-((.-.-(-(--(--(---(-(-(-(----(-(((-(------(-----(((----((((--(---(--(-..--..---(-(-(-(-(-(-.-((--(.(-(-(----(-(--(---(---((---(-(---((-((((..-.-.--..))))----))--)------)-)--))------)----)--)--)-)----)-.-)-))-.-)----)-)--))).--.))----))-)-))-)-)-)--.-))-)---))--)-)--)--)-))-)----)-----)--.-.-------)))--))---.-.-)).))-)-)--)-)).-..-.-))-)-.-..-.--..----)--))))).........---.--.--.--(-(-----(-(--(---(-(-(--.-.-..-)--)-))-)---)))--
>JX184464
----AA-U--AAAUA-----G-C--C--AA-A----------U--U----A----U----U----U-G--G-C--A--A--U--U-A-AUA-AU---CA--UCC-UACCCUUU-GUGAA-U-U----UG-----U-U-UUG-----AAUUGUAAU--A-A--U--U-UU-U----------U--U---U-UUU-U----U-GAA-A------A-----UUA----UU-A--A---A----A---U----G-U-C-U-U-U-C-CC--U---A-A----U----G---GAU-AA---A-G---UU-----GA-A-A-------A----G---C------U-U--UU------G----A--U--A-U----U-A-G-GG-G-A----U-A--GA-U--UUU-----U-A-A--U-A-A----UU-U---------------U-U--G----A-U---A--A-A-------AAAA-GA---C-C-UU-UU-U--UCUAAAA-UU-A-AA-CAU-UU-U--GU----A--UUCAUUUGUCUAAAA--------A--U-U-----A-U--UUUUA-A------U-AA-U--A-UA-A---AAA--
----.(-(--.(((.-----(-(--(--((-(----------.--.----.----)----)----)-)--)-)--.--)--)--)-.-)).-..---..--...-........-(((((-(-.----((-----(-(-(..-----..(((.((.--(-(--.--(-((-(----------(--(---(-((.-(----(-(((-(------(-----(((----((-(--(---(----(---.----(-(-(-(-(-(-(-((--(---(-(----(----(---...-((---(-(---((-----..-.-.-------)----)---)------)-)--).------.----.--)--)-)----)-)-)-))-)-)----.-)--))-)--)))-----)-)-)--)-)-)----))-)---------------)-)--)----)-.---)--)-)-------))))-))---.-.-.)-).-)--).)))..-..-)-))-)).-..-.--..----)--)))))..........--------(--(-(-----(-(--(...)-)------)-))-)--.-..-.---...--
>JX184433
----AA-A--AA--A--U--A-U--C--GC-U-C-G---A--U--U----G----A----G----A-G--U-G--A--U--U--U-A-AUA-AU---CA--UCC-UACCCUUU-GUGAA-U-U----UGUU-G-U-U-U-G-----AA-----AU--A-A--U--U-UU-UUU-U-G-A--U--U---U-U-A-A----A-AAA-A------A--AA-UUA----UUUA--U---G--G-UU--UU---G-U-C-U-A-U-C-CC--U-A-A-A-A--U-U--G---G---UU---U-G---UU-----GU-G-A-------A----A---U------G-A--AU------C----A--AA-U-U----U-A-G-GG-A-A----U-A--GGCU--UUC----AU-A-AA-U-A-A--G-UU-U---UU--U-U--U--A-AA-G----U-----C--U-U-------AAA--GA---C-C-UUUUU-U-U--A-AAA-UU-A-AA-C-U-UU-U--GU----A--UUCAUUUGUCUAAAA--U--U--U--U-U-----U-U--U---A-A-A----U-AA-U--U-UA-A---AAA--
----..-.--..--.--.--(-(--(--((-(-(-.---.--.--.----.----.----)----)-)--)-)--)--)--.--.-.-...-..---..--...-........-(((((-(-.----.(((-.-(-(-(-(-----((-----(.--(-(--.--(-((-((.-.-(-(--(--(---(-(-(-(----(-(((-(------(--..-(((----((((--(---(--(-..--..---(-(-(-(-(-(-(-((--(-(-(-(-.--(-(--(---(---((---(-(---((-----..-.-.-------)----)---)------)-)--))------)----)--).-)-)----)-)-)-))-.-)----)-)--))).--.))----))-)-))-)-)-)--.-))-)---))--)-)--)--)-))-)----)-----)--.-.-------)))--))---.-.-)).))-)-)--)-)).-..-.-))-)-.-..-.--..----)--)))))..........--.--.--.--(-(-----(-(--(---(-(-(----.-..-)--)-))-)---)))--
>JX184878
----AA-A--AA--A--U--A-U--C--AC-A-U-A---A--U--U----G----U----U----U-G--U-G--A--U--U--U-A-AUA-AU---CA--UCC-UACCCUUU-GUGAA-U-U----UG-----U-U-U---------------U----------U-UU-GUU-U-G-A--AA-U---U-U---A----U-GUU-G------U-----CUA----UCCC--U-A-G--G-A---UU---U-U-G-G-A-A-G-AA--A-A-A-A----A-A--G-UAG---UU---U-----UU-U---GU-A-A--AA-A-A----A---A------G-A--CUUU---UU----U--U--U-U----U-U-U-UU-U-C----U-A--A--U--UCC----CU-A-GG-G-A-A-----U-----------------A-G--G----C-----U--U-U-----C-AUA--GA---C-U-UU-UU-U-UU-U-AAA-UU-A-AA-C-A-UU-U--GU----A--UUCAUUUGUCUAAAA--U--U--UA-U-U-----U-U--U---A-A------U-AA-U--U-UA-A---AAA--
----..-.--..--.--.--(-(--(--((-(-.-.---.--.--.----.----.----.----)-)--)-)--)--)--.--.-.-...-..---..--...-........-(((((-(-.----((-----(-(-(---------------.----------(-((-(..-.-(-(--(.-(---(-(---(----(-(..-(------(-----(((----((((--(-(-(--(-.---..---(-(-(-(-(-(-(-((--(-(-(-(----(-(--(-.((---((---(-----((-(---..-.-.--..-)-)----)---)------)-)--))..---))----)--)--)-)----)-)-)-))-)-)----)-)--)--.--..)----))-)-))-)-.-)-----)-----------------)-)--)----)-----.--.-.-----)-)))--))---.-)-))-..-.-..-)-)))-..-)-))-)-)-..-.--..----)--)))))..........--.--.--..-(-(-----(-(--(---(-(------.-..-.--)-))-)---)))--
>JX184465
----AA-A--AA--A--U-AA----G--AC-C---A---A--U--U-UAAA----A-C-UUA-UUU-G-GU-CU-A-----U--U-A-AUA-AU---C----CC-UACCCUUU-GUGAA-U-U----UGUUUG-U-U-U-G-----AA-----AU--A-A--UU-U-UU-U----------U--UA--U-U---A----A-AA--A------A-----UUA----UUGA-AU---G--UCU---UU---C-C-C-U-G-U-U-UU--UUU-G-G----U----G---GAG-AA---U-----UG-----GU-A-G--A----A-CA-G---UU-U-G-A-A--AC------CGA--A--A--A-U----C-A-G-GG-G-AAUGGU-A--U-----U-C-------A-U--U-A-A----UU-----------------U-U--U----U-U---A--U-A-------AAA--GA---C-C-UU-UU-U-U--U-AAAAUU-A-AA-C-U-UUUU--GU----A--UUCAUUUGUCUAAAA--U--U--A--U-U-----U-U--U---A--------U-AA-U--A-UA-A---AAA--
----..-.--..--.--.-.(----(--((-(---(---(--.--.-(((.----.-.-)))-.))-)-))-))-.-----.--.-.-...-..---.----..-........-(((((-(-.----.(((((-(-(-(-(-----((-----(.--(-(--..-(-((-(----------(--((--(-.---(----(-((--(------(-----(((----.(((-((---(--(((---((---(-(-(-(-(-.-.-((--(((-(-(----(----.---..(-((---(-----((-----..-.-.--.----.-))-)---))-)-.-.-.--))------)))--)--)--)-.----)-)-)-))-)-)).)))-)--)-----)-)-------)-.--)-)-)----))-----------------)-)--)----)-.---)--)-)-------)))--))---.-.-))-.)-)-)--)-)))..)-)-))-)-.-....--..----)--)))))..........--.--.--.--(-(-----(-(--(---(--------(-..-.--)-))-)---)))--
>JX184639
----AA-A--AA--A--U--A-U--C--AC-A-U-UU--A--U--U----G----U----U----U-G--U-G--A--U--U--U-A-AUA-AU---CA--UCC-UACCCUUU-GUGAA-U-U----UG-----U-U-U---------------U----------U-UU-GUU-U-G-A--AA-U---U-U---A----U-GUU-G------U-----CUA----UCCC--U-A-G--G-A---UU---U-U-G-G-A-A-G-AA--A-A-A-A----A-A--G-UAG---UU---U-----UU-U---GU-A-A--AA-A-A----A---A------G-A--CUU-----U----U--U--U-U----U-U-U-UU-UUC----U-A--A--U--UCC----CU-A-GG-G-A-A-----U-----------------A-G--G----C-----U--U-U-----C-AUA--GA---C-U-UU-UU-U-UU-U-AAA-UU-A-AA-C-A-UU-U--GU----A--UUCAUUUGUCUAAAA--U--U--UA-U-U-----U-U--U---A-A------U-AA-U--U-UA-A---AAA--
----..-.--..--.--.--(-(--(--((-(-.-..--.--.--.----.----.----.----)-)--)-)--)--)--.--.-.-...-..---..--...-........-(((((-(-.----((-----(-(-(---------------.----------(-((-(..-.-(-(--(.-(---(-(---(----(-(..-(------(-----(((----((((--(-(-(--(-.---..---(-(-(-(-(-(-(-((--(-(-(-(----(-(--(-.((---((---(-----((-(---..-.-.--..-)-)----)---)------)-)--)).-----)----)--)--)-)----)-)-)-))-)))----)-)--)--.--..)----))-)-))-)-.-)-----)-----------------)-)--)----)-----.--.-.-----)-)))--))---.-)-))-..-.-..-)-)))-..-)-))-)-)-..-.--..----)--)))))..........--.--.--..-(-(-----(-(--(---(-(------.-..-.--)-))-)---)))--
>GQ850327
----AA-A--AA--A--U-GA----G--AC-C---U---C--U-UU----U----G----A----A-G-GU-CU-A-----U--U-A-AUA-AU---C----C--UACCCUUU-GUGAA-U-U----UGUU-G-U-U-U-G-----AA-----AU--A-A--U--U-UU-U----------U--U--UC-C---A----A-AAA-A------A-----UUA----UUGA-AU---G--UCU---UU---C-C-C-U-G-U-U-----U---G-G----U----G---GA--GC---U-----U------GU---A--A----A-A--G---U----G-A-A--GC------C----A-------U----C-A-G-GG-G-AAUGGC-A--A-----A-C-------A-A--U-A-A----UU-A---------------U-U--U----U-----G--A-A-------AAA--GA---C-C-U--UU-U-U--U-AAAAUU-A-AA-C-U-UU-U--GU----A--UUCAUUUGUCUAAAA--U--U--A--U-U-----U-U--U---A--------U-AA-U--A-UA-A---AAA--
----..-.--..--.--.-.(----(--((-(---(---.--.-..----.----.----.----)-)-))-))-.-----.--.-.-...-..---.----.--........-(((((-(-.----.(((-.-(-(-(-(-----((-----(.--.-.--.--(-((-(----------(--(--((-.---(----(-((.-(------(-----(((----(((.-.(---(--(((---((---(-(-(-(-(-.-.-----(---(-(----(----.---..--((---(-----(------..---.--.----)-)--)---)----.-.-.--))------)----)-------.----)-)-)-))-)-)).)))-)--.-----.-)-------)-)--)-)-)----))-.---------------)-)--)----)-----)--)-)-------)))--))---.-.-.--.)-)-)--)-)))...-.-))-)-.-..-.--..----)--)))))..........--.--.--.--(-(-----(-(--(---(--------(-..-.--)-))-)---)))--
>JF423665
----AA-A--AA--A--U--A-U--C--AC-U-U-G---A--U--U----G----A----A----A-G--U-G--A--U--U--U-A-AUA-AU---CA--UCC-UACCCUUU-GUGAA-U-U----UGUU-G-U-U-U-G-----UA-----AU--A-A--U--U-UU-UUU-U-G-A--U--U---U-U-A-A----A-AAA-A------AAAAA-UUA----UUUA--U---G--G-UU--UU---G-U-C-U-A-U-C-CC--U-A-A-A-A--U-U--G---G---UU---U-G---UU-----GU-G-A-------A----A---U------G-A--AU------C----A--AA-U-U----U-A-G-GG-A-A----U-A--GGCU--UUC----AU-A-AA-U-A-A--GUUU-U---UU--U-U--UU-A-AA-G----U-----C--U-U-------AAA--GA---C-C-UU-UU-U-UU-A-AAA-UU-A-AA-C-U-UU-U--GU----A--UUCAUUUGUCUAAAA--U--U--U--U-U-----U-U--U---A-A-A----U-AA-U--U-UA-A---AAA--
----..-.--..--.--.--(-(--(--((-(-(-.---.--.--.----.----.----)----)-)--)-)--)--)--.--.-.-...-..---..--...-........-(((((-(-.----((..-(-(-(-(-(-----.(-----(.--(-(--.--(-((-((.-.-(-(--(--(---(-(-(-(----(-(((-(------(((..-(((----((((--(---(--(-..--..---(-(-(-(-(-(-(-((--(-(-(-(-.--(-(--(---(---((---(-(---((-----..-.-.-------)----)---)------)-)--))------)----)--).-)-)----)-)-)-))-.-)----)-)--))).--.))----))-)-))-)-)-)--.)))-)---))--)-)--))-)-))-)----)-----)--.-.-------)))--))---.-.-.)-).-)-).-.-...-.)-)-))-)-.-..-)--).----)--)))))..........--.--.--.--(-(-----(-(--(---(-(-(----.-..-)--)-))-)---)))--
>GQ850305
----AA-U--AA--A--U-GG----C--UC-C---G---C--G--U----U----A----G---GA-G----C--A--C--U--U-A-AUA-AU---C----C--UACCCUUU-GUGAA-U-U----UGUU-G-U-U-U-G-----AA-----AU--A-A--U--U-UU-U----------U--U---U-U---A----A-A---A------------UUA----UUGA-UU---G--UCU---UU---C-C-C-U-G-U-U-----G---A-A----U-U--A---GA--GU---G-----UU-----UU-C-G--G----A-C--AC--A----A-A-G--AU------U----C-------G----C-A-G-GG-G-A----U-A--G-----U-C-------A-A--U-A-A----UU-----------------U-U--U----------A----A-------AAA--GA---C-C-UU-UU-U-U--U-AAA-UU-A-AA-C-U-UUUU--GU----A--UUCAUUUGUCUAAAA--U--U--A--U-U-----U-U--U---A--------U-AA-U--A-UA-A---AAA--
----..-.--..--.--.-.(----(--((-(---.---.--.--.----.----.----)---))-)----)--.--.--.--.-.-...-..---.----.--........-(((((-(-.----.(((-(-(-(-(-(-----((-----(.--(-(--.--(-((-(----------(--(---(-.---(----(-(---(------------(((----((((-((---(--((.---..---(-(-(-(-(-(-.-----(---(-(----(-(--.---..--((---(-----((-----..-.-.--)----)-)--))--.----.-.-)--))------)----)-------)----)-)-)-))-)-)----)-)--)-----)-)-------)-)--)-)-)----))-----------------)-)--.----------)----)-------)))--))---.-.-))-.)-)-)--)-)))-).-.-))-)-.-....--..----)--)))))..........--.--.--.--(-(-----(-(--(---(--------(-..-.--)-))-)---)))--
>JX184773
----AA-U--AAAUA-----G-C--C--AA-A----------U--U----A----U----U----U-G--G-C--A--A--U--U-A-AUA-AU---CA--UCC-UACCCUUU-GUGAA-U-U----UG-----U-U-UUG-----AAUUGUAAU--A----A--U-UU-U----------U--U---U-U-U-U----U-GAA-A------A-----UUA----UU-A--A---A--A-A---U----G-C-C-U-U-U-C-CC--U---A-A----U----G---GAU-AA---A-G---UU-----GA-A-A-------A----G---C------U-U--UU------G----A--U--A-U----U-A-G-GG-G-A----U-A--GAUU--UUU-----U-A-A--U-A-A----UU-U---------------U-U--G----A-U---A--A-A-------AAAA-GA---C-C-UU-UU-U-UC-UAAAA-UU-A-AA-CAU-UU-U--GU----A--UUCAUUUGUCUAAAA--------A--U-U-----A-U--UUUUA-A------U-AA-U--A-UA-A---AAA--
----.(-(--.(((.-----(-(--(--((-(----------.--.----.----)----)----)-)--)-)--.--)--)--)-.-)).-..---..--...-........-(((((-(-.----((-----(-(-(.(-----((.......--.----.--(-((-(----------(--(---(-(-.-(----(-(((-(------(-----(((----((-(--(---(--(-(---.----.-.-.-.-(-(-(-((--(---(-(----(----(---...-((---(-(---((-----..-.-.-------)----)---)------)-)--).------.----.--)--)-)----)-)-)-))-)-)----.-.--...)--)))-----)-)-)--)-)-)----))-)---------------)-)--)----)-.---)--)-)-------))))-).---.-.-..-..-)-))-.....-..-)-))-)).-..-.--..----)--)))))..........--------(--(-(-----(-(--(...)-)------)-))-)--.-..-.---...--
>HQ000038
----AU-U--AA--A--U-UUUC--C--AA-C---G---A--U--C----C----U----G---UU-G----GA-A--UA-A--U-A-AUA-AU---CA--UCC-UACCCUUU-GUGAA-U-U----UGUUUG-U-U-U-G-----AA-----AU--A-A--UU-U-UU-U----------U--U---U-U---A----A-AA--A------A-----UUA----UU----U---G--A-A---U----G-U-C-U-U-U-C-CC--U-GAA-A----U-U--G--UG---AGGA-G-----CU-----GU-A-A--U----G----G---U------A-A--CU------U----GC-A--A-U---UC-A-G-GG-G-A----U-A--GAUU--UUC-----U-A-G--U-A-A----UU-----------------U-U--U----U-----A--G-G-------AAA--GA---C-C-UU-UU-U-U--U-AAAAUA-A-AA-C-U-UUAU--GU----A--UUCAUUUGUCUAAAA--A--A--AA-U-U-----U-U--U---A-A-A----U-AA-UAAUUUA-A---AAA--
----..-.--..--.--.-.(((--(--((-(---(---.--.--.----.----)----)---))-)----))-)--..-.--.-.-...-..---..--...-........-(((((-(-.----.((((.-(-(-(-(-----((-----(.--(-(--..-(-((-(----------(--(---(-(---(----(-((--(------(-----(((----((----.---(--(-(---.----(-(-(-(-.-(-(-((--(-..(-(----(-(--(--((---((..-(-----((-----..-.-.--.----)----)---)------.-.--))------)----))-)--)-)---).-.-)-))-)-)----.-)--))).--)))-----.-)-)--)-)-)----))-----------------)-)--)----)-----)--)-)-------)))--))---.-.-))-.)-)-)--)-)))...-)-))-)-.-....--..----)--)))))..........--.--.--..-(-(-----(-(--(---(-(-(----(-..-..)))))-)---)))--
>JX184671
----AA-A--AA--A--U--A-U--C--GC-U-C-G---A--U--U----G----A----G----A-G--U-G--A--U--U--U-A-AUA-AU---CA--UCC-UACCCUUU-GUGAA-U-U----UGUU-G-U-U-U-G-----UA-----AU--A-A--U--U-UU-UUU-U-G-A--U--U---U-U-A-A----A-AAA-A------A--A--UUA----UUUA--U---G--G-UU--UU---G-U-C-U-A-U-C-CC--UAA-A-A----U-U--G---G---UU---U-G---UU-UGUUGU-A-A--AAGACA----AG--U------G-A--AU------C----A--A--U-U----U-A-G-GG-A-A----U-A--GGCU--UUC----AU-A-AA-U-A-A--G-UU-U---UU--U-U--U--A-AA-G----U-----C--U-U-------AAA--GA---C-C-UU-UU-U-UU-A-AAA-UU-A-AA-C-U-UU-U--GU----A--UUCAUUUGUCUAAA---U--UUUU--U-U-----U-U--U---A-A-A----U-AA-U--U-UA-A---AAA--
----..-.--..--.--.--(-(--(--((-(-(-.---.--.--.----.----.----)----)-)--)-)--)--)--.--.-.-...-..---..--...-........-(((((-(-.----((..-(-(-(-(-(-----.(-----(.--(-(--.--(-((-((.-.-(-(--(--(---(-(-(-(----(-(((-(------(--.--(((----((((--(---(--(-..--..---(-(-(-(-(-(-.-((--(.(-(-(----(-(--(---(---((---(-(---((-((((..-.-.--..))))----))--)------)-)--))------)----)--)--)-)----)-.-)-))-.-)----)-)--))).--.))----))-)-))-)-)-)--.-))-)---))--)-)--)--)-))-)----)-----)--.-.-------)))--))---.-.-.)-).-)-).-.-...-.)-)-))-)-.-..-)--).----)--))))).........---.--....--(-(-----(-(--(---(-(-(----.-..-)--)-))-)---)))--
>JF423764
----AA-A--AA--A--U-GA----G--AC-C---U---C--U--U----U----G----A----A-G-GU-CU-A-----U--U-A-AUA-AU---C----C--UACCCUUU-GUGAA-U-U----UGUU-G-U-U-U-G-----AA-----AU--A-A--U--U-UU-U----------U--UC-C------A----A-A-A-A------AA----UUA----UUGA-AU---G--UCU---UU---C-C-C-U-G-U-U-----U---G-G----U----G---GA--GC---U-----U------GU---A--A----A-A--G---U----G-A-A--AC------C----A-------U----C-A-G-GG-G-AAUGGC-A--A-----A-C-------A-A--U-A-A----UUUA---------------U-U--U----U-----G--A-A-------AAA--GA---C-C-UU-UU-U-U--U-AAAAUU-A-AA-C-U-UUUU--GU----A--UUCAUUUGUCUAAAA--U--U--A--U-U-----U-U--U---A--------U-AA-U--A-UA-A---AAA--
----..-.--..--.--.-.(----(--((-(---(---.--.--.----.----.----.----)-)-))-))-.-----.--.-.-...-..---.----.--........-(((((-(-.----.(((-.-(-(-(-(-----((-----(.--(-(--(--(-((-(----------(--((-.------(----(-(-.-(------((----(((----(((.-.(---(--(((---((---(-(-(-(-(-.-.-----(---(-(----(----.---..--((---(-----(------..---.--.----)-)--)---)----.-.-.--))------)----)-------.----)-)-)-))-)-)).)))-)--.-----.-)-------)-)--)-)-)----))).---------------)-)--)----.-----)--)-)-------)))--))---.-.-))-.)-)-)--)-)))...-.-))-)-.-....--..----)--)))))..........--.--.--.--(-(-----(-(--(---(--------(-..-.--)-))-)---)))--
>JX184833
----AA-A--AA--A--U--A-U--C--GC-U-C-G---A--U--U----G----A----G----A-G--U-G--A--U--U--U-A-AUA-AU---CA--UCC-UACCCUUU-GUGAA-U-U----UGUU-G-U-U-U-G-----UA-----AU--A-A--U--U-UU-UUU-U-G-A--U--U---U-U-U-A----A-AAA-A------A--AA-UUA----UUUA--U---G--G-UU--UU---G-U-C-U-A-U-C-CC--U-A-A-A-A--U-U--G---G---UU---U-G---UU-----GU-G-A-------A----A---U------G-A--AU------C----A--AA-U-U----U-A-G-GG-A-A----U-A--GGCU--UUC----AU-A-AA-U-A-A--G-UU-U---UU--U-U--U--A-AA-A----U-----C--U-U-------AAA--GA---C-C-UU-UU-U-U--A-AAA-UU-A-AA-C-U-UU-U--GU----A--UUCAUUUGUCUAAA---U--U--U--U-U-----U-U--U---A-A-A----U-AA-U--U-UA-A---AAA--
----..-.--..--.--.--(-(--(--((-(-(-.---.--.--.----.----.----)----)-)--)-)--)--)--.--.-.-...-..---..--...-........-(((((-(-.----((..-(-(-(-(-(-----((-----(.--(-(--.--(-((-((.-.-(-(--(--(---(-(-.-(----(-(((-(------(--..-(((----((((--(---(--(-..--..---(-(-(-(-(-(-(-((--(-(-(-(-.--(-(--(---(---((---(-(---((-----..-.-.-------)----)---)------)-)--))------)----)--).-)-)----)-)-)-))-.-)----)-)--))).--.))----))-)-))-)-)-)--.-))-)---))--)-)--.--)-))-)----)-----)--.-.-------)))--))---.-.-.)-).-)-)--)-...-.)-)-))-)-.-..-)--).----)--))))).........---.--.--.--(-(-----(-(--(---(-(-(----.-..-)--)-))-)---)))--
>JX184822
----AA-U--AAAUAAAG--A-U--AG-AA-U-GAAA--A--U--U---------A----U----A-U--UCU--A--UC-U--U-A-AUA-AU---AA--CCCCUACCCUUU-GUGAA-U-U----UG-----U-U-U-G------------------------U-UU-GAAAU-A-AUUU--U---U-U-A-A----AGAAA-A------A-----UUA----UUUA--U---A--G-U---UU---G-U-C-U-A-U-C-CC--U-A-A-G----G-U--GAU-G---AU---U-G---UU-----GU-A-A-------A----A---G------GCA--AU------UUG--A--AG-UCU----U-A-G-GG-A-A----U-A--GGCU--UUC----UUAA-AA-U-A-A----UU-U---------------U-U--A----U-----U----U-------AAA--GA---C-C-UU-UU-U-UU-U-AAA-UU-A-AA-C-U-UU-UU-GU----A--UUCAUUUGUCUAAAA--U--U--UA-U-U-----U-U--U---A-A-A----U-AA-U--U-UA-A---AAA--
----..-.--..((.(((--(-(--((-((-(-(...--.--.--.---------.----)----)-)--)))--)--))-)--)-.-)).-..---..--............-(((((-(-.----.(-----(-(-(-(------------------------(-((-((((.-(-(.((--(---(-(-(-(----(.(((-(------(-----(((----(((.--.---(--(-.---..---(-(-(-(-(-(-(-((--(-(-(-(----(-(--...-(---((---(-(---((-----..-.-.-------.----.---)------)))--))------)..--.--.)-)))----)-)-)-))-.-)----)-)--))).--..)----)..)-))-)-)-)----))-)---------------)-)--.----)-----)----)-------)))--))---.-.-.)-).-)-))-)-)))-.)-)-))-)-.-..-..-..----)--)))))..........--.--.--..-(-(-----(-(--(---(-(-(----.-..-)--)-))-)---)))--
>JF423853
----AA-U--AA--A--U-GG----U--AC-U---C------U--U---------G----U---GA-G-UA-C--A-----A----A-CUA-AU---AA--UCC-UACCCUUU-GUGAA-U-U----UGUUUG-U-U-U-G-----AA-----AU--A-A--U--U-UU-U----------U--U---U-U---A----A-AA--A------A-----UUA----UUGA-AU---G--UCU---UU---C-C-C-U-G-U-U-UU--GUUUG-A----U----U---GA--AG---AUUUAGUC------U---A--U-G--A-CUAAG--UU-U-G-A-A--AU------C-A--A--C----AAC--C-A-G-GG-G-A----U-A--G-----U-C-------A-A--U-A-A----UU-----------------U-U--U----U-----U--A-A-------AAA--GA---C-C-UU-UU-U-U--U-AAA-UU-A-AA-C-U-UUUU--GU----A--UUCAUUUGUCUAAAAU-C--U--A--U-U-----U-U--U---A--------U-AA-U--A-UA-A---AAA--
----..-.--..--.--.-.(----(--((-(---(------.--.---------.----.---))-)-))-)--.-----.----.-...-..---..--...-........-(((((-(-.----.(((((-(-(-(-(-----((-----(.--(-(--.--(-((-(----------(--(---(-.---(----(-((--(------(-----(((----((((-.(---(--((.---..---(-(-(-(-(-.-.-((--(((.(-(----(----(---..--((---((((((((------.---.--.-)--)-)))))--))-)-.-.-)--))------)-)--)--)----)).--)-)-)-))-)-)----)-)--.-----)-)-------)-)--)-)-)----))-----------------)-)--)----)-----.--)-)-------)))--))---.-.-))-.)-)-)--)-)))-.)-)-))-)-.-....--..----)--)))))...........-.--.--.--(-(-----(-(--(---(--------(-..-.--)-))-)---)))--
>AF492019
----AA----AA--A--A-UU-C--U--GA-C---UCU-U--A--A----A--AGA----G---UU-A----G--A---A-A--C-A-AUA-AU---CA--UCC-UACCCUAU-GCGAA-U-U----UGUUUG-U-U-U-G-----AA-----AU--A-A--UU-U-UU-U----------U--U---U-U---G----AUAA--A------A-----AAAAUUAUU----U---G--A-A---U----G-U-C-U-U-U-C-CC--U-G-AUGC---UUUG-A--GG---AG-U-U-----UUUU---UUUAUA--A----A----G--AC------U----UC------U----GG-AG-C-U----C-A-G-GG-G-A----U-A--GAU---UU------C-A-AA-UUAUU----UU-----------------U-U--U----UUAUUAA--G---------AAA--GA---C-CUUU-UU-U-U--U-AAA-UA-A-AA-C-U-UUUU--GU----A--UUCAUUUGUCUAAAA--A--AAAUU-U-U-----U-U--U---A-A--------AA-UAAUAUA-A---AAA--
----..----..--.--.-((-(--(--((-(---(((-.--.--.----.--)))----)---))-)----)--)---)-.--.-.-...-..---..--...-......((-(((((-.-.----..((((-(-(-(-(-----((-----(.--(-(--..-(-((-(----------(--(---(-(---(----((((--(------(-----((((..(((----(---(--(-(---.----(-(-(-(-(-(-(-((--(-(-(.((---(((.-(--((---((-(-(-----(((.---.....)--)----)----)--))------)----))------)----))-))-)-)----)-)-)-))-)-)----.-)--)))---))------)-)-))-)...)----))-----------------)-)--)----)))))))--)---------)))--))---.-..))-.)-)-)--)-)))-))-)-).-.-.-.)))--))----)--)..............--.--.....-(-(-----(-(--(---(-.--------..-.....))-)---)))--
>JX184507
----AA-A--AA--A--U--A-U--C--GC-U-C-G---A--U--U----G----G----G----A-G--U-G--A--U--U--U-A-AUA-AU---CA--UCC-UACCCUUU-GUGAA-U-U----UGUU-G-U-U-U-G-----UA-----AU--A-A--U--U-UU-UUU-U-G-A--U--U---U-U-A-A----A-AAA-A------A--A--UUA----UUUA--U---G--G-UU--UU---G-U-C-U-A-U-C-CC--U-A-A-A-A--U-U--G---G---UU---U-G---UU-----GU-G-A-------A----A---U------G-A--AU------C----A--AA-U-U----U-A-G-GG-A-A----U-A--GGCU--UUC----AU-A-AA-U-A-A--G-UU-U---UU--U-U--UU-A-AA-G----U-----C--U-U-------AAA--GA---C-C-UU-UU-U-U--A-AAA-UU-A-AA-C-U-UU-U--GU----A--UUCAUUUGUCUAAA---U--U--U--U-U-----U-U--U---A-A-A----U-AA-U--U-UA-A---AAA--
----..-.--..--.--.--(-(--(--((-(-(-.---.--.--.----.----.----)----)-)--)-)--)--)--.--.-.-...-..---..--...-........-(((((-(-.----((..-(-(-(-(-(-----((-----(.--(-(--.--(-((-((.-.-(-(--(--(---(-(-(-(----(-(((-(------(--(--(((----((((--(---(--(-..--..---(-(-(-(-(-(-(-((--(-(-(-(-.--(-(--(---(---((---(-(---((-----..-.-.-------)----)---)------)-)--))------)----)--).-)-)----)-)-)-))-.-)----)-)--))).--.))----))-)-))-)-)-)--.-))-)---))--)-)--))-)-))-)----)-----)--.-.-------)))--))---.-.-.)-).-)-)--)-...-.)-)-))-)-.-..-)--).----)--))))).........---.--.--.--(-(-----(-(--(---(-(-(----.-..-)--)-))-)---)))--
>JF423656
----AA-A--AA--A--U--A-U--C--GC-U-C-G---A--U--U----G----A----G----A-G--U-G--A--U--U--U-A-AUA-AU---CA--UCC-UACCCUUU-GUGAA-U-U----UGUU-G-U-U-U-G-----AA-----AU--A-A--U--UUUU-UUU-U-G-A--CG-U---G-G-A-AU---A-AAA-A--AAA-A--A--UUA----UUUA--U---G--G-UU--UU---G-U-C-U-A-U-C-CC--U-A-A-AUUGGU-U--U---G---UU---U-G---UU-----GU-G-A--AAGACA----AG--U------G-A--AU------C----A-----U-U----U-A-G-GG-A-A----U-A--GGCU--UUC----CU-A-AA-U-A-AUUGAUU-U---UUUUU-U--CC-A-AU-G----U-----C--U-U-----A-AAA--AA---C-C-UUUUU-U-U--A-AAA-UU-A-AA-C-U-UU-U--GU----A--UUCAUUUGUCUAAAA--U--A--A--U-U-----U-U--U---A-A-A--A-U-AA-U--A-UA-A---AAA--
----..-.--..--.--.--(-(--(--((-(-(-.---.--.--.----.----.----)----)-)--)-)--)--)--.--.-.-...-..---..--...-........-(((((-(-.----.(((-.-(-(-(-(-----((-----(.--(-(--.--((((-((.-.-(-(--(.-(---(-(-(-(.---(-(((-(--(..-(--(--(((----((((--.---(--(-..--..---(-(-(-(-(-(-(-((--(-(-(-((.(((-(--(---(---((---(-(---((-----..-.-.--..))))----))--)------)-)--))------)----)-----)-)----)-)-)-))-.-)----)-)--))).--..)----))-)-))-)-)-)))..))-)---))).)-)--))-)-..-)----)-----)--.-.-----)-)))--))---.-.-)).))-)-)--)-)).-..-.-))-)-.-..-.--..----)--)))))..........--.--.--.--(-(-----(-(--(---(-.-.--.-.-..-.--.-))-)---)))--
>JX184658
----AA-U--AA--A--U-GG----C--UC-C---G---A--U--U---GU----A----G---GA-G----C--A--C--U--U-A-AUA-AU---C----C--UACCCUUU-GUGAA-U-U----UGUU-G-U-U-U-G-----AG-----AU--A-A-----U-UU-U----------U--U---U-U---A----A-A---A------------UUA----UUGA-UU---G--UCU---UU---C-C-C-U-G-U-U-----G---A-A----U-U--A---G---UU---G-----UC-----GU-A-A--G----A-C--A---A----G-U-G--AU------U----C-------G----C-A-G-GG-G-A----U-A--G-----U-C-------A-G--U-A-A----UU-----------------U-U--U----------A----A-------AAA--GA---C-C-UU-UU-U-U--U-AAA-UU-A-AA-C-U-UUUU--GU----A--UUCAUUUGUCUAAAA--U--U--A--U-U-----U-U--U---A--------U-AA-U--A-UA-A---AAA--
----..-.--..--.--.-.(----(--((-(---.---.--.--.---..----.----)---))-)----)--.--.--.--.-.-...-..---.----.--........-(((((-(-.----.(((-(-(-(-(-(-----((-----(.--(-(-----(-((-(----------(--(---(-.---(----(-(---(------------(((----((((-((---(--((.---..---(-(-(-(-(-(-.-----(---(-(----(-(--(---.---((---(-----((-----..-.-.--)----)-)--)---)----.-)-)--))------)----)-------)----)-)-)-))-)-)----)-)--)-----)-)-------)-)--)-)-)----))-----------------)-)--.----------)----)-------)))--))---.-.-))-.)-)-)--)-)))-).-.-))-)-.-....--..----)--)))))..........--.--.--.--(-(-----(-(--(---(--------(-..-.--)-))-)---)))--
>JF423588
----AA-A--AA--A--U--A-U--C--GC-U-C-G---A--U--U----G----A----G----A-G--U-G--A--U--U--U-A-AUA-AU---CA--UCC-UACCCUUU-GUGAA-U-U----UGUU-G-U-U-U-G-----UA-----AU--A-A--U--U-UU-UUU-U-G-A--U--U---U-U-A-A----A-AAA-A------A--AA-UUA----UUUA--U---G--G-UU--UU---G-U-C-U-A-U-C-CC--U-A-A-A-A--U-U--G---G---UU---U-G---UU-----GU-G-A-------A----A---U------G-A--AU------C----A--AA-U-U----U-A-G-GG-A-A----U-A--GGCU--UUC----AU-A-AA-U-A-A--G-UU-U---UU--U-U--U--A-AA-G----U-----C--U-U-------AAA--GA---C-C-UU-UU-U-UU-A-AAA-UU-A-AA-C-U-UU-U--GU----A--UUCAUUUGUCUAAAA--U--U--U--U-U-----U-U--U---A-A----A-U-AA-U--A-UA-A---AAA--
----..-.--..--.--.--(-(--(--((-(-(-.---.--.--.----.----.----)----)-)--)-)--)--)--.--.-.-...-..---..--...-........-(((((-(-.----((..-(-(-(-(-(-----.(-----(.--(-(--.--(-((-((.-.-(-(--(--(---(-(-(-(----(-(((-(------(--..-(((----((((--(---(--(-..--..---(-(-(-(-(-(-(-((--(-(-(-(-.--(-(--(---(---((---(-(---((-----..-.-.-------)----)---)------)-)--))------)----)--).-)-)----)-)-)-))-.-)----)-)--))).--.))----))-)-))-)-)-)--.-))-)---))--)-)--)--)-))-)----)-----)--.-.-------)))--))---.-.-.)-).-)-).-.-...-.)-)-))-)-.-..-)--).----)--)))))..........--.--.--.--(-(-----(-(--(---(-.----.-.-..-.--.-))-)---)))--
>JF423698
----AA-A--AA--A--U-GA----G--AC-C---U---C--U--U----U----G----A----A-G-GU-CU-A-----U--U-A-AUA-AU---C----C--UACCCUUU-GUGAA-U-U----UGUU-G-U-U-U-G-----AA-----AU--A-A--U--U-UU-U----------U--U--CC-----A----A-AAA-A------A-----UUA----UUGA-AU---G--UCU---UU---C-C-C-U-G-U-U-----U---G-G----U----G---GA--GC---U-----U------GU---A--A----A-A--G---U----G-A-A--GC------C----A-------U----C-A-G-GG-G-AAUGGC-A--A-----A-C-------A-A--U-A-A----UU-A---------------U-U--U----U-----G--A-A-------AAA--GA---C-C-U--UU-U-U--U-AAAAUU-A-AA-C-U-UU-U--GU----A--UUCAUUUGUCUAAAA--U--U--A--U-U-----U-U--U---A--------U-AA-U--U-UA-A---AAA--
----..-.--..--.--.-.(----(--((-(---(---.--.--.----.----.----.----)-)-))-))-.-----.--.-.-...-..---.----.--........-(((((-(-.----.(((-.-(-(-(-(-----((-----(.--.-.--.--(-((-(----------(--(--.(-----(----(-((.-(------(-----(((----(((.-.(---(--(((---((---(-(-(-(-(-.-.-----(---(-(----(----.---..--((---(-----(------..---.--.----)-)--)---)----.-.-.--))------)----)-------.----)-)-)-))-)-)).)))-)--.-----.-)-------)-)--)-)-)----))-.---------------)-)--)----)-----)--.-)-------)))--))---.-.-.--.)-)-)--)-)))...-.-))-)-.-..-.--..----)--)))))..........--.--.--.--(-(-----(-(--(---(--------.-..-.--.-))-)---)))--
>JF423831
----AA-A--AA--A--U--A-U--C--GC-U-C-G---A--U--U----G----A----G----A-G--U-G--A--U--U--U-A-AUA-AU---CA--UCC-UACCCUUU-GUGAA-U-U----UGUU-G-U-U-U-G-----UA-----AU--A-A--U--U-UU-UUU-U-G-A--U--U---U-U-A-A----A-AAA-A------A--A--UUA----UUUA--U---G--G-UU--UU---G-U-C-U-A-U-C-CC--UAA-A-A----U-U--G---G---UU---U-G---UU-UGUUGU-A-A--AAGACA----AG--U------G-A--AU------C----A--A--U-U----U-A-G-GG-A-A----U-A--GGCU--UUC----AU-A-AA-U-A-A--G-UU-U---UU--U-U--U--A-AA-G----U-----C--U-U-------AAA--GA---C-C-UU-UU-U-U--A-AAA-UU-A-AA-C-U-UU-U--GU----A--UUCAUUUGUCUAAA---U--U--U--U-U-----U-U--U---A-A-A----U-AA-U--U-UA-A---AAA--
----..-.--..--.--.--(-(--(--((-(-(-.---.--.--.----.----.----)----)-)--)-)--)--)--.--.-.-...-..---..--...-........-(((((-(-.----((..-(-(-(-(-(-----((-----(.--(-(--.--(-((-((.-.-(-(--(--(---(-(-(-(----(-(((-(------(--.--(((----((((--(---(--(-..--..---(-(-(-(-(-(-.-((--(.(-(-(----(-(--(---(---((---(-(---((-((((..-.-.--..))))----))--)------)-)--))------)----)--)--)-)----)-.-)-))-.-)----)-)--))).--.))----))-)-))-)-)-)--.-))-)---))--)-)--)--)-))-)----)-----)--.-.-------)))--))---.-.-.)-).-)-)--)-...-.)-)-))-)-.-..-)--).----)--))))).........---.--.--.--(-(-----(-(--(---(-(-(----.-..-)--)-))-)---)))--
>JX184677
----AA-A--AA--A--U--A-U--C--AC-A-U-UU--A--U--U----G----U----U----U-G--U-G--A--U--U--U-A-AUA-AU---CA--UCC-UACCCUUU-GUGAA-U-U----UG-----U-U-U---------------U----------U-UU-GUU-U-G-A--AA-U---U-U---A----U-GUU-G------U-----CUA----UCCC--U-A-G--G-A---UU---U-U-G-G-A-A-G-AA--A-A-A-A----A-A--G-UAG---UU---U-----UU-U---GU-A-A--AA-A-A----A---A------G-A--CUUU----U----U--U--U-U----U-U-U-UU-UUC----U-A--A--U--UCC----CU-A-GG-G-A-A-----U-----------------A-G--G----C-----U--U-U-----C-AUA--GA---C-U-UU-UU-U-U--U-AAA-UU-A-AA-C-A-UU-U--GU----A--UUCAUUUGUCUAAAA--U--U--UA-U-U-----U-U--U---A-A------U-AA-U--U-UA-A---AAA--
----..-.--..--.--.--(-(--(--((-(-.-..--.--.--.----.----.----.----)-)--)-)--)--)--.--.-.-...-..---..--...-........-(((((-(-.----((-----(-(-(---------------.----------(-((-(..-.-(-(--(.-(---(-(---(----(-(..-(------(-----(((----((((--(-(-(--(-.---..---(-(-(-(-(-(-(-((--(-(-(-(----(-(--(-.((---((---(-----((-(---..-.-.--..-)-)----)---)------)-)--))..----)----)--)--)-)----)-)-)-))-)))----)-)--)--.--..)----))-)-))-)-.-)-----)-----------------)-)--)----)-----.--.-.-----)-)))--))---.-)-))-..-.-.--)-)))-..-)-))-)-)-..-.--..----)--)))))..........--.--.--..-(-(-----(-(--(---(-(------.-..-.--)-))-)---)))--
>JF423625
----AA-A--AA--A--U--A-U--C--GC-U-C-G---A--U--U----G----A----G----A-G--U-G--A--U--U--U-A-AUA-AU---CA--UCC-UACCCUUU-GUGAA-U-U----UG-----U-UAU---------------U--G-------U-AA-AUG-U-A-A--AAAU---U-U---A----U-GUU-G------U-----CUA----UCCC--U-U-G--G-A---AA---------G-------UU------U-----------G------------------UU-----C--A-U--UU--------A------------A---U-----------------A-A----A----------C---------------C-C----CA-A-GG-G-A-A-----U-----------------A-G--G----C-----U--U-U-----C-AUA--GA---CCU-UU-UU-U-UU-U-AAA-UU-A-AA-C-A-UU-UU-GU----A--UUCAUUUGUCUAAAA--U--U--UA-U-U-----U-U--U---AAA-A--A-U-AA-U--U-UA-A---AAA--
----..-.--..--.--.--(-(--(--((-(-(-.---.--.--.----.----.----)----)-)--)-)--)--)--.--.-.-...-..---..--...-........-(((((-(-.----((-----(-(..---------------.--.-------(-((-(..-.-(-(--((((---(-(---(----(-(..-(------(-----(((----((((--(-(-(--(-.---..---------(-------((------(-----------(------------------((-----.--.-.--..--------)------------)---)-----------------)-)----)----------)---------------.-)----))-)-))-)-.-)-----)-----------------)-)--)----)-----.--.-.-----)-)))--))---..)-))-))-.-))-)-)..-..-.-))-)-)-..-..-..----)--)))))..........--.--.--..-(-(-----(-(--(---(((-.--.-.-..-)--)-))-)---)))--
>GQ850318
----AA-U--AA--A--U-GG----C--UC-C-U-G---A--U--U----U--U-A---AG---GA-G----C--A--C--U--U-A-AUA-AU---C----C--UACCCUUU-GUGAA-U-U----UGUU-G-U-A-U-G-----AA-----AU--A-A-----U-UU-U----------U--U---U-U---A----A-AAA-A------------UUA----UUGA--U---G----U---CUUU-C-C-C-U-G-U-U-----G---A-A----U-U--U---G---GU-U-G-----UC-G---UU-A-A--G----A-C--A---G----U-U-G-AAU------U----C-------A----C-A-G-GG-A-A----U-A--G-----U-C-------A-G--U-A-A----UU-----------------U-U--U----U-U---A----A-------AAA--GA---C-CUUU-UU-U-U--A-AAA-UU-A-AA-C-U-UUUU--GU----A--UUCAUUUGUCUAAAA--U--U--A--U-U-----U-U--U---A--------U-AA-U--A-UA-A---AAA--
----..-.--..--.--.-.(----(--((-(-(-.---.--.--.----.--.-.---))---))-)----)--.--.--.--.-.-...-..---.----.--........-(((((-(-.----.(((-.-.-(-(-.-----((-----(.--(-(-----(-((-(----------(--(---(-.---(----(-(((-(------------(((----((((--(---.----.---..((-(-(-(-(-(-(-.-----(---(-(----(-(--(---(---((-(-(-----((-.---..-.-.--)----)-)--)---)----)-)-)-)))------)----)-------)----)-)-)-))-)-)----.-.--)-----)-)-------)-)--)-)-)----))-----------------)-)--)----)-.---)----)-------)))--))---.-..))-.)-)-)--.-..)-).-.-))-)-.-....--..----)--)))))..........--.--.--.--(-(-----(-(--(---(--------(-..-.--)-))-)---)))--
>JF423870
----AA-U--AA--A--U-GG----C--UC-C-U-G---A--U--U----U--U-A---AG---GA-G----C--A--C--U--U-A-AUA-AU---C----C--UACCCUUU-GUGAA-U-U----UGUU-G-U-A-U-G-----AA-----AU--A-A--U--U-UU-U----------U--U---U-U---A----A-A---A------------UUA----UUGA--U---G----U---CUUU-C-C-C-U-G-U-U-----G---A-A----U-U--A---GA--GU---G-----UC-----UU-C-G--G----A-U------G----C-A-AAAAU------U----C-------G----C-A-G-GG-G-A----U-A--G-----U-C-------A-G--U-A-A----UU-----------------U-U--U----A-----A----A-------AAA--GA---C-CUUU-UU-U-U--A-AAA-UU-A-AA-C-U-UUUU--GU----A--UUCAUUUGUCUAAAA--U--U--A--U-U-----U-U--U---A--------U-AA-U--U-UA-A---AAA--
----..-.--..--.--.-.(----(--((-(-(-.---.--.--.----.--.-.---))---))-)----)--.--.--.--.-.-...-..---.----.--........-(((((-(-.----.(((-.-.-(-(-.-----((-----(.--(-(--(--(-((-(----------(--(---(-.---(----(-(---(------------(((----((((--(---.----.---..((-(-(-(-(-(-(-.-----(---(-(----(-(--.---..--((---(-----((-----..-.-.--)----)-)------)----)-.-..)))------)----)-------)----)-)-)-))-)-)----.-.--)-----)-)-------)-)--)-)-)----))-----------------)-)--.----)-----)----)-------)))--))---.-..))-.)-)-)--.-..)-).-.-))-)-.-....--..----)--)))))..........--.--.--.--(-(-----(-(--(---(--------.-..-.--.-))-)---)))--
>GQ850362
----AA-A--AA--A--U-GG----A--AC-U---C---U--U--U----U----A----AA-UGA-G-UU-C--A-----U--U-A-AUA-AU---C----CC-UACCCUUU-GUGAA-U-U----UGUUUG-U-U-U-G-----AA-----AU--A-A--U--U-UU-U----------U--UA-AU-U---A----A-AA--A------A-----UUA----UUGA-AU---G--UCU---UU---C-C-C-U-G-U-U-UU--UUU-G-G----U----G---GAA-AA---A-----UG-----GU-A-A--A----A-C--G---UU-U-GGA-A--AC------CGA--A--A--A-U----C-A-G-GG-G-AAUGGU-A--U-----U-C-------A-UA-U-A-A----UU-----------------U-U--U----U-----AU-U-A-------AAA--GA---C-C-UU-UU-U-U--U-AAA-UU-A-AA-C-U-UUUU--GU----A--CUCAUUUGUCUAAAA--U--U--A--U-U-----U-U--U---A--------U-AA-U--A-UA-A---AAA--
----..-.--..--.--.-.(----(--((-(---(---.--.--.----.----.----..-.))-)-))-)--.-----.--.-.-...-..---.----..-........-(((..-.-.----.(((((-(-(-(-(-----((-----(.--(-(--.--(-((-(----------(--((-((-.---(----(-((--(------(-----(((----((((-((---(--(((---((---(-(-(-(-(-.-.-((--(((-(-(----(----.---...-((---(-----((-----..-.-.--.----.-)--)---))-)-...-.--))------)))--)--)--)-.----)-)-)-))-)-)).)))-)--)-----)-)-------)-.)-)-)-)----))-----------------)-)--)----)-----))-)-)-------)))--))---.-.-))-.)-)-)--)-)))-.)-)-))-)-.-....--.)----)--)..............--.--.--.--(-(-----(-(--(---(--------(-..-.--)-))-)---)))--
>JF423591
----AA-A--AA--A--U--A-U--C--AC-U-U-G---A--U--U----G----A----A----A-G--U-G--A--U--U--U-A-AUA-AU---CA--UCC-UACCCUUU-GUGAA-U-U----UGUU-G-U-U-U-G-----UA-----AU--A-A--U--U-UU-UUU-U-G-A--U--U---U-U-A-A----A-AAA-A------A--AAAUUA----UUUA--U---G--G-UU--UU---G-U-C-U-A-U-C-CC--U-A-A-A-A--U-U--G---G---UU---U-G---UU-----GU-G-A-------A----A---U------G-A--AU------C----A--AA-U-U----U-A-G-GG-A-A----U-A--GGCU--UUC----AU-A-AA-U-A-A--G-UU-U---UU--U-UUUU--A-AA-G----U-----C--U-U-------AAA--GA---C-C-UU-UU-U-UU-A-AAA-UU-A-AA-C-U-UU-U--GU----A--UUCAUUUGUCUAAAA--U--U--U--U-U-----U-U--U---A-A----A-U-AA-U--A-UA-A---AAA--
----..-.--..--.--.--(-(--(--((-(-(-.---.--.--.----.----.----)----)-)--)-)--)--)--.--.-.-...-..---..--...-........-(((((-(-.----((..-(-(-(-(-(-----.(-----(.--(-(--.--(-((-((.-.-(-(--(--(---(-(-(-(----(-(((-(------(--((.(((----((((--(---(--(-..--..---(-(-(-(-(-(-(-((--(-(-(-(-.--(-(--(---(---((---(-(---((-----..-.-.-------)----)---)------)-)--))------)----)--).-)-)----)-)-)-))-.-)----)-)--))).--.))----))-)-))-)-)-)--.-))-)---))--)-))))--)-))-)----)-----)--.-.-------)))--))---.-.-.)-).-)-).-.-...-.)-)-))-)-.-..-)--).----)--)))))..........--.--.--.--(-(-----(-(--(---(-.----.-.-..-.--.-))-)---)))--
>JX184749
----AA-A--AA--A--U--A-U--C--AC-A-U-A---A--U--U----G----U----U----U-G--U-G--A--U--U--U-A-AUA-AU---CA--UCC-UACCCUUU-GUGAA-U-U----UG-----U-U-U---------------U----------U-UU-GUU-U-G-A--AA-U---U-U---A----U-GUU-G------U-----CUA----UCCC--U-A-G--G-A---UU---U-U-G-G-A-A-G-AA--A-A-A-A----A-AA-G-UAG---UU---U-----UU-U---GU-A-A--AA-A-A----A---A------G-A--CUU-U--UU----U--U--U-U----U-U-U-UU-U-C----U-A--A--U--UCC----CU-A-GG-G-A-A-----U-----------------A-G--G----C-----U--U-U-----C-AUA--GA---C-U-UU-UU-U-UU-U-AAA-UU-A-AA-C-A-UU-U--GU----A--UUCAUUUGUCUAAAA--U--U--UA-U-U-----U-U--U---A-A------U-AA-U--U-UA-A---AAA--
----..-.--..--.--.--(-(--(--((-(-.-.---.--.--.----.----.----.----)-)--)-)--)--)--.--.-.-...-..---..--...-........-(((((-(-.----((-----(-(-(---------------.----------(-((-(..-.-(-(--(.-(---(-(---(----(-(..-(------(-----(((----((((--(-(-(--(-.---..---(-(-(-(-(-(-(-((--(-(-(-(----(-((-(-.((---((---(-----((-(---..-.-.--..-)-)----)---)------)-)--)).-)--))----)--)--)-)----)-)-)-))-)-)----)-)--)--.--..)----))-)-))-)-.-)-----)-----------------)-)--)----)-----.--.-.-----)-)))--))---.-)-))-..-.-..-)-)))-..-)-))-)-)-..-.--..----)--)))))..........--.--.--..-(-(-----(-(--(---(-(------.-..-.--)-))-)---)))--
>JX184473
----AA-A--AA--A--U--A-U--C--AC-U-C-G---A--U--U----G----A----G----A-G--U-G--A--U--U--U-A-AUA-AU---CA--UCC-UACCCUUU-GUGAA-U-U----UGUU-G-U-U-U-G-----UA-----AU--A-A--U--U-UU-UUU-U-G-A--U--U---U-U-A-A----A-AAA-A------A--A--UUA----UUUA--U---G--G-UU--UU---G-U-C-U-A-U-C-CC--UAA-A-A----U-U--G---G---UU---U-G---UU-UGUUGU-A-A--AAGACA----AG--U------G-A--AU------C----A--A--U-U----U-A-G-GG-A-A----U-A--GGCU--UUC----AU-A-AA-U-A-A--G-UU-U---UU--U-U--U--A-AA-G----U-----C--U-U-------AAA--GA---C-C-U-UUU-UUU--A-AAA-UU-A-AA-C-U-UU-U--UU----A--UUCAUUUGUCUAAA---U--U--U--U-U-----U-U--U---A-A-A--A-U-AA-U--U-UA-A---AAA--
----..-.--..--.--.--(-(--(--((-(-(-.---.--.--.----.----.----)----)-)--)-)--)--)--.--.-.-...-..---..--...-........-(((((-(-.----.(((-.-(-(-(-(-----.(-----(.--.-.--.--(-((-((.-.-(-(--(--(---(-(-(-(----(-(((-(------(--.--(((----((((--(---(--(-..--..---(-(-(-(-(-(-.-((--(.(-(-(----(-(--(---(---((---(-(---((-((((..-.-.--..))))----))--)------)-)--))------)----)--)--)-)----)-.-)-))-.-)----)-)--))).--.))----))-)-))-)-)-)--.-))-)---))--)-)--)--)-))-)----)-----)--.-.-------)))--))---.-.-.-.))-..)--)-)).-..-.-))-)-.-..-.--..----)--))))).........---.--.--.--(-(-----(-(--(---(-(-(--.-.-..-)--)-))-)---)))--
>JX184657
----AA-A--AA--A--U--A-U--C--AC-A-U-A---A--U--U----G----U----U----U-G--U-G--A--U--U--U-A-AUA-AU---CA--UCC-UACCCUUU-GUGAA-U-U----UG-----U-U-U---------------U----------U-UU-GUU-U-G-A--AA-U---U-U---A----U-GUU-G------U-----CUA----UCCC--U-A-G--G-A---U----U-UUG-G-A-A-G-AA--A-A-A-A----A-A--G-UAG---UU---U-----UU-U---GU-A-A--AA-A-A----A---AAAA---G-A--CU------U----U--U--U-U----U-U-U-UU-U-C----U-A--A--U--UCC----CU-A-GG-G-A-A-----U-----------------A-G--G----C-----U--U-U-----C-AUA--GA---C-U-UU-UU-U-UU-U-AAA-UU-A-AA-C-A-UU-U--GU----A--UUCAUUUGUCUAAAA--U--U--UA-U-U-----U-U--U---A-A------U-AA-U--U-UA-A---AAA--
----..-.--..--.--.--(-(--(--((-(-.-.---.--.--.----.----.----.----)-)--)-)--)--)--.--.-.-...-..---..--...-........-(((((-(-.----((-----(-(-(---------------.----------(-((-(..-.-(-(--(.-(---(-(---(----(-(..-(------(-----(((----((((--(-(-(--(-.---.----(-(.(-(-(-(-(-((--(-(-(-(----(-(--(-(..---((---(-----((-(---..-.-.--))-)-)----)---)...---.-)--))------)----)--)--)-)----)-)-)-))-)-)----.-)--)--.--..)----))-)-))-)-.-)-----)-----------------)-)--)----)-----.--.-.-----)-)))--))---.-)-))-..-.-..-)-)))-..-)-))-)-)-..-.--..----)--)))))..........--.--.--..-(-(-----(-(--(---(-(------.-..-.--)-))-)---)))--
>GQ850349
----AA-A--AA--A--U-GG----A--AC-U---C---U--U--U----C----A----A---GA-G-UU-C--A-----U--U-A-AUA-AU---C----CC-UACCCUUU-GUGAA-U-U----UGUUUG-U-U-U-G-----AA-----AU--A-A-----U-UU-U----------U--UU-AU-U---A----A-AA--A------A-----UUA----UUGA-AU---G--UCU---UU---C-C-C-U-G-U-U-UU--UUU-G-G----U----G---GAA-AA---A-----UG-----GU-A-A--A----A-C--G---UU-U-GGA-A--AC------CGA--A--A--A-U----C-A-G-GG-G-AAUGGU-A--U-----U-C-------A-UA-U-A-A----UU-----------------U-U--U----U-UU--AU-A-A-------AAA--GA---C-C-UU-UU-U-U--U-AAA-UU-A-AA-C-U-UUUU--GU----A--UUCAUUUGUCUAAAA--U--U--A--U-U-----U-U--U---A--------U-AA-U--A-UA-A---AAA--
----..-.--..--.--.-.(----(--((-(---(---(--.--.----.----.----)---))-)-))-)--.-----.--.-.-...-..---.----..-........-(((((-(-.----.(((((-(-(-(-(-----((-----(.--(-(-----(-((-(----------(--((-((-.---(----(-((--(------(-----(((----((((-((---(--(((---((---(-(-(-(-(-.-.-((--(((-(-(----(----.---...-((---(-----((-----..-.-.--.----.-)--)---))-)-...-.--))------)))--)--)--)-.----)-)-)-))-)-)).)))-)--)-----)-)-------)-.)-)-)-)----))-----------------)-)--)----)-..--))-)-)-------)))--))---.-.-))-.)-)-)--)-)))-.)-)-))-)-.-....--..----)--)))))..........--.--.--.--(-(-----(-(--(---(--------(-..-.--)-))-)---)))--
>JF423473
----AA-U--AA--A--U-GG----C--UC-C-U-G---A--U--U----U--U-A---AG---GA-G----C--A--C--U--U-A-AUA-AU---C----C--UACCCUUU-GUGAA-U-U----UGUU-G-U-A-U-G-----AA-----AU--A-A-----U-UU-U----------U--U---U-U---A----A-AAA-A------------UUA----UUGA--U---G----U---CUUU-C-C-C-U-G-U-U-----G---A-A----U-U--U---G---GU-U-G-----UC-G---UUUA-A--G----A-C--A---G----U-U-G-AAU------U----C-------A----C-A-G-GG-G-A----U-A--G-----U-C-------A-G--U-A-A----UU-----------------U-U--U----U-U---A----A-------AAA--GA---C-CUUU-UU-U-U--A-AAA-UU-A-AA-C-U-UUUU--GU----A--UUCAUUUGUCUAAAAA-U--U--A--U-U-----U-U--U---A--------U-AA-U--N-UA-A---AAA--
----..-.--..--.--.-.(----(--((-(-(-.---.--.--.----.--.-.---))---))-)----)--.--.--.--.-.-...-..---.----.--........-(((((-(-.----.(((-.-.-(-(-.-----((-----(.--(-(-----(-((-(----------(--(---(-.---(----(-(((-(------------(((----((((--(---.----.---..((-(-(-(-(-(-(-.-----(---(-(----(-(--(---(---((-(-(-----((-.---....-.--)----)-)--)---)----)-)-)-)))------)----)-------)----)-)-)-))-)-)----.-.--)-----)-)-------)-)--)-)-)----))-----------------)-)--)----)-.---)----)-------)))--))---.-..))-.)-)-)--.-..)-).-.-))-)-.-....--..----)--)))))...........-.--.--.--(-(-----(-(--(---(--------.-..-.--.-))-)---)))--
>GU910896
----AA-A--AA--A--U--A-U--C--AC-U-C-G---A--U--U----G----A----G----A-G--U-G--A--U--U--U-A-GUA-AU---CA--UCC-UACCCUUU-GUGAA-U-U----UGUU-G-U-U-U-G-----AA-----AU--A-A--U--U-UU-UUU-U-G-A--U--U---U-U-A-A----A-AAA-A------A--A--UUA----UUUA--U---G--G-UU--UU---G-U-C-U-A-U-C-CC--U-A-A-A-A--U-U--G---G---UU---U-G---UU-----GU-G-A-------A----A---U------G-A--GU------C----A--AA-U-U----U-A-G-GG-A-A----U-A--GGCU--UUC----AU-A-AA-U-A-A--G-UU-U---UU--U-U--U--A-AA-G----U-----C--U-U-------AAA--GA---C-C-UUUUU-U-U--A-AAA-UU-A-AA-C-U-UU-U--GU----A--UUCAUUUGUCUAAAU--U--U--U--U-U-----U-U--U---A-A-A----U-AA-U--U-UA-A---AAA--
----..-.--..--.--.--(-(--(--((-(-(-.---.--.--.----.----.----)----)-)--)-)--)--)--.--.-.-...-..---..--...-........-(((((-(-.----.(((-.-(-(-(-(-----((-----(.--(-(--.--(-((-((.-.-(-(--(--(---(-(-(-(----(-(((-(------(--.--(((----((((--(---(--(-..--..---(-(-(-(-(-(-(-((--(-(-(-(-.--(-(--(---(---((---(-(---((-----..-.-.-------)----)---)------)-)--))------)----)--).-)-)----)-)-)-))-.-)----)-)--))).--.))----))-)-))-)-)-)--.-))-)---))--)-)--)--)-))-)----)-----)--.-.-------)))--))---.-.-)).))-)-)--)-)).-..-.-))-)-.-..-.--..----)--)))))..........--.--.--.--(-(-----(-(--(---(-(-(----.-..-)--)-))-)---)))--
>JX184859
----AA-A--AA--A--U--A-U--C--AC-U-C-G---A--U--U----G----A----G----A-G--U-G--A--U--U--U-A-AUA-AU---CA--UCC-UACCCUUU-GUGAA-U-U----UGUU-G-U-U-U-G-----AA-----AU--A-A-----U-UU-UUU-U-G-A--U--U---U-U-A-A----A-AAA-A------A--A--UUA----UUUA--U---G--G-UU--UU---G-U-C-U-A-U-C-CC--UAA-A-A----U-U--G---G---UU---U-G---UU-UGUUGU-A-A--AAGACA----AG--U------G-A--AU------C----A--A--U-U----U-A-G-GG-A-A----U-A--GGCU--UUC----AU-A-AA-U-A-A--G-UU-U---UU--U-U--U--A-AA-G----U-----C--U-U-------AAA--GA---C-C-UUUUU-U-U--A-AAA-UU-A-AA-C-U-UU-U--GU----A--UUCAUUUGUCUAAAA--U--U--U--U-U-----U-U--U---A-A-A--A-U-AA-U--U-UA-A---AAA--
----..-.--..--.--.--(-(--(--((-(-(-.---.--.--.----.----.----)----)-)--)-)--)--)--.--.-.-...-..---..--...-........-(((((-(-.----.(((-.-(-(-(-(-----((-----(.--(-(-----(-((-((.-.-(-(--(--(---(-(-(-(----(-(((-(------(--.--(((----((((--(---(--(-..--..---(-(-(-(-(-(-.-((--(.(-(-(----(-(--(---(---((---(-(---((-((((..-.-.--..))))----))--)------)-)--))------)----)--)--)-)----)-.-)-))-.-)----)-)--))).--.))----))-)-))-)-)-)--.-))-)---))--)-)--)--)-))-)----)-----)--.-.-------)))--))---.-.-)).))-)-)--)-)).-..-.-))-)-.-..-.--..----)--)))))..........--.--.--.--(-(-----(-(--(---(-(-(--.-.-..-)--)-))-)---)))--
>JF423724
----AA-A--AA--A--U--A-UCGC--AC-A-U-G---A--U--U---------U----U---GU-G--U-G--A--U--U--U-A-AUA-AU---CA--UCC-UACCCUUU-GUGAA-U-U----UG-----UUU-G--------------UC--A-------U-UU-U-----G-A--AA-U---U-U---A----U-GUU-G------U-----CUA----UCCC--U---G--A-----UU---U-C---G-----G-AA--G---A-----------G-------UU---------UU-----GU-A-A--AA---N----A---A--------A--CU-----------U-----U-U----------U----C----G----G-----U-C-------A-GG-G-A-A-----U-----------------A-G--G----C-----U--U-U-----C-AUA--GA---C-C-UU-UU-U-U--A-AAA-UU-A-AA-C-A-UU-U--GU----A--UUCAUUUGUCUAAAA--U--U--UA-U-U-----U-U--U---AAA-A----U-AA-U--U-UA-A---AAA--
----..-.--..--.--.--(-((((--((-(-.-.---.--.--.---------.----)---))-)--)-)--)--)--.--.-.-...-..---..--...-........-(((((-(-.----((-----(((-(--------------..--(-------(-((-(-----(-(--((-(---(-(---(----(-(..-(------(-----(((----((((--(---(--(-----..---(-(---(-----(-((--(---(-----------(-------((---------((-----..-.-.--).---.----)---)--------)--))-----------)-----)-)----------)----)----)----)-----)-)-------)-))-)-.-)-----)-----------------)-)--)----)-----.--.-.-----)-)))--))---.-.-..-))-)-)--)-)))-))-)-))-)-)-..-.--..----)--)))))..........--.--.--..-(-(-----(-(--(---(((-.----.-..-)--)-))-)---)))--
>JF423485
----AA-A--AA--A--U-AA----G--AC-C---A---A--U--U-UAAA----A-CUUUA-UUU-G-GU-CU-A-----U--U-A-AUA-AU---C----CC-UACCCUUU-GUGAA-U-U----UGUUUG-U-U-U-G-----AA-----AU--A-A--U--U-UU-U----------U--UA--U-U---A----A-AA--A------A-----UUA----UUGA-AU---G--UCU---UU---C-C-C-U-G-U-U-UU--UUU-G-G----U----G---GAG-AA---U-----UG-UU--GU-A-A--A----AGCA-G---UU-U-G-A-A--AC------C-AG-AA-A--A-U----C-A-G-GG-G-AAUGGU-A--U-----U-C-------A-U--U-A-A----UU-----------------U-U--U----U-U---A--U-A-------AAA--GA---C-C-U--UU-U-U--U-AAAAUU-A-AA-C-A-UUUU--GU----A--UUCAUUUGUCUAAAAA-U--U--A--U-U-----U-U--U---A--------U-AA-U--A-UA-A---AAA--
----..-.--..--.--.-.(----(--((-(---(---(--.--.-(((.----.-..)))-.))-)-))-))-.-----.--.-.-...-..---.----..-........-(((((-(-.----((((((-(-(-(-(-----((-----(.--.-.--.--(-((-(----------(--((--(-.---(----(-((--(------(-----(((----.(((-((---(--(((---((---(-(-(-(-(-.-(-((--(((-(-(----(----.---..(-((---(-----((-((--..-.-.--.----))))-)---))-)-.-.-.--))------)-))-))-)--)-.----)-)-)-))-)-)).)))-)--)-----)-)-------)-.--)-)-)----))-----------------)-)--)----)-.---)--)-)-------)))--))---.-.-.--.)-)-)--)-)))..)-)-))-)-)-....--..----)--)))))...........-.--.--.--(-(-----(-(--(---(--------(-..-.--)-))-)---)))--
>JF423871
----AA-A--AA--A--U--A-U--C--GC-U-C-G---A--U--U----G----A----G----A-G--U-G--A--U--U--U-A-AUA-AU---CA--UCC-UACCCUUU-GUGAA-U-UU---UGUU-G-U-U-U-G-----UA-----AU--A-A--U--U-UU-UUU-U-G-A--U--U---U-U-A-A----A-AAA-A------A--A--UUA----UUUA--U---G--G-UU--UU---G-U-C-U-A-U-C-CC--U-A-A-A-A--U-U--G---G---UU---U-G---UU-----GU-G-A-------A----A---U------G-A--AU------C----A--AA-U-U----U-A-G-GG-A-A----U-A--GGCU--UUC----AU-A-AA-U-A-A--G-UU-U---UU--U-U--U--A-AA-G----U-----C--U-U-------AAA--GA---C-C-UU-UU-U-U--A-AAA-UU-A-AA-C-U-UU-U--GU----A--UUCAUUUGUCUAAA---U--U--U--U-U-----U-U--U---A-A-A--A-U-AA-U--U-UA-A---AAA--
----..-.--..--.--.--(-(--(--((-(-(-.---.--.--.----.----.----)----)-)--)-)--)--)--.--.-.-...-..---..--...-........-(((((-(-..---((..-(-(-(-(-(-----((-----(.--(-(--.--(-((-((.-.-(-(--(--(---(-(-(-(----(-(((-(------(--.--(((----((((--(---(--(-..--..---(-(-(-(-(-(-(-((--(-(-(-(-.--(-(--(---(---((---(-(---((-----..-.-.-------)----)---)------)-)--))------)----)--).-)-)----)-)-)-))-.-)----)-)--))).--.))----))-)-))-)-)-)--.-))-)---))--)-)--)--)-))-)----)-----)--.-.-------)))--))---.-.-.)-).-)-)--)-...-.)-)-))-)-.-..-)--).----)--))))).........---.--.--.--(-(-----(-(--(---(-(-(--.-.-..-)--)-))-)---)))--
>JF423873
----AA-A--AA--A--U--A-U--C--AC-U-C-G---A--U--U----G----A----G----A-G--U-G--A--U--U--U-A-AUA-AU---CA--UCC-UACCCUUU-GUGAA-U-U----UGUU-G-U-U-U-G-----UA-----AU--A-AUUU--U-UU-UU----A-A--U--U---U-U-A-A----A-AAA-A------A--A--UUA----UUUA--U---G--G-UU--UU---G-U-C-U-A-U-C-CC--U-A-A-A-A--U-U--G---G---UU---U-G---UU-----GU-G-A-------A----A---U------G-A--AU------C----A--AA-U-U----U-A-G-GG-A-A----U-A--GGCU--UUC----AU-A-AA-U-A-A--G-UU-U---UU--U-U--U--A-AA-G----U-----C--U-U-------AAA--GA---C-C-UU-UU-U-U--A-AAA-UU-A-AA-C-U-UUUU--GU----A--UUCAUUUGUCUAAA---A--U--U--U-U-----U-U--U---A-A-A--A-U-AA-U--U-UA-A---AAA--
----..-.--..--.--.--(-(--(--((-(-(-.---.--.--.----.----.----)----)-)--)-)--)--)--.--.-.-...-..---..--...-........-(((((-(-.----((..-(-(-(-(-(-----..-----.(--(-(...--(-((-((----(-(--(--(---(-(-(-(----(-(((-(------(--.--(((----((((--(---(--(-..--..---(-(-(-(-(-(-(-((--(-(-(-(-.--(-(--(---(---((---(-(---((-----..-.-.-------)----)---)------)-)--))------)----)--).-)-)----)-)-)-))-.-)----)-)--))).--.))----))-)-))-)-)-)--.-))-)---))--)-)--)--)-))-)----)-----.--.-)-------)))--))---.-.-..-..-)-)--)-...-.)-)-))-)-.-...)--).----)--))))).........---.--.--.--(-(-----(-(--(---(-(-(--.-.-..-)--)-))-)---)))--
>JX184474
----AA-A--AA--A--U--A-U--C--AC-U-C-G---A--U--U----G----A----G----A-G--U-G--A--U--U--U-A-AUA-AU---CA--UCC-UACCCUUU-GUGAA-U-U----UGUU-G-U-U-U-G-----UA-----AU--A----A--U-CU-UUU-UUG-A--U--U---U-U-A-A----A-AAA-A------A--A--UUA----UUUA--U---G--G-UU--UU---G-U-C-U-A-U-C-CC--U-A-A-A-A--U-U--G---G---UU---U-G---UU-----GU-G-A-------A----A---U------G-A--AU------C----A--AA-U-U----U-A-G-GG-A-A----U-A--GGCU--UUC----AU-A-AA-U-A-A--G-UU-U---UU--U-U--U--A-AA-G----U-----C--U-U-------AAA--GA---C-C-UU-UU-U-U--A-AAA-UU-A-AA-C-U-UU-UU-GU----A--UUCAUUUGUCUAAA---A--U--U--U-U-----U-U--U---A-A-A--A-U-AA-U--U-UA-A---AAA--
----..-.--..--.--.--(-(--(--((-(-(-.---.--.--.----.----.----)----)-)--)-)--)--)--.--.-.-...-..---..--...-........-(((((-(-.----.(((-.-(-(-(-(-----.(-----(.--.----.--(-((-((.-..(-(--(--(---(-(-(-(----(-(((-(------(--.--(((----((((--(---(--(-..--..---(-(-(-(-(-(-(-((--(-(-(-(-.--(-(--(---(---((---(-(---((-----..-.-.-------)----)---)------)-)--))------)----)--).-)-)----)-)-)-))-.-)----)-)--))).--.))----))-)-))-)-)-)--.-))-)---))--)-)--)--)-))-)----)-----)--.-.-------)))--))---.-.-.)-).-.-)--)-)).-..-.-))-)-.-..-..-..----)--))))).........---.--.--.--(-(-----(-(--(---(-(-(--.-.-..-)--)-))-)---)))--
>JF423769
----AA-A--AA--A--U--A-UCGC--AC-A-U-G---A--U--U---------U----U---GU-G--U-G--A--U--U--UUA-AUA-AU---CA--UCCCUACCCUUU-GUGAA-U-U----UGU--U-UGU-U---------------C--A-------U-UU-U-----G-A--AA-U---U-U---A----U-GUU-G------U-----CUA----UCCC--U---G--A-UU--UCG--G-A---A-----A-AA--G---A-A---------G-------UU---------UU-----GU-A-A--AA---G----A---A--------A--CU-----------U-----U-U----U-U-U-U----U----G----G-----U-C-------A-GG-G-A-A-----U-----------------A-G--G----C-----U--U-U-----C-AUA--GA---C-C-UU-UU-U-U--A-AAA-UU-A-AA-C-U-UUUU--GUGU--A--UUCAUUUGUCUAAAA--U--------U-U-----A-U--U---U---U----U-AA-A--A-UA-AUAUAAAAA
----..-.--.(--(--.--(-((((--((-(-.-.---.--.--.---------.----)---))-)--)-)--)--)--.--)).-...-..---..--............-(((((-(-.----((.--.-.((-(---------------.--(-------(-((-(-----(-(--((-(---(-(---(----(-(..-(------(-----(((----((((--(---(--(-((--...--(-(---(-----(-((--(---(-(---------(-------((---------((-----..-.-.--..---)----)---)--------)--))-----------)-----)-)----)-)-)-)----)----)----)-----)-)-------)-))-)-.-)-----)-----------------)-)--)----)-----.--.-.-----)-)))--))---.-.-..-))-)-)--)-)))-).-.-))-)-.-...)--)...--)--)))))..........--.--------(-(-----(-(--(---(---.----.-.)-)--)-))-)........
>JF423709
----AA-A--AA--A--U--A-UCGC--AC-A-U-G---A--U--U---------U----U---GU-G--U-G--A--U--U--U-A-AUA-AU---CA--UCCCUACCCUUU-GUGAA-U-U----UGU--U-UGU-U---------------C--A-------U-UU-U-----G-A--AA-U---U-U---A----U-GUU-G------U-----CUA----UCCC--U---G--A-----UU---U-C---G-U---A-AA--G---A-A---------G-------UU---------UU-----GU-A-A--AA---G----A---A--------A--CU-----------U-----U-U----U-U---U----C----G----A-----U-C-------A-GG-G-A-A-----U-----------------A-G--G----C-----U--U-U-----C-AUA--GA---C-C-UU-UU-U-U--A-AAA-UU-A-AA-C-A-UU-U--GU----A--UUCAUUUGUCUAAAA-----------U-U-----U-A--UUU-UUA-A----A-AA-UAAUAUA-A---AAA--
----..-.--..--.--.--(-((((--((-(-.-.---.--.--.---------.----)---))-)--)-)--)--)--.--.-.-...-..---..--............-(((((-(-.----((.--.-(((-(---------------.--(-------(-((-(-----(-(--((-(---(-(---(----(-(..-(------(-----(((----((((--(---(--(-----..---(-(---(-.---(-((--(---(-(---------(-------((---------((-----..-.-.--..---)----)---)--------)--))-----------)-----)-)----)-)---.----)----)----)-----)-)-------)-))-)-.-)-----)-----------------)-)--)----)-----.--.-.-----)-)))--))---.-.-..-))-)-)--)-)))-).-.-))-)-)-..-)--).----)--)))))..........-----------(-(-----(-(--(..-(((-.----.-..-))).)))-)---)..--
>JF423743
----AA-A--AA--A--U--A-U--C--GC-U-C-G---A--U--U----G----A----G----A-G--U-G--A--U--U--U-A-AUA-AU---CA--UCC-UACCCUUU-GUGAA-U-U----UGUU-G-U-U-U-G-----UA-----AU--A-A--U--U-UU-UUU-U-G-A--U--U---U-U-A-A----A-AAA-A------A--AA-UUA----UUUA--U---G--G-UU--UU---G-U-C-U-A-U-C-CC--U-A-A-A-A--U-U--G---G---UU---U-G---UU-----GU-G-A-------A----A---U------G-A--AU------C----A--AA-U-U----U-A-G-GG-A-A----U-A--GGCU--UUU----AU-A-AA-U-A-A--G-UU-U---UU--U-U--U--A-AA-G----U-----C--U-U-------AAA--GA---C-C-UU-UU-U-U--A-AAA-UU-A-AA-C-U-UU-U--GU----A--UUCAUUUGUCUAAA---U--U--U--U-U-----U-U--U---A-A-A----U-AA-U--U-UA-A---AAA--
----..-.--..--.--.--(-(--(--((-(-(-.---.--.--.----.----.----)----)-)--)-)--)--)--.--.-.-...-..---..--...-........-(((((-(-.----((..-(-(-(-(-(-----((-----(.--(-(--.--(-((-((.-.-(-(--(--(---(-(-(-(----(-(((-(------(--..-(((----((((--(---(--(-..--..---(-(-(-(-(-(-(-((--(-(-(-(-.--(-(--(---(---((---(-(---((-----..-.-.-------)----)---)------)-)--))------)----)--).-)-)----)-)-)-))-.-)----)-)--))).--.))----))-)-))-)-)-)--.-))-)---))--)-)--)--)-))-)----)-----)--.-.-------)))--))---.-.-.)-).-)-)--)-...-.)-)-))-)-.-..-)--).----)--))))).........---.--.--.--(-(-----(-(--(---(-(-(----.-..-)--)-))-)---)))--
>JF423849
----AA-A--AA--A--U--A-U--C--GC-U-C-G---A--U--U----G----A----G----A-G--U-G--A--U--U--U-A-AUA-AU---CA--UCC-UACCCUUU-GUGAA-U-U----UGUU-G-U-U-U-G-----AA-----AU--AAU--U--U-UU-UUU-UUG-A--CG-UGGAA-U-A-A----A-AAA-A------A--AA-UUA----UUUA--U---G--G-UU--UU---G-U-C-U-A-U-C-CC--U-A-A-A----U-U--G---G---UU---U-G---UU-UGUUGU-A-A--AAGACA----AG--U------G-A--AU------C----A-----U-U----U-A-G-GG-A-A----U-A--GGCU--UUC----AU-A-AA-U-A-A--G-UU-U---UU--U-U--U--A-AA-G----U-----C--U-U-------AAA--GA---C-C-UUUUU-U-U--A-AAA-UU-A-AA-C-U-UU-U--GU----A--UUCAUUUGUCUAAAA--U--U--U--U-U-----U-U--U---A-A-A----U-AA-U--U-UA-A---AAA--
----..-.--..--.--.--(-(--(--((-(-(-.---.--.--.----.----.----)----)-)--)-)--)--)--.--.-.-...-..---..--...-........-(((((-(-.----.(((-.-(-(-(-(-----((-----(.--((.--.--(-((-((.-..(-(--(.-.....-(-(-(----(-(((-(------(--..-(((----((((--(---(--(-..--..---(-(-(-(-(-(-(-((--(-(-(-(----(-.--(---(---((---(-(---((-((((..-.-.--..))))----))--)------)-)--))------)----)-----)-)----)-)-)-))-.-)----)-)--))).--.))----))-)-))-)-)-)--.-))-)---))--)-)--)--)-..-)----)-----)--.-.-------)))--))---.-.-)).))-)-)--)-)).-..-.-))-)-.-..-.--..----)--)))))..........--.--.--.--(-(-----(-(--(---(-(-(----.-..-)--)-))-)---)))--
>JF423630
----AA-A--AA--A--U-GG-U--GCGGC-C-U-UUA-A--U--C----G----U----U----G-G--U-C--AC-C-AU--U-A-AUA-AU---C----C--UACCCUCU-GUGAA-U-U----UGU----U-U-U-GA--G-UA-----AU--A-A--U--U-UU-U----------U--U---C-C-A-A----U-GA--A------A-----AAA----UUAU--U------U-----U----GGU-C-U-A-U-C-CC--U-G-AAG----G----A---A---GU---A-----UA-----GU-A-A-------U----A---U------A-U--GA------C----C-------U----C-A-G-GG-A-G----U-A--G--A--U-U----UU-A-A--AAA-A----UU-U---------------U-U--U----C-----AU-AGA-------AAA--GA---C-C-UU-UU-U-U--U-AAA-UU-A-AA-C-U-UU-U--GU----A--UUCAUUUGUCUAAA---U--------U-U---GUA-A--A---A-A-A--A-U-AA-U--U-UA-A---AAA--
----..-.--.(--(--(-((-(--(..((-(-.-...-.--.--.----.----.----.----)-)--)-)--))-)-))--)-.-...-..---.----.--........-(((((-(-.----((.----(-(-(-((--.-((-----(.--(-(--.--(-((-(----------(--(---(-.-.-(----(-((--(------(-----(((----((.(--(------(-----.----(((-(-(-(-(-(-((--(-(-(.(----(----.---.---((---(-----((-----..-.-.-------)----)---)------)-)--..------)----)-------)----)-)-)-))-)-.----)-)--)--)--)-)----..-)-)--).)-)----))-)---------------)-)--)----)-----))-.))-------)))--))---.-.-.)-).-.-)--)-)..-))-)-))-.-.-..-)--).----)--))))).........---.--------(-(---...-.--)---)-.-.--.-.-..-.--.-..-.---...--
>JX184867
----AA-A--AA--A--U--A-U--C--AC-U-C-G---A--U--U----G----A----G----A-G--U-G--A--U--U--U-A-AUA-AU---CA--UCC-UACCCUUU-GUGAA-U-U----UGUU-G-U-U-U-G-----UA-----AU--A-A--U--U-UU-UUU-U-G-A--U--U---U-U-A-A----A-AAA-A------A--A--UUA----UUUA--U---G--G-UU--UU---G-U-C-U-A-U-C-CC--U-A-A-A-A--U-U--G---G---UU---U-G---UU-----GU-G-A-------A----A---U------G-A--AU------C----A--AA-U-U----U-A-G-GG-A-A----U-A--GGCU--UUC----AU-A-AA-U-A-A--G-UU-U---UU--U-U--U--A-AA-G----U-----C--U-U-------AAA--GA---C-C-UU-UU-U-U--A-AAA-UU-A-AA-C-U-UU-U--GU----A--UUCAUUUGUCUAAA---A--U--U--U-U-----U-U--U---A-A-A--A-U-AA-U--U-UA-A---AAA--
----..-.--..--.--.--(-(--(--((-(-(-.---.--.--.----.----.----)----)-)--)-)--)--)--.--.-.-...-..---..--...-........-(((((-(-.----((..-(-(-(-(-(-----((-----(.--(-(--.--(-((-((.-.-(-(--(--(---(-(-(-(----(-(((-(------(--.--(((----((((--(---(--(-..--..---(-(-(-(-(-(-(-((--(-(-(-(-.--(-(--(---(---((---(-(---((-----..-.-.-------)----)---)------)-)--))------)----)--).-)-)----)-)-)-))-.-)----)-)--))).--.))----))-)-))-)-)-)--.-))-)---))--)-)--)--)-))-)----)-----)--.-.-------)))--))---.-.-.)-).-)-)--)-...-.)-)-))-)-.-..-)--).----)--))))).........---.--.--.--(-(-----(-(--(---(-(-(--.-.-..-)--)-))-)---)))--
>JX184451
----AA-A--AA--A--U--A-U--C--AC-U-C-G---A--U--U----G----A----G----A-G--U-G--A--U--U--U-A-AUA-AU---CA--UCC-UACCCUUU-GUGAA-U-U----UGUU-G-U-U-U-G-----UA-----AU--A-A--U--U-UU-UUU-U-G-A--U--U---U-U-A-A----A-AAA-A------A--A--UUA----UUUA--U---G--G-UU--UU---G-U-C-U-A-U-C-CC--UAA-A-A----U-U--G---G---UU---U-G---UU-UGUUGU-A-A--AAGACA----AG--U------G-A--AU------C----A--A--U-U----U-A-G-GG-A-A----U-A--GGCU--UUC----AU-A-AA-U-A-A--G-UU-U---UU--U-U--UU-A-AA-G----U-----C--U-U-------AAA--GA---C-C-UU-UU-U-U--A-AAA-UU-A-AA-C-U-UU-U--GU----A--UUCAUUUGUCUAAA---A--U--U--U-U-----U-U--U---A-A-A--A-U-AA-U--U-UA-A---AAA--
----..-.--..--.--.--(-(--(--((-(-(-.---.--.--.----.----.----)----)-)--)-)--)--)--.--.-.-...-..---..--...-........-(((((-(-.----((..-(-(-(-(-(-----((-----(.--(-(--.--(-((-((.-.-(-(--(--(---(-(-(-(----(-(((-(------(--(--(((----((((--(---(--(-..--..---(-(-(-(-(-(-.-((--(.(-(-(----(-(--(---(---((---(-(---((-((((..-.-.--..))))----))--)------)-)--))------)----)--)--)-)----)-.-)-))-.-)----)-)--))).--.))----))-)-))-)-)-)--.-))-)---))--)-)--))-)-))-)----)-----)--.-.-------)))--))---.-.-.)-).-)-)--)-...-.)-)-))-)-.-..-)--).----)--))))).........---.--.--.--(-(-----(-(--(---(-(-(--.-.-..-)--)-))-)---)))--
>JF423660
----AA-A--AA--A--U--A-U--C--GC-U-C-G---A--U--U----G----A----G----A-G--U-G--A--U--U--U-A-AUA-AU---CA--UCC-UACCCUUU-GUGAA-U-U----UGUU-G-U-U-U-G-----UA-----AU--A-A--U--U-UU-UUU-U-G-A--U--U---U-U-A-A----A-AAA-A------A--A--UUA----UUUA--U---G--G-UU--UU---G-U-C-U-A-U-C-CC--U-A-A-A-A--U-U--G---G---UU---U-G---UU-----GU-G-A-------A----A---U------G-A--AU------C----A--AA-U-U----U-A-G-GG-A-A----U-A--GGCU--UUC----AU-A-AA-U-A-A--G-UU-U---UU--U-U--U--A-AA-G----U-----C--U-U-------AAA--GA---C-C-UU-UU-U-U--A-AAA-UU-A-AA-C-U-UU-U--GU----A--UUCAUUUGUCUAAA---U--U--U--U-U-----U-U--U---A-A----A-U-AA-U--A-UA-A---AAA--
----..-.--..--.--.--(-(--(--((-(-(-.---.--.--.----.----.----)----)-)--)-)--)--)--.--.-.-...-..---..--...-........-(((((-(-.----((..-(-(-(-(-(-----((-----(.--(-(--.--(-((-((.-.-(-(--(--(---(-(-(-(----(-(((-(------(--.--(((----((((--(---(--(-..--..---(-(-(-(-(-(-(-((--(-(-(-(-.--(-(--(---(---((---(-(---((-----..-.-.-------)----)---)------)-)--))------)----)--).-)-)----)-)-)-))-.-)----)-)--))).--.))----))-)-))-)-)-)--.-))-)---))--)-)--)--)-))-)----)-----)--.-.-------)))--))---.-.-.)-).-)-)--)-...-.)-)-))-)-.-..-)--).----)--))))).........---.--.--.--(-(-----(-(--(---(-.----.-.-..-.--.-))-)---)))--
>JF423640
----AA-U--AAAUA-----G-C--C--AA-A----------U--U----A----U----U----U-G--G-C--A--A--U--U-A-AUA-AU---CA--UCC-UACCCUUU-GUGAA-U-U----UG-----U-U-UUG-----AAUUGUAAU--A----A--U-UU-U----------U--U---U-U-U-U----U-GAA-A------A-----UUA----UU-A--A---A--A-A---U----G-U-C-U-U-U-C-CC--U---A-A----U----G---GAU-AA---A-G---UU-----GA-A-A-------A----G---C------U-U--UU------G----A--U--A-U----U-A-G-GG-G-A----U-A--GA-U--UUU-----U-A-A--U-A-A----UU-U---------------U-U--G----A-U---A--A-A-------AAAA-GA---C-C-UU-UU-U-UC-UAAAA-UU-A-AA-CAU-UU-U--GU----A--UUCAUUUGUCUAAAA--U--U--A--U-U-----U-U--U---A-U--------AA-U--U-UA-A---AAA--
----.(-(--.(((.-----(-(--(--((-(----------.--.----.----)----)----)-)--)-)--.--)--)--)-.-)).-..---..--...-........-(((((-(-.----((-----(-(-(.(-----((.......--.----.--(-((-(----------(--(---(-(-.-(----(-(((-(------(-----(((----((-(--(---(--(-.---.----(-(-(-(-(-(-(-((--(---(-(----(----(---...-((---(-(---((-----..-.-.-------)----)---)------)-)--).------.----.--)--)-)----)-)-)-))-)-)----.-)--))-)--)))-----)-)-)--)-)-)----))-)---------------)-)--)----)-.---)--)-)-------))))-).---.-.-..-..-)-))-.....-..-)-))-)).-..-.--..----)--)))))..........--.--.--.--(-(-----(-(--(---(-.--------..-.--.-))-)---)))--
>JX184580
----AA-A--AA--A--U--A-U--C--GC-U-C-G---A--U--U----G----A----G----A-G--U-G--A--U--U--U-A-AUA-AU---CA--UCC-UACCCUUU-GUGAA-U-U----UGUU-G-U-U-U-G-----UA-----AU--A-A--U--U-UU-UUU-U-G-A--U--U---U-U-U-A----A-AAA-A------AA-AA-UUA----UUUA--U---G--G-UU--UU---G-U-C-U-A-U-C-CC--U-A-A-A-A--U-U--G---G---UU---U-G---UU-----GU-G-A-------A----A---U------G-A--AU------C----A--AA-U-U----U-A-G-GG-A-A----U-A--GGCU--UUC----AU-A-AA-U-A-A--G-UU-U---UU--U-U--U--A-AA-G----U-----C--U-U-------AAA--GA---C-C-UU-UU-U-U--A-AAA-UU-A-AA-C-U-UU-U--GU----A--UUCAUUUGUCUAAA---U--U--U--U-U-----U-U--U---A-A-A----U-AA-U--U-UA-A---AAA--
----..-.--..--.--.--(-(--(--((-(-(-.---.--.--.----.----.----)----)-)--)-)--)--)--.--.-.-...-..---..--...-........-(((((-(-.----((..-(-(-(-(-(-----((-----(.--(-(--.--(-((-((.-.-(-(--(--(---(-(-.-(----(-(((-(------(.-..-(((----((((--(---(--(-..--..---(-(-(-(-(-(-(-((--(-(-(-(-.--(-(--(---(---((---(-(---((-----..-.-.-------)----)---)------)-)--))------)----)--).-)-)----)-)-)-))-.-)----)-)--))).--.))----))-)-))-)-)-)--.-))-)---))--)-)--.--)-))-)----)-----)--.-.-------)))--))---.-.-.)-).-)-)--)-...-.)-)-))-)-.-..-)--).----)--))))).........---.--.--.--(-(-----(-(--(---(-(-(----.-..-)--)-))-)---)))--
>JF423859
----AA-A--AA--A--U--A-U--C--GC-U-C-G---A--U--U----G----A----G----A-G--U-G--A--U--U--U-A-AUA-AU---CA--UCC-UACCCUUU-GUGAA-U-U----UGUU-G-U-U-U-G-----AA-----AU--A-A-----UUUU-UUU-U-G-A--CG-U---G-G-A-AU---A-AAA-A--AA--A--A--UUA----UUUA--U---G--G-UU--UU---G-U-C-U-A-U-C-CC--U-A-A-AUUGGU-U--U---G---UU---U-G---UU-----GU-G-A--AAGACA----AG--U------G-A--AU------C----A-----U-U----U-A-G-GG-A-A----U-A--GGCU--UUC----CU-A-AA-U-A-AUUGAUU-U---UUUUU-U--CC-A-AU-G----U-----C--U-U-----A-AAA--GA---C-C-UUUUU-U-U--A-AAA-UU-A-AA-C-U-UU-U--GU----A--UUCAUUUGUCUAAAA--U--A--A--U-U-----U-U--U---A-A-A--A-U-AA-U--A-UA-A---AAA--
----..-.--..--.--.--(-(--(--((-(-(-.---.--.--.----.----.----)----)-)--)-)--)--)--.--.-.-...-..---..--...-........-(((((-(-.----.(((-.-(-(-(-(-----((-----(.--(-(-----((((-((.-.-(-(--(.-(---(-(-(-(.---(-(((-(--(.--(--(--(((----((((--.---(--(-..--..---(-(-(-(-(-(-(-((--(-(-(-((.(((-(--(---(---((---(-(---((-----..-.-.--..))))----))--)------)-)--))------)----)-----)-)----)-)-)-))-.-)----)-)--))).--..)----))-)-))-)-)-)))..))-)---))).)-)--))-)-..-)----)-----)--.-.-----)-)))--))---.-.-)).))-)-)--)-)).-..-.-))-)-.-..-.--..----)--)))))..........--.--.--.--(-(-----(-(--(---(-.-.--.-.-..-.--.-))-)---)))--
>JF423699
----AA-A--AA--A--U--AAU--C--AC-A---G------U--U---------U---------U-G--U-G--AU-U--U--U-A-AUA-AU---CA--UCC-UACCCUUU-GUGAA-U-U----UG-----U-U-U---------------U--G-------U-AA-A-----G-A--AAAU---U-U---A----U-GUU-G------U-----CUA----UCCC--U-G-G-UG-G---UUU--U-U-U-G-----G-AA------A-A---------G------------------UU-----G--A-A--A---------A------------A--CU-----------------U-U----U-U--------C----G-A--A--U--C-C----UC-A-GG-G-A-C-----U-----------------A-G--G----C-----U--U-U-----C-AUA--GA---C-C-UU-UU-U-U--UUAAAAUU-A-AA-C-U-UU-U--GU----A--UUCAUUUGUCUAAAA--U--U--UA-U-U-----U-U--U---A-A------U-AA-U--U-UA-A---AAA--
----..-.--..--.--.--(((--(--((-(---.------.--.---------.---------)-)--)-)--))-)--.--.-.-...-..---..--...-........-(((((-(-.----.(-----(-(-(---------------.--.-------(-((-(-----(-(--((((---(-(---(----(-(..-(------(-----(((----((((--(-(-(-.(-(---...--(-(-(-(-----(-((------(-(---------(------------------((-----.--.-.--.---------)------------)--))-----------------)-)----)-)--------)----)-)--)--.--)-)----))-)-))-)-)-.-----)-----------------)-)--)----)-----.--.-.-----)-)))--))---.-.-))-))-)-)--))).....-)-))-)-.-..-.--..----)--)))))..........--.--.--..-(-(-----(-(--(---(-(------.-..-.--)-))-)---)))--
>JF423634
----AA-A--AA--A--U-GG-U--GUGGC-C-U-UUA-A--U--U----G----U----U----G-G--U-C--AC-C-AU--U-A-AUA-AU---C----C--UACCCUUU-GUGAA-U-U----UGU----U-U-U-GA--G-UA-----AU--A-A--U--U-UU-U----------U--U---C-C-A-A----U-GA--A------A-----AAA----UUAU--U------U-----U----GGU-C-U-A-U-C-CC--U-G-AAG----G----A---A---GU---A-----UA-----GU-A-A-------U----A---U------A-U--GA------C----C-------U----C-A-G-GG-A-G----U-A--G--A--U-U----UU-A-A--AAA-A----UU-U---------------U-U--U----C-----AU-AGA-------AAA--GA---C-C-UU-UU-U-U--U-AAA-UU-A-AA-C-U-UU-U--GU----A--UUCAUUUGUCUAAA---U--------U-U---GUA-A--A---A-A-A--AAU-AA-U--U-UA-A---AAA--
----..-.--.(--(--(-((-(--(..((-(-.-...-.--.--.----.----.----.----)-)--)-)--))-)-))--)-.-...-..---.----.--........-(((((-(-.----((.----(-(-(-((--.-((-----(.--(-(--.--(-((-(----------(--(---(-.-.-(----(-((--(------(-----(((----((.(--(------(-----.----(((-(-(-(-(-(-((--(-(-(.(----(----.---.---((---(-----((-----..-.-.-------)----)---)------)-)--..------)----)-------)----)-)-)-))-)-.----)-)--)--)--)-)----..-)-)--).)-)----))-)---------------)-)--)----)-----))-.))-------)))--))---.-.-.)-).-.-)--)-)..-))-)-))-.-.-..-)--).----)--))))).........---.--------(-(---...-.--)---)-.-.--...-..-.--.-..-.---...--
>JX184894
----AA-A--AA--A--U--A-U--C--AC-A-U-UU--A--U--U----G----U----U----U-G--U-G--A--U--U--U-A-AUA-AU---CA--UCC-UACCCUUU-GUGAA-U-U----UG-----U-U-U---------------U----------U-UU-GUU-U-G-A--AA-U---U-U---A----U-GUU-G------U-----CUA----UCCC--U--AG--G-A---UU---U-U-G-G-A-A-G-AA--A-A-A-A----A----G-UAG---UU---U-----UU-U---GU-A-A--AAAA-A----A---A------G-A--CUUU----U----U--U--U-U----U-U-U-UU-U-C----U-A--A--U--UCC----CU-A-GG-G-G-A-----U-----------------A-G--G----C-----U--U-U-----C-AUA--GA---C-U-UU-UU-U-UU-U-AAA-UU-A-AA-C-A-UU-U--GU----A--UUCAUUUGUCUAAAA--U--U--UA-U-U-----U-U--U---A-A------U-AA-U--U-UA-A---AAA--
----..-.--..--.--.--(-(--(--((-(-.-..--.--.--.----.----.----.----)-)--)-)--)--)--.--.-.-...-..---..--...-........-(((((-(-.----((-----(-(-(---------------.----------(-((-(..-.-(-(--(.-(---(-(---(----(-(..-(------(-----(((----((((--(--.(--(-(---..---(-(-(-(-(-(-(-((--(-(-(-(----(----(-.((---((---(-----((-(---..-.-.--...)-)----)---)------)-)--))..----)----)--)--)-)----)-)-)-))-)-)----)-)--)--.--)))----..-.-))-)-)-)-----)-----------------)-)--)----)-----.--.-.-----)-)))--))---.-)-))-..-.-..-)-)))-..-)-))-)-)-..-.--..----)--)))))..........--.--.--..-(-(-----(-(--(---(-(------.-..-.--)-))-)---)))--
>JX184492
----AA-A--AA--A--U--A-U--C--GC-U-C-G---A--U--U----G----A----G----A-G--U-G--A--U--U--U-A-AUA-AU---CA--UCC-UACCCUUU-GUGAA-U-U----UGUU-G-U-U-U-G-----UA-----AU--A-A--U--U-UU-UUU-U-G-A--U--U---U-U-A-A----A-AAA-A------A--A--UUA----UUUA--U---G--G-UU--UU---G-U-C-U-A-U-C-CC--U-A-A-A-A--U-U--G---G---UU---U-G---UU-----GU-G-A-------A----A---U------G-A--AU------C----A--AA-U-U----U-A-G-GG-A-A----U-A--GGCU--UUC----AU-A-AA-U-A-A--G-UU-U---UU--U-U--U--A-AA-G----U-----C--U-U-------AAA--GA---C-C-UU-UU-U-U--A-AAA-UU-A-AA-C-U-UU-U--GU----A--UUCAUUUGUCUAAA---U--U--U--U-U-----U-U--U---A-A-A----U-AA-U--U-UA-A---AAA--
----..-.--..--.--.--(-(--(--((-(-(-.---.--.--.----.----.----)----)-)--)-)--)--)--.--.-.-...-..---..--...-........-(((((-(-.----((..-(-(-(-(-(-----((-----(.--(-(--.--(-((-((.-.-(-(--(--(---(-(-(-(----(-(((-(------(--.--(((----((((--(---(--(-..--..---(-(-(-(-(-(-(-((--(-(-(-(-.--(-(--(---(---((---(-(---((-----..-.-.-------)----)---)------)-)--))------)----)--).-)-)----)-)-)-))-.-)----)-)--))).--.))----))-)-))-)-)-)--.-))-)---))--)-)--)--)-))-)----)-----)--.-.-------)))--))---.-.-.)-).-)-)--)-...-.)-)-))-)-.-..-)--).----)--))))).........---.--.--.--(-(-----(-(--(---(-(-(----.-..-)--)-))-)---)))--
>GQ850329
----AA-A--AA--A--U-GG----U--GC-U---C------U--U----U----G----U---GA-G-UA-C--A-----U--U-A-AUA-AU---CA--UCC-UACCCUUU-GUGAA-U-U----UGUUUG-U-U-U-G-----AA-----AU--A-A--UU-U-UU-U----------U--U-----A---A----A-AA--A------------UUA----UUGA-AU---G--UCU---UU---C-C-C-U-G-U-U-----G---A-A----U----G---GAU-AA---A---AGUU-----GU---A--AAG--A-CU-U---UU-U-G-A-A--AU------U-------C----U----C-A-G-GG-G-A----U-A--G-----U-C-------A-A--U-A-A----UU-----------------U-U--U----------A--A-A-------AA---GA---C-C-U--UU-U-U--U-AAAAUU-A-AA-C-A-UUUU--GU----A--UUCAUUUGUCUAAAA--U--UU-A--U-U-----U-U--U---A--------U-AA-U--A-UA-A---AAA--
----..-.--..--.--.-.(----(--((-(---(------.--.----.----.----.---))-)-))-)--.-----.--.-.-...-..---..--...-........-(((((-(-.----((((((-(-(-(-(-----((-----(.--.-.--..-(-((-(----------(--(-----.---(----(-((--(------------(((----((((-.(---(--((.---..---(-(-(-(-(-.-.-----(---(-(----(----.---...-((---(---((((-----..---.--..)--)-))-)---))-.-.-.-.--))------)-------)----.----)-)-)-))-)-)----)-)--.-----)-)-------)-)--)-)-)----))-----------------)-)--)----------.--)-)-------))---))---.-.-.--.)-)-)--)-)))..)-)-))-)-)-....--..----)--)))))..........--.--..-.--(-(-----(-(--(---(--------(-..-.--)-))-)---)))--
>FJ951428
-----A-A--AA--A--U--A-U--C--AC-A-U-U------U--U----G----U----A----U-G--U-G--A--U--U--U-A-AUA-AU---CA--UCC-UACCCUUU-GUGAA-U-U----UG-----U-U-U---------------UU-G-------U-UU-----U-G-A--AA-U---U-U---A----U-GUU-G------U-----CUA----UCCC--U-A-G--A-U---UU-----U---G-----G-AA--A-A-A-A----U----G---G---U----------UU-----GG-A-A--AA-A-A----A---A--------A--UU------U----U--U--U-U----U-U-U------C---------A--U--U------CU-A-GG-G-A-A-----U-----------------A-G--G----C-----U--U-U-----C-AUA--GA---C-A-UU-UU-U-UU---AAA-UU-A-AA-C-U-UU-UU-GUGU--A--UUCAUUUGUCUAAAA--U--U--UA-U-U-----U-U--U---A-A-A----U-AA-U--U-UA-A---AAA--
-----.-.--..--.--.--(-(--(--((-(-(-.------.--.----.----.----)----)-)--)-)--)--)--.--.-.-...-..---..--...-........-(((((-(-.----.(-----(-(-(---------------..-(-------(-((-----.-(-(--((-(---(-(---(----(-(..-(------(-----(((----((((--(-(-(--(-.---..-----(---(-----(-((--(-(-(-(----.----(---(---(----------((-----..-.-.--..-.-.----)---)--------)--))------.----)--)--)-)----)-)-)------)---------)--.--)------))-)-))-)-.-)-----)-----------------)-)--)----)-----.--.-.-----)-)))--))---.-.-))-))-.-..---)))-).-)-))-)-.-..-..-....--)--)))))..........--.--.--..-(-(-----(-(--(---(-(-(----.-..-)--)-))-)---)))--
>JF423774
----AA-A--AA--A--U--A-UCGC--AC-A-U-G---A--U--U---------U----U---GU-G--U-G--A--U--U--UUA-AUA-AU---CA--UCCCUACCCUUU-GUGAA-U-U----UGU--U-UGU-U---------------C--A-------U-UU-U-----G-A--AA-U---U-U---A----U-GUU-G------U-----CUA----UCCC--U---G--A-UU--UCG--G-A---A-----A-AA--G---A-A---------G-------UU---------UU-----GU-A-A--AA---G----A---A--------A--CU-----------U-----U-U----U-U-U-U----U----G----G-----U-C-------A-GG-G-A-A-----U-----------------A-G--G----C-----U--U-U-----C-AUA--GA---C-C-UU-UU-U-U--A-AAA-UU-A-AA-C-U-UUUU--GUGU--A--UUCAUUUGUCUAAGA--U--------U-U-----A-U--U---U---U----U-AA-A--A-UA-AUAUAAAAA
----..-.--.(--(--.--(-((((--((-(-.-.---.--.--.---------.----)---))-)--)-)--)--)--.--)).-...-..---..--............-(((((-(-.----((.--.-.((-(---------------.--(-------(-((-(-----(-(--((-(---(-(---(----(-(..-(------(-----(((----((((--(---(--(-((--...--(-(---(-----(-((--(---(-(---------(-------((---------((-----..-.-.--..---)----)---)--------)--))-----------)-----)-)----)-)-)-)----)----)----)-----)-)-------)-))-)-.-)-----)-----------------)-)--)----)-----.--.-.-----)-)))--))---.-.-..-))-)-)--)-)))-).-.-))-)-.-...)--)...--)--)))))..........--.--------(-(-----(-(--(---(---.----.-.)-)--)-))-)........
>JF423819
----AA-U--AA--A--U-GG---UC--UA-C---G---U--U--U----U--A-A----G---UA-G--A-C--A--C--C--U-A-AUA-AU---C----C--UACCCUUU-GUGAA-U-U----UGUUUG-U-U-U-G-----AA-----AU--A-A-----U-UU-U----------U--U---U-U---A----A-A---A------------UUA----UUGA-UU---G--UCU---UU---C-C-C-U-G-U-U-----G---A-A----U----A---GA--GU---G-----UU-----UU-C-G--A----A-C--A---U----G-A-A--AU------U----C-------G----C-A-G-GG-G-A----U-A--G-----U-C-------A-G--U-A-A----UU-----------------U-U--U----------A----A-------AAA--GA---C-C-U--UU-U-U--U-AAA-AUUA-AA-C-U-UUUU--GU----A--UUCAUUUGUCUAAAA--U--U--A--U-U-----U-U--U---A--------U-AA-U--A-UA-A---AAA--
----..-.--..--.--.-.(---((--((-(---.---.--.--.----.--.-.----)---))-)--)-)--.--.--.--.-.-...-..---.----.--........-(((((-(-.----.(((((-(-(-(-(-----((-----(.--.-.-----(-((-(----------(--(---(-.---(----(-(---(------------(((----((((-((---(--((.---..---(-(-(-(-(-(-.-----(---(-(----(----.---..--((---(-----((-----..-.-.--)----)-)--)---)----.-.-.--))------)----)-------)----)-)-)-))-)-)----)-)--)-----)-)-------)-)--)-)-)----))-----------------)-)--.----------)----)-------)))--))---.-.-.--.)-)-)--)-)))-..))-))-)-.-....--..----)--)))))..........--.--.--.--(-(-----(-(--(---(--------(-..-.--)-))-)---)))--
>JF423614
----AA-A--AA--A--U--A-U--C--GC-U-C-G---A--U--U----G----A----G----A-G--U-G--A--U--U--U-A-AUA-AU---CA--UCC-UACCCUUU-GUGAA-U-U----UGUU-G-U-U-U-G-----AA-----AU--A-A--U--UUUU-UUU-U-G-A--CG-U---G-G-A-AU---A-AAA-A--AAA-A--A--UUA----UUUA--U---G--G-UU--UU---G-U-C-U-A-U-C-CC--U-A-A-AUUGGU-U--U---G---UU---U-G---UU-----GU-A-A--AAGACA----AG--U------G-A--AU------C----A-----U-U----U-A-G-GG-A-A----U-A--GGCU--UUC----CU-A-AA-U-A-AUUGAUU-U---UU-UU-U--CC-A-AU-G----U-----C--U-U-----A-AAA--GA---C-C-UUUUU-U-U--A-AAA-UU-A-AA-C-U-UU-U--GU----A--UUCAUUUGUCUAAAA--U--A--A--U-U-----U-U--U---A-A-A--A-U-AA-U--A-UA-A---AAA--
----..-.--..--.--.--(-(--(--((-(-(-.---.--.--.----.----.----)----)-)--)-)--)--)--.--.-.-...-..---..--...-........-(((((-(-.----.(((-.-(-(-(-(-----((-----(.--(-(--.--((((-((.-.-(-(--(.-(---(-(-(-(.---(-(((-(--...-(--(--(((----((((--.---(--(-..--..---(-(-(-(-(-(-(-((--(-(-(-((.(((-(--(---(---((---(-(---((-----..-.-.--..))))----))--)------)-)--))------)----)-----)-)----)-)-)-))-.-)----)-)--))).--..)----))-)-))-)-)-)))..))-)---))-.)-)--))-)-..-)----)-----)--.-.-----)-)))--))---.-.-)).))-)-)--)-)).-..-.-))-)-.-..-.--..----)--)))))..........--.--.--.--(-(-----(-(--(---(-.-.--.-.-..-.--.-))-)---)))--
>JF423488
----AA-A--AA--A--U-GG-U--GUGGC-C-U-UUA----U--U----G----U----U----G-G--U-C--AC-C-AU--U-A-AUA-AU---C----C--UACCCUUU-GUGAA-U-U----UGU----U-U-U-GA--G-UA-----AU--A-A--U--U-UU-U----------U--U---C-C-A-A----U-GA--A------A-----AAA----UUAU--U------U-----U----GGU-C-U-A-U-C-CC--U-G-AAG----G----A---A---GU---A-----UA-----GU-A-A-------U----A---U------A-U--GA------C----C-------U----C-A-G-GG-A-G----U-A--G--A--U-U----UU-A-A--AAA-A----UU-U---------------U-U--U----C-----AU-AGA-------AAA--GA---C-C-UU-UU-U-U--U-AAA-UU-A-AA-C-U-UU-U--GU----A--UUCAUUUGUCUAAA---U--------U-U---GUA-A--A---A-A-A--AAU-AA-U--A-UA-A---AAA--
----..-.--.(--(--(-((-(--(..((-(-.-...----.--.----.----.----.----)-)--)-)--))-)-))--)-.-...-..---.----.--........-(((((-(-.----((.----(-(-(-((--.-((-----(.--(-(--.--(-((-(----------(--(---(-.-.-(----(-((--(------(-----(((----((.(--(------(-----.----(((-(-(-(-(-(-((--(-(-(.(----(----.---.---((---(-----((-----..-.-.-------)----)---)------)-)--..------)----)-------)----)-)-)-))-)-.----)-)--)--)--)-)----..-)-)--).)-)----))-)---------------)-)--)----)-----))-.))-------)))--))---.-.-.)-).-.-)--)-)..-))-)-))-.-.-..-)--).----)--))))).........---.--------(-(---...-.--)---)-.-.--...-..-.--.-..-.---...--
>JF423791
----AA-U--AA--A--U-GG---UC--UA-C---G---U--U--U----UUUA-A----G---UA-G--A-C--G--C--U--U-A-AUA-AU---C----C--UACCCUUU-GUGAA-U-U----UGUUUG-U-U-U-G-----AA-----AU--A-A-----U-UU-U----------U--U---U-U---A----A-A---A------------UUA----UUGA-A---------UG--UCUUUC-C-C-U-G-U-U-----G---A-A----U----U---GG--UU---G-----UC-----UU-U-A--AUG--G-C--A---A----G-U-G--AU------U----C-------G----C-A-G-GG-G-A----G-U--G-----U-C-------A-A--U-A-A----UU-----------------U-U--U----------A----A-------AAA--GA---C-C-U--UU-U-U--U-AAA-AUUA-AA-C-U-UUUU--GU----A--UUCAUUUGUCUAAAAA-U--U--A--U-U-----U-U--U---A--------U-AA-U--A-UA-A---AAA--
----..-.--..--.--.-.(---((--((-(---.---.--.--.----....-.----)---))-)--)-)--.--.--.--.-.-...-..---.----.--........-(((((-(-.----.(((((-(-(-(-(-----((-----(.--.-.-----(-((-(----------(--(---(-.---(----(-(---(------------(((----((((-.---------..--..((((-(-(-(-(-(-.-----(---(-(----(----(---(.--((---(-----((-----..-.-.--..)--)-)--)---)----.-)-)--))------)----)-------)----)-)-)-))-)-)----)-.--.-----)-)-------)-)--)-)-)----))-----------------)-)--.----------)----)-------)))--))---.-.-.--.)-)-)--)-)))-..))-))-)-.-....--..----)--)))))...........-.--.--.--(-(-----(-(--(---(--------(-..-.--)-))-)---)))--
>JF423838
----AA-A--AA--A--U--A-U--C--AC-U-C-G---A--U--U----G----A----G----A-G--U-G--A--U--U--U-A-AUA-AU---CA--UCC-UACCCUUU-GUGAA-U-U----UGUU-G-U-U-U-G-----UA-----AU--A-A--U--U-UU-UUU-U-G-A--U--U---U-U-A-A----A-A-A-A------A--AA-UUA----UUUA--U---G--G-UU--UU---G-U-C-U-A-U-C-CC--U-A-A-A-A--U-U--G---G---UU---U-G---UU-----GU-G-A-------A----A---U------G-A--AU------C----A--AA-U-U----U-A-G-GG-A-A----U-A--GGCU--UUC----AU-A-AA-U-A-A--G-UU-U----U--U-U--U--A-AA-G----U-----C--U-U-------AAA--GA---C-C-UU-UU-U-U--A-AAA-UU-A-AA-C-U-UUUU--GU----A--UUCAUUUGUCUAAA---A--U--U--U-U-----U-U--U---A-A-A--A-U-AA-U--U-UA-A---AAA--
----..-.--..--.--.--(-(--(--((-(-(-.---.--.--.----.----.----)----)-)--)-)--)--)--.--.-.-...-..---..--...-........-(((((-(-.----((..-(-(-(-(-(-----((-----(.--(-(--.--(-((-((.-.-(-(--(--(---(-(-(-(----(-(-(-(------(--..-(((----((((--(---(--(-..--..---(-(-(-(-(-(-(-((--(-(-(-(-.--(-(--(---(---((---(-(---((-----..-.-.-------)----)---)------)-)--))------)----)--).-)-)----)-)-)-))-.-)----)-)--))).--.))----))-)-))-)-)-)--.-))-)----)--)-)--)--)-))-)----)-----)--.-.-------)))--))---.-.-.)-).-)-)--)-...-.)-)-))-)-.-...)--).----)--))))).........---.--.--.--(-(-----(-(--(---(-(-(--.-.-..-)--)-))-)---)))--
>JF423566
----AA-A--AA--A--U--A-U--C--AC-A-U-UU--A--U--U----G----U----U----U-G--U-G--A--U--U--U-A-AUA-AU---CA--UCC-UACCCUUU-GUGAA-U-U----UG-----U-U-U---------------U----------U-UU-GUU-U-G-A--AA-U---U-U---A----U-GUU-G------U-----CUA----UCCC--U-A-G--G-A---UU---U-U-G-G-A-A-G-AA--A-A-A-A----A----G-UAG---UU---U-----UU-U---GU-A-A--A--A-A----A---A------G-A--CU------U----U--U--U-U----U-U-U-UU---C----U-A--A--U--UCC----CU-A-GG-G-A-A-----U-----------------A-G--G----C-----U--U-U-----C-AUA--GA---C-U-UC-UU-U-UU-U-AAA-UU-A-AA-C-A-UU-U--GU----A--UUCAUUUGUCUAAAA--U--U--UA-U-U-----U-U--U---A-A------U-AA-U--U-UA-A---AAA--
----..-.--..--.--.--(-(--(--((-(-.-..--.--.--.----.----.----.----)-)--)-)--)--)--.--.-.-...-..---..--...-........-(((((-(-.----((-----(-(-(---------------.----------(-((-(..-.-(-(--(.-(---(-(---(----(-(..-(------(-----(((----((((--(-(-(--(-.---..---(-(-(-(-(-(-(-((--(-(-(-(----(----.-.((---((---(-----((-(---..-.-.--.--)-)----)---)------)-)--))------)----)--)--)-)----)-)-)-))---)----)-)--)--.--..)----))-)-))-)-.-)-----)-----------------)-)--)----)-----.--.-.-----)-)))--))---.-)-))-..-.-..-)-)))-..-)-))-)-)-..-.--..----)--)))))..........--.--.--..-(-(-----(-(--(---(-(------.-..-.--)-))-)---)))--
>JF423869
----AA-U--AA--A--U-GG----U--AC-U---C------U--U---------G----U---GA-G-UA-C--A-----A----A-CUA-AU---AAUAUCC-UACCCUUU-GUGAA-U-U----UGUUUG-U-U-U-G-----AA-----AU--A-A-----U-UU-U----------U--U---U-U---A----A-AA--A------A-----UUA----UUGA-AU---G--UCU---UU---C-C-C-U-G-----UUU-GUU-G-A----U----G---GA--AG---A-------------U------U---------AG--UC-U-G-A-A--AU------C-A--A--C----AA---C-A-G-GG-G-A----U-A--G-----U-C-------A-A--U-A-A----UU-----------------U-U--U----U-----UU-A-A-------AAA--GA---C-C-UU-UU-U-U--U-AAAAUU-A-AA-C-U-UUUU--GU----A--UUCAUUUGUAUAAAAU-U--U--A--U-U-----U-U--U---A--------U-AA-U--A-UA-A---AAA--
----..-.--..--.--.-.(----(--((-(---(------.--.---------.----.---))-)-))-)--.-----.----.-...-..---.......-........-(((((-(-.----.(((((-(-(-(-(-----((-----(.--(-(-----(-((-(----------(--(---(-.---(----(-((--(------(-----(((----((((-.(---(--((.---..---(-(-(-(-(-----((.-(((-(-(----(----.---..--((---(-------------.------.---------..--))-)-.-.-.--))------)-)--)--)----))---)-)-)-))-)-)----)-)--.-----)-)-------)-)--)-)-)----))-----------------)-)--)----)-----..-)-)-------)))--))---.-.-))-.)-)-)--)-)))..)-)-))-)-.-....--..----)--)))))...........-.--.--.--(-(-----(-(--(---(--------(-..-.--)-))-)---)))--
>JF423477
----AA-U--AA--A--U-GG----C--UC-C---G---A--U--U---GU----A----G---GA-G----C--A--C--U--U-A-AUA-AU---C----C--UACCCUUU-GUGAA-U-U----UGUU-G-U-U-U-G-----AA-----AU--A-A-----U-UU-U----------U--U---U-U---A----A-A---A------------UUA----UUGA-UU---G--UCU---UU---C-C-C-U-G-U-U-----G---A-A----U-U--A---G---UU---G-----UC-----GU-A-A--G----A-C--A---A----G-U-G--AU------U----C-------G----C-A-G-GG-G-A----U-A--G-----U-C-------A-G--U-A-A----UU-----------------U-U--U----------A----A-------AAA--GA---C-U-UU-UU-U-U--U-AAA-UU-A-AA-C-U-UUUU--GU----A--UUCAUUUGUCUAAAA--U--U--A--U-U-----U-U--U---A--------U-AA-U--U-UA-A---AAA--
----..-.--..--.--.-.(----(--((-(---.---.--.--.---..----.----)---))-)----)--.--.--.--.-.-...-..---.----.--........-(((((-(-.----.(((-(-(-(-(-(-----((-----(.--(-(-----(-((-(----------(--(---(-.---(----(-(---(------------(((----((((-((---(--((.---..---(-(-(-(-(-(-.-----(---(-(----(-(--(---.---((---(-----((-----..-.-.--)----)-)--)---)----.-)-)--))------)----)-------)----)-)-)-))-)-)----)-)--)-----)-)-------)-)--)-)-)----))-----------------)-)--.----------)----)-------)))--))---.-.-))-.)-)-)--)-)))-).-.-))-)-.-....--..----)--)))))..........--.--.--.--(-(-----(-(--(---(--------.-..-.--.-))-)---)))--
>JF423500
----AA-U--AA--A--U-GG----C--UC-C---G---C--G--U----U----A----G---GA-G----C--A--C--U--U-A-AUA-AU---C----C--UACCCUUU-GUGAA-U-U----UGUU-G-U-U-U-G-----AA-----AU--A-A-----U-UU-U----------U--U---U-U---A----A-A---A------------UUA----UUGA-UU---G--UCU---UU---C-C-C-U-G-U-U-----G---A-A----U-U--A---G---UU---G-----UC-----GU-A-A--G----A-C--A---A----G-U-G--AU------U----C-------G----C-A-G-GG-G-A----U-A--G-----U-C-------A-G--U-A-A----UU-----------------U-U--U----------A----A-------AAA--GA---C-C-UU-UU-U-U--U-AAAAUU-A-AA-C-U-UUUU--GU----A--UUCAUUUGUCUAAAA--U--U--A--U-U-----U-U--U---A--------U-AA-U--A-UA-A---AAA--
----..-.--..--.--.-.(----(--((-(---.---.--.--.----.----.----)---))-)----)--.--.--.--.-.-...-..---.----.--........-(((((-(-.----.(((-.-(-(-(-(-----((-----(.--(-(-----(-((-(----------(--(---(-.---(----(-(---(------------(((----((((-((---(--((.---..---(-(-(-(-(-(-.-----(---(-(----(-(--(---.---((---(-----((-----..-.-.--)----)-)--)---)----.-)-)--))------)----)-------)----)-)-)-))-)-)----)-)--)-----)-)-------)-)--)-)-)----))-----------------)-)--.----------)----)-------)))--))---.-.-))-.)-)-)--)-)))...-.-))-)-.-....--..----)--)))))..........--.--.--.--(-(-----(-(--(---(--------(-..-.--)-))-)---)))--
>JF423779
----AA-U--AA--A--U-GG---UC--UA-C---G---U--U--U----UUUA-A----G---UA-G--A-C--G--C--U--U-A-AUA-AU---C----C--UACCCUUU-GUGAA-U-U----UGUUUG-U-U-U-G-----AA-----AU--A-A-----U-UU-U----------U--U---U-U---A----A-A---A------------UUA----UUGA-A---------UG--UCUUUC-C-C-U-G-U-U-----G---A-A----U----U---GG--UU---G-----UC-----UU-U-A--AUG--G-C--A---A----G-U-G--AU------U----C-------G----C-A-G-GG-G-A----G-U--G-----U-C-------A-A--U-A-A----UU-----------------U-U--U----------A----A-------AAA--GA---C-C-U--UU-U-U--U-AAA-AUUA-AA-C-U-UUUU--GU----A--UUCAUUUGUCUAAAA--U--U--A--U-U-----U-U--U---A--------U-AA-U--A-UA-A---AAA--
----..-.--..--.--.-.(---((--((-(---.---.--.--.----....-.----)---))-)--)-)--.--.--.--.-.-...-..---.----.--........-(((((-(-.----.(((((-(-(-(-(-----((-----(.--.-.-----(-((-(----------(--(---(-.---(----(-(---(------------(((----((((-.---------..--..((((-(-(-(-(-(-.-----(---(-(----(----(---(.--((---(-----((-----..-.-.--..)--)-)--)---)----.-)-)--))------)----)-------)----)-)-)-))-)-)----)-.--.-----)-)-------)-)--)-)-)----))-----------------)-)--.----------)----)-------)))--))---.-.-.--.)-)-)--)-)))-..))-))-)-.-....--..----)--)))))..........--.--.--.--(-(-----(-(--(---(--------(-..-.--)-))-)---)))--
>JF423790
----AA-U--AA--A--U-GG---UC--UA-C---G---U--U--U----UUUA-A----G---UA-G--A-C--G--C--U--U-A-AUA-AU---C----C--UACCCUUU-GUGAA-U-U----UGUUUG-U-U-U-G-----AA-----AU--A-A-----U-UU-U----------U--U---U-U---A----A-A---A------------UUA----UUGA-UU---G--UCU---UU---C-C-C-U-G-U-U-----G---A-A----U----A---GA--GU---G-----UU-----UU-C-G--A----A-C--A---U----G-A-A--AU------U----C-------G----C-A-G-GG-G-A----U-A--G-----U-C-------A-G--U-A-A----UU-----------------U-U--U----------A----A-------AAA--GA---C-C-U--UU-U-U--U-AAA-AUUA-AA-C-U-UUUU--GU----A--UUCAUUUGUCUAAAA--U--U--A--U-U-----U-U--U---A--------U-AA-U--U-UA-A---AAA--
----..-.--..--.--.-.(---((--((-(---.---.--.--.----....-.----)---))-)--)-)--.--.--.--.-.-...-..---.----.--........-(((((-(-.----.(((((-(-(-(-(-----((-----(.--.-.-----(-((-(----------(--(---(-.---(----(-(---(------------(((----((((-((---(--((.---..---(-(-(-(-(-(-.-----(---(-(----(----.---..--((---(-----((-----..-.-.--)----)-)--)---)----.-.-.--))------)----)-------)----)-)-)-))-)-)----)-)--)-----)-)-------)-)--)-)-)----))-----------------)-)--.----------)----)-------)))--))---.-.-.--.)-)-)--)-)))-..))-))-)-.-....--..----)--)))))..........--.--.--.--(-(-----(-(--(---(--------.-..-.--.-))-)---)))--
>JX184560
----AA-A--AA--A--U--A-U--C--GC-U-C-G---A--U--U----G----A----G----A-G--U-G--A--U--U--U-A-AUA-AU---CA--UCC-UACCCUUU-GUGAA-U-U----UGUU-G-U-U-U-G-----UA-----AU--A-A--U--U-UU-UUU-U-G-A--U--U---U-U-A-A----A-AAA-A------A--AA-UUA----UUUA--U---G--G-UU--UU---G-U-C-U-A-U-C-CC--U-A-A-A-A--U-U--G---G---UU---U-G---UU-----GU-G-A-------A----A---U------G-A--AU------C----A--AA-U-U----U-A-G-GG-A-A----U-A--GGCU--UUCC---AU-A-AA-U-A-A--G-UU-U---UU--U-U--U--A-AA-G----U-----C--U-U-------AAA--GA---C-C-UU-UU-U-U--A-AAA-UU-A-AA-C-U-UU-U--GU----A--UUCAUUUGUCUAAA---U--U--U--U-U-----U-U--U---A-A-A----U-AA-U--U-UA-A---AAA--
----..-.--..--.--.--(-(--(--((-(-(-.---.--.--.----.----.----)----)-)--)-)--)--)--.--.-.-...-..---..--...-........-(((((-(-.----((..-(-(-(-(-(-----((-----(.--(-(--.--(-((-((.-.-(-(--(--(---(-(-(-(----(-(((-(------(--..-(((----((((--(---(--(-..--..---(-(-(-(-(-(-(-((--(-(-(-(-.--(-(--(---(---((---(-(---((-----..-.-.-------)----)---)------)-)--))------)----)--).-)-)----)-)-)-))-.-)----)-)--))).--..))---))-)-))-)-)-)--.-))-)---))--)-)--)--)-))-)----)-----)--.-.-------)))--))---.-.-.)-).-)-)--)-...-.)-)-))-)-.-..-)--).----)--))))).........---.--.--.--(-(-----(-(--(---(-(-(----.-..-)--)-))-)---)))--
>JX184655
----AA-A--AA--A--U--A-U--C--GC-U-C-G---A--U--U----G----A----G----A-G--U-G--A--U--U--U-A-AUA-AU---CA--UCC-UACCCUUU-GUGAA-C-U----UGUU-G-U-U-U-G-----UA-----AU--A-A--U--U-UU-UUU-U-G-A--U--U---U-U-A-A----A-AAA-A------A-----UUA----UUUA--U---G--G-UU--UU---G-U-C-U-A-U-C-CC--U-A-A-A-A--U-U--G---G---UU---U-G---UU-----GU-G-A-------A----A---U------G-A--AU------C----A--AA-U-U----U-A-G-GG-A-A----U-A--GGCU--UUC----AU-A-AA-U-A-A--G-UU-U---UU--U-U--U--A-AA-G----U-----C--U-U-------AAA--GA---C-C-UU-UU-U-U--A-AAA-UU-A-AA-C-U-UU-U--GU----A--UUCAUUUGUCUAAA---A--U--U--U-U-----U-U--U---A-A-A--A-U-AA-U--U-UA-A---AAA--
----..-.--..--.--.--(-(--(--((-(-(-.---.--.--.----.----.----)----)-)--)-)--)--)--.--.-.-...-..---..--...-........-(((((-.-.----((..-(-(-(-(-(-----((-----(.--(-(--.--(-((-((.-.-(-(--(--(---(-(-(-(----(-(((-(------(-----(((----((((--(---(--(-..--..---(-(-(-(-(-(-(-((--(-(-(-(-.--(-(--(---(---((---(-(---((-----..-.-.-------)----)---)------)-)--))------)----)--).-)-)----)-)-)-))-.-)----)-)--))).--.))----))-)-))-)-)-)--.-))-)---))--)-)--)--)-))-)----)-----)--.-.-------)))--))---.-.-.)-).-)-)--)-...-.)-)-))-)-.-..-)--).----.--))))).........---.--.--.--(-(-----(-(--(---(-(-(--.-.-..-)--)-))-)---)))--
>JX184761
----AA-A--AA--A--U--A-U--C--GC-U-C-G---A--U--U----G----A----G----A-G--U-G--A--U--U--U-A-AUA-AU---CA--UCC-UACCCUUU-GUGAA-U-U----UGUU-G-U-U-U-G-----UA-----AU--A-A--U--U-UU-UUU-U-G-A--U--U---U-U-A-A----A-AAA-A------A--A--UUA----UUUA--U---G--G-UU--UU---G-U-C-U-A-U-C-CC--U-A-A-A-A--U-U--G---G---UU---U-G---UU-----GU-G-A-------A----A---U------G-A--AU------C----A--AA-U-U----U-A-G-GG-A-A----U-A--GGCU--UUC----AU-A-AA-U-A-A--G-UU-U---UU--U-U--U--A-AA-G----U-----C--U-U-------AAA--GA---C-C-UU-UU-U-U--A-AAA-UU-A-AA-C-U-UU-U--GU----A--UUCAUUUGUCUAAA---UUUU--U--U-U-----U-U--U---A-A-A----U-AA-U--U-UA-A---AAA--
----..-.--..--.--.--(-(--(--((-(-(-.---.--.--.----.----.----)----)-)--)-)--)--)--.--.-.-...-..---..--...-........-(((((-(-.----((..-(-(-(-(-(-----((-----(.--(-(--.--(-((-((.-.-(-(--(--(---(-(-(-(----(-(((-(------(--.--(((----((((--(---(--(-..--..---(-(-(-(-(-(-(-((--(-(-(-(-.--(-(--(---(---((---(-(---((-----..-.-.-------)----)---)------)-)--))------)----)--).-)-)----)-)-)-))-.-)----)-)--))).--.))----))-)-))-)-)-)--.-))-)---))--)-)--)--)-))-)----)-----)--.-.-------)))--))---.-.-.)-).-)-)--)-...-.)-)-))-)-.-..-)--).----)--))))).........---....--.--(-(-----(-(--(---(-(-(----.-..-)--)-))-)---)))--
>GQ850323
----AA-A--AA--A--U-GG----A--AC-U---C---U--U--U----C----A----A---GA-G-UU-C--A-----U--U-A-AUA-AU---C----CC-UACCCUUU-GUGAA-U-U----UGUUUG-U-U-U-G-----AA-----AU--A-A--U--U-UU-U----------U--UA-UU-----A----A-AA--A------A-----UUA----UUGA-AU---G--UCU---UU---C-C-C-U-G-----UU--UUU-G-G----U----G---GAA-AA---A-----UG-----GU-A-A--A----A-C--G---UU-C-GGA-A--AC------CGA--A--A--A-U----C-A-G-GG-G-AAUGGU-A--U-----U-C-------A-UA-U-A-A----UU-----------------U-U--U----U-----AU-U-A-------AAA--GA---C-C-UU-UU-U-U--U-AAAAUU-A-AA-C-U-UUUU--GU----A--UUCAUUUGUCUAAAA--U--U--A--U-U-----U-U--U---A--------U-AA-U--A-UA-A---AAA--
----..-.--..--.--.-.(----(--((-(---(---(--.--.----.----.----)---))-)-))-)--.-----.--.-.-...-..---.----..-........-(((((-(-.----.(((((-(-(-(-(-----((-----(.--(-(--.--(-((-(----------(--((-.(-----(----(-((--(------(-----(((----((((-((---(--(((---((---(-(-(-(-(-----((--(((-(-(----(----.---...-.(---(-----((-----..-.-.--.----.-)--)---))-.-...-.--))------)))--)--)--)-.----)-)-)-))-)-)).)))-)--)-----)-)-------)-.)-)-)-)----))-----------------)-)--)----)-----).-)-)-------)))--))---.-.-))-.)-)-)--)-)))..)-)-))-)-.-....--..----)--)))))..........--.--.--.--(-(-----(-(--(---(--------(-..-.--)-))-)---)))--
>JX184803
----AA-A--AA--A--U-GA----G--AC-C---U---C--U--U----U----G----A----A-G-GU-CU-A-----U--U-A-AUA-AU---C----C--UACCCUUU-GUGAA-U-U----UGUU-G-U-U-U-G-----AA-----AU--A-A--U--U-UU-U----------U--UC-CA-----A----A-AAA-A------A-----UUA----UUGA-AU---G--UCU---UU---C-C-C-U-G-U-U-----U---G-G----U----G---GA--GC---U-----U------GU---A--A----A-A--G---U----G-A-A--AC------C----A-------U----C-A-G-GG-G-AAUGGC-A--A-----A-C-------A-A--U-A-A----UU-A---------------U-U--U----U-----G--A-A-------AAAA-GA---C-C-U--UU-U-U--U-AAAAUU-A-AA-C-U-UUAU--GU----A--UUCAUUUGUCUAAAA--U--U--A--U-U-----U-U--U---A--------U-AA-U--A-UA-A---AAA--
----..-.--..--.--.-.(----(--((-(---(---.--.--.----.----.----.----)-)-))-))-.-----.--.-.-...-..---.----.--........-(((((-(-.----.(((-.-(-(-(-(-----((-----(.--.-.--(--(-((-(----------(--((-..-----(----(-((.-(------(-----(((----(((.-.(---(--(((---((---(-(-(-(-(-.-.-----(---(-(----(----.---..--((---(-----(------..---.--.----)-)--)---)----.-.-.--))------)----)-------.----)-)-)-))-)-)).)))-)--.-----.-)-------)-)--)-)-)----))-.---------------)-)--)----)-----)--)-)-------))))-).---.-.-.--.)-)-)--)-)))...-.-))-)-.-....--..----)--)))))..........--.--.--.--(-(-----(-(--(---(--------(-..-.--)-))-)---)))--
>GQ850303
----AA-A--AA--A--U-GA----G--AC-C---U---C--UGUU----U----G----A----A-G-GU-CU-A-----U--U-A-AUA-AU---C----C--UACCCUCU-GUGAA-U-U----UGUU-G-U-U-U-G-----AA-----AU--A-A--U--U-UU-U----------U--U--UC-C---A----A-AAA-A------A-----UUA----UUGA-AU---G--UCU---UU---C-C-C-U-G-U-U-----U---G-G----U----G---GA--GC---U-----U------GU---A--A----A-A--G---U----G-A-A--GC------C----A-------U----C-A-G-GG-G-AAUGGC-A--A-----A-C-------A-A--U-A-A----UU-A---------------U-U--U----U-----G--A-A-------AAA--GA---C-C-U--UU-U-U--U-AAAAUU-A-AA-C-U-UU-U--GU----A--UUCAUUUGUCUAAAA--U--U--A--U-U-----U-U--U---A--------U-AA-U--A-UA-A---AAA--
----..-.--..--.--.-.(----(--((-(---(---.--....----.----.----.----)-)-))-))-.-----.--.-.-...-..---.----.--........-(((((-(-.----.(((-.-(-(-(-(-----((-----(.--.-.--.--(-((-(----------(--(--((-.---(----(-((.-(------(-----(((----(((.-.(---(--(((---((---(-(-(-(-(-.-.-----(---(-(----(----.---..--((---(-----(------..---.--.----)-)--)---)----.-.-.--))------)----)-------.----)-)-)-))-)-)).)))-)--.-----.-)-------)-)--)-)-)----))-.---------------)-)--)----)-----)--)-)-------)))--))---.-.-.--.)-)-)--)-)))...-.-))-)-.-..-.--..----)--)))))..........--.--.--.--(-(-----(-(--(---(--------(-..-.--)-))-)---)))--
>JF423829
----AA-A--AA--A--U--A-U--C--GC-U-C-G---A--U--U----G----A----G----A-G--U-G--A--U--U--U-A-AUA-AU---CA--UCC-UACCCUUU-GUGAA-U-U----UGUU-G-U-U-U-G-----UA-----AU--A-A--U--U-UU-UUU-U-G-A--U--U---U-U-A-A----A-AAA-A------A--A--UUA----UUUA--U---G--G-UU--UU---G-U-C-U-A-U-C-CC--UAA-A-A----U-U--G---G---UU---U-G---UU-UGUUGU-A-A--AAGACA----AG--U------G-A--AU------C----A--A--U-U----U-A-G-GG-A-A----U-A--GGCU--UUC----AU-A-AA-U-A-A--G-UU-U---UU--U-U--U--A-AA-G----U-----C--U-U-------AAA--GA---C-C-UU-UU-U-U--A-AAA-UU-A-AA-C-U-UU-U--GU----A--UUCAUUUGUCUAAA---U--U-----U-U-----U-U--U---A-A----A-U-AA-U--A-UA-A---AAA--
----..-.--..--.--.--(-(--(--((-(-(-.---.--.--.----.----.----)----)-)--)-)--)--)--.--.-.-...-..---..--...-........-(((((-(-.----((..-(-(-(-(-(-----((-----(.--(-(--.--(-((-((.-.-(-(--(--(---(-(-(-(----(-(((-(------(--.--(((----((((--(---(--(-..--..---(-(-(-(-(-(-.-((--(.(-(-(----(-(--(---(---((---(-(---((-((((..-.-.--..))))----))--)------)-)--))------)----)--)--)-)----)-.-)-))-.-)----)-)--))).--.))----))-)-))-)-)-)--.-))-)---))--)-)--)--)-))-)----)-----)--.-.-------)))--))---.-.-.)-).-)-)--)-...-.)-)-))-)-.-..-)--).----)--))))).........---.--.-----(-(-----(-(--(---(-.----.-.-..-.--.-))-)---)))--
>JF423482
----AA-A--CA--A--U--A-U--C--AC-U-C-G---A--U--U----G----A----G----A-G--U-G--A--U--U--U-A-AUA-AU---CA--UCC-UACCCUUU-GUGAA-U-U----UGUU-G-U-U-U-G-----UA-----AU--A-A--U--U-UU-UUU-U-G-A--U--U---U-U-A-A----A-AAA-G------A--A--UUA----UUUA--U---G--G-UU--UU---G-U-C-U-A-U-C-CC--U-A-A-A-A--U-U--G---G---UU---U-G---UU-----GU-G-A-------A----A---U------G-A--AU------C----A--AA-U-U----U-A-G-GG-A-A----U-A--GGCU--UUC----AU-A-AA-U-A-A--G-UU-U---UU--U-U--U--A-AA-G----U-----C--U-U-------AAA--GA---C-C-UU-UU-U-UU-A-AAA-UU-A-AA-C-U-UU-U--GU----A--UUCAUUUGUCUAAAA--U--U--U--U-U-----U-U--U---A-A----A-U-AA-U--A-UA-A---AAA--
----..-.--..--.--.--(-(--(--((-(-(-.---.--.--.----.----.----)----)-)--)-)--)--)--.--.-.-...-..---..--...-........-(((((-(-.----((..-(-(-(-(-(-----.(-----(.--(-(--.--(-((-((.-.-(-(--(--(---(-(-(-(----(-(((-(------(--.--(((----((((--(---(--(-..--..---(-(-(-(-(-(-(-((--(-(-(-(-.--(-(--(---(---((---(-(---((-----..-.-.-------)----)---)------)-)--))------)----)--).-)-)----)-)-)-))-.-)----)-)--))).--.))----))-)-))-)-)-)--.-))-)---))--)-)--)--)-))-)----)-----)--.-.-------)))--))---.-.-.)-).-)-).-.-...-.)-)-))-)-.-..-)--).----)--)))))..........--.--.--.--(-(-----(-(--(---(-.----.-.-..-.--.-))-)---)))--
>JF423480
----AA-U--AA--A--U-GG----C--UC-C---G---C--G--U----U----A----G---GA-G----C--A--C--U--U-A-AUA-AU---C----C--UACCCUUU-GUGAA-U-U----UGUU-G-U-U-U-G-----AA-----AU--A-A-----U-UU-U----------U--U---U-U---A----A-A---A------------UUA----UUGA-AU---G--UCU---UU---C-C-C-U-G-U-U-----G---A-A----U-U--A---GA--GU---G-----UU-----UU-C-G--G----A-C--GC--A----A-A-G--AU------U----C-------G----C-A-G-GG-G-A----U-A--G-----U-C-------A-A--U-A-A----UU-----------------U-U--U----------A----A-------AAA--GA---C-C-UU-UU-U-U--U-AAA-UU-A-AA-C-U-UUUU--GU----A--UUCAUUUGUCUAAAA--U--U--A--U-U-----U-U--U---A--------U-AA-U--A-UA-A---AAA--
----..-.--..--.--.-.(----(--((-(---.---.--.--.----.----.----)---))-)----)--.--.--.--.-.-...-..---.----.--........-(((((-(-.----.(((-(-(-(-(-(-----((-----(.--(-(-----(-((-(----------(--(---(-.---(----(-(---(------------(((----((((-.(---(--((.---..---(-(-(-(-(-(-.-----(---(-(----(-(--.---..--((---(-----((-----..-.-.--)----)-)--))--.----.-.-)--))------)----)-------)----)-)-)-))-)-)----)-)--.-----)-)-------)-)--)-)-)----))-----------------)-)--.----------)----)-------)))--))---.-.-))-.)-)-)--)-)))-).-.-))-)-.-....--..----)--)))))..........--.--.--.--(-(-----(-(--(---(--------(-..-.--)-))-)---)))--
>JF423759
----AA-U--AA--A--U-GG---UC--UA-C---G---U--U--U----U--A-A----G---UA-G--A-C--A--C--U--U-A-AUA-AU---C----C--UACCCUUU-GUGAA-U-U----UGUUUG-U-U-U-G-----AA-----AU--A-A-----U-UU-U----------U--U---U-U---A----A-A---A------------UUA----UUGA-UU---G--UCU---UU---C-C-C-U-G-U-U-----G---A-A----U----A---GA--GU---G-----UU-----UU-C-G--A----A-C--A---U----G-A-A--AU------U----C-------G----C-A-G-GG-G-A----U-A--G-----U-C-------A-G--U-A-A----UU-----------------U-U--U----------A----A-------AAA--GA---C-C-U--UU-U-U--U-AAA-AUUA-AA-C-U-UUUU--GU----A--UUCAUUUGUCUAAAA--U--U--A--U-U-----U-U--U---A--------U-AA-U--A-UA-A---AAA--
----..-.--..--.--.-.(---((--((-(---.---.--.--.----.--.-.----)---))-)--)-)--.--.--.--.-.-...-..---.----.--........-(((((-(-.----.(((((-(-(-(-(-----((-----(.--.-.-----(-((-(----------(--(---(-.---(----(-(---(------------(((----((((-((---(--((.---..---(-(-(-(-(-(-.-----(---(-(----(----.---..--((---(-----((-----..-.-.--)----)-)--)---)----.-.-.--))------)----)-------)----)-)-)-))-)-)----)-)--)-----)-)-------)-)--)-)-)----))-----------------)-)--.----------)----)-------)))--))---.-.-.--.)-)-)--)-)))-..))-))-)-.-....--..----)--)))))..........--.--.--.--(-(-----(-(--(---(--------(-..-.--)-))-)---)))--
>JX184729
----AA-A--AA--A--U--A-U--C--GC-U-C-G---A--U--U----G----A----G----A-G--U-G--A--U--U--U-A-AUA-AU---CA--UCC-UACCCUUU-GUGAA-U-U----UGUU-G-U-U-U-G-----UA-----AU--A-A--U--U-UU-UUU-U-G-A--U--U---U-U-A-A----A-AAA-A------A--A--UUA----UUUA--U---G--G-UU--UU---G-U-C-U-A-U-C-CC--U-A-A-A-A--U-U--G---G---UU---U-G---UU-----GU-G-A-------A----A---U------G-A--AU------C----A--AA-U-U----U-A-G-GG-A-A----U-A--GGCU--UUC----AU-A-AA-U-A-A--G-UU-U---UU--U-U--U--A-AA-G----U-----C--U-U-------AAA--GA---C-C-UU-UU-U-U--A-AAA-UU-A-AA-C-U-UU-U--GU----A--UUCAUUUGUCUAAAA--U--U--U--U-U-----U-U--U---A-A-A----U-AA-U--U-UA-A---AAA--
----..-.--..--.--.--(-(--(--((-(-(-.---.--.--.----.----.----)----)-)--)-)--)--)--.--.-.-...-..---..--...-........-(((((-(-.----((..-(-(-(-(-(-----((-----(.--(-(--.--(-((-((.-.-(-(--(--(---(-(-(-(----(-(((-(------(--.--(((----((((--(---(--(-..--..---(-(-(-(-(-(-(-((--(-(-(-(-.--(-(--(---(---((---(-(---((-----..-.-.-------)----)---)------)-)--))------)----)--).-)-)----)-)-)-))-.-)----)-)--))).--.))----))-)-))-)-)-)--.-))-)---))--)-)--)--)-))-)----)-----)--.-.-------)))--))---.-.-.)-).-)-)--)-...-.)-)-))-)-.-..-)--).----)--)))))..........--.--.--.--(-(-----(-(--(---(-(-(----.-..-)--)-))-)---)))--
>JX184530
----AA-A--AA--A--U--A-U--C--GC-U-C-G---A--U--U----G----A----G----A-G--U-G--A--U--U--U-A-AUA-AU---CA--UCC-UACCCUUU-GUGAA-U-U----UGUU-G-U-U-U-G-----UA-----AU--A-A--U--U-UU-UUU-U-G-A--U--U---U-U-A-G----A-AAA-A------A--A--UUA----UUUA--U---G--G-UU--UU---G-U-C-U-A-U-C-CC--U-A-A-A-A--U-U--G---G---UU---U-G---UU-----GU-G-A-------A----A---U------G-A--AU------C----A--AA-U-U----U-A-G-GG-A-A----U-A--GGCU--UUC----AU-A-AA-U-A-A--G-UU-U---UU--U-U--U--A-AA-G----U-----C--U-U-------AAA--GA---C-C-UU-UU-U-U--A-AAA-UU-A-AA-C-U-UU-U--GU----A--UUCAUUUGUCUAAA---U--U--U--U-U-----U-U--U---A-A-A----U-AA-U--U-UA-A---AAA--
----..-.--..--.--.--(-(--(--((-(-(-.---.--.--.----.----.----)----)-)--)-)--)--)--.--.-.-...-..---..--...-........-(((((-(-.----((..-(-(-(-(-(-----((-----(.--(-(--.--(-((-((.-.-(-(--(--(---(-(-(-(----(-(((-(------(--.--(((----((((--(---(--(-..--..---(-(-(-(-(-(-(-((--(-(-(-(-.--(-(--(---(---((---(-(---((-----..-.-.-------)----)---)------)-)--))------)----)--).-)-)----)-)-)-))-.-)----)-)--))).--.))----))-)-))-)-)-)--.-))-)---))--)-)--)--)-))-)----)-----)--.-.-------)))--))---.-.-.)-).-)-)--)-...-.)-)-))-)-.-..-)--).----)--))))).........---.--.--.--(-(-----(-(--(---(-(-(----.-..-)--)-))-)---)))--
>JX184615
----AA-A--AA--A--U--A-U--C--AC-U-C-G---A--U--U----G----A----G----A-G--U-G--A--U--U--U-A-AUA-AU---CA--UCC-UACCCUUU-GUGAA-U-U----UGUU-G-U-U-U-G-----UA-----AU--A-A--U--U-UU-UUU-U-G-A--U--U---U-U-A-A----A-AAA-A------A--A--UUA----UUUA--U---G--G-UU--UU---G-U-C-U-A-U-C-CC--U-A-A-A-A--U-U--G---G---UU---U-G---UU-----GU-G-A-------A----A---U------G-A--AU------C----A--AA-U-U----U-A-G-GG-A-A----U-A--GGCC--UUC----AU-A-AA-U-A-A--G-UU-U---UU--U-U--U--A-AA-G----U-----C--U-U-------AAA--GA---C-C-UU-UU-U-UU-A-AAA-UU-A-AA-C-U-UU-U--GU----A--UUCAUUUGUCUAAAA--U--U--U--U-U-----U-U--U---A-A-A----U-AA-U--U-UA-A---AAA--
----..-.--..--.--.--(-(--(--((-(-(-.---.--.--.----.----.----)----)-)--)-)--)--)--.--.-.-...-..---..--...-........-(((((-(-.----((..-(-(-(-(-(-----.(-----(.--(-(--.--(-((-((.-.-(-(--(--(---(-(-(-(----(-(((-(------(--.--(((----((((--(---(--(-..--..---(-(-(-(-(-(-(-((--(-(-(-(-.--(-(--(---(---((---(-(---((-----..-.-.-------)----)---)------)-)--))------)----)--).-)-)----)-)-)-))-.-)----)-)--))).--.))----))-)-))-)-)-)--.-))-)---))--)-)--)--)-))-)----)-----)--.-.-------)))--))---.-.-.)-).-)-).-.-...-.)-)-))-)-.-..-)--).----)--)))))..........--.--.--.--(-(-----(-(--(---(-(-(----.-..-)--)-))-)---)))--
>JX184695
----AA-U--AA--A--U-GG----C--UC-C---G---C--G--U----U----A----G---GA-G----C--A--C--U--U-A-AUA-AU---C----C--UACCCUUU-GUGAA-U-U----UGUU-G-U-U-U-G-----AA-----AU--A-A-----U-UU-U----------U--U---U-U---A----A-A---A------------UUA----UUGA-UU---G--UCU---UU---C-C-C-U-G-U-U-----G---A-A----U-U--A---G---UU---G-----UC-----GU-A-A--G----A-C--A---A----G-U-G--AU------U----C-------G----C-A-G-GG-G-A----U-A--G-----U-C-------A-G--U-A-A----UU-----------------U-U--U----------A----A-------AAA--GA---C-C-UU-UU-U-U--U-AAA-UU-A-AA-C-U-UUUU--GU----A--UUCAUUUGUCUAAAA--U--U--A--U-U-----U-U--U---A--------U-AA-U--A-UA-A---AAA--
----..-.--..--.--.-.(----(--((-(---.---.--.--.----.----.----)---))-)----)--.--.--.--.-.-...-..---.----.--........-(((((-(-.----.(((-(-(-(-(-(-----((-----(.--(-(-----(-((-(----------(--(---(-.---(----(-(---(------------(((----((((-((---(--((.---..---(-(-(-(-(-(-.-----(---(-(----(-(--(---.---((---(-----((-----..-.-.--)----)-)--)---)----.-)-)--))------)----)-------)----)-)-)-))-)-)----)-)--)-----)-)-------)-)--)-)-)----))-----------------)-)--.----------)----)-------)))--))---.-.-))-.)-)-)--)-)))-).-.-))-)-.-....--..----)--)))))..........--.--.--.--(-(-----(-(--(---(--------(-..-.--)-))-)---)))--
>JX184558
----AA-U--AA--A--U-GG----C--UC-C---G---A--U--U---GU----A----G---GA-G----C--A--C--U--U-A-AUA-AU---C----C--UACCCUUU-GUGAA-U-U----UGUU-G-U-U-U-G-----GA-----AU--A-A-----U-UU-U----------U--U---U-U---A----A-A---A------------UUA----UUGA-UU---G--UCU---UU---C-C-C-U-G-U-U-----G---A-A----U-U--A---GA--GU---G-----UU-----UU-C-G--G----A-C--AC--A----A-A-G--AU------U----C-------G----C-A-G-GG-G-A----U-A--G-----U-C-------A-A--U-A-A----UU-----------------U-U--U----------A----A-------AAA--GA---C-C-UU-UU-U-U--U-AAA-UU-A-AA-C-U-UUUU--GU----A--UUCAUUUGUCUAAAA--U--U--A--U-U-----U-U--U---A--------U-AA-U--A-UA-A---AAA--
----..-.--..--.--.-.(----(--((-(---.---.--.--.---..----.----)---))-)----)--.--.--.--.-.-...-..---.----.--........-(((((-(-.----.(((-(-(-(-(-(-----((-----(.--(-(-----(-((-(----------(--(---(-.---(----(-(---(------------(((----((((-((---(--((.---..---(-(-(-(-(-(-.-----(---(-(----(-(--.---..--((---(-----((-----..-.-.--)----)-)--))--.----.-.-)--))------)----)-------)----)-)-)-))-)-)----)-)--)-----)-)-------)-)--)-)-)----))-----------------)-)--.----------)----)-------)))--))---.-.-))-.)-)-)--)-)))-).-.-))-)-.-....--..----)--)))))..........--.--.--.--(-(-----(-(--(---(--------(-..-.--)-))-)---)))--
>JF423736
----AA-A--AA--A--U--A-U--C--AC-A-U-A---A--U--U----G----U----U----U-G--U-G--A--U--U--U-A-AUA-AU---CA--UCC-UACCCUUU-GUGAA-U-U----UG-----U-U-U---------------U----------U-UU-GUU-U-G-A--AA-U---U-U---A----U-GUU-G------U-----CUA----UCCC--U-A-G--G-A---UU---U-U-G-G-A-A-G-GA--A-A-A-A--------------------------------------A-A-----------------------G-----U------U----U--U--U-U----U-U-U------C----U-A--A--U--UCC----CU-A-GG-G-A-A-----U-----------------A-G--G----C-----U--U-U-----C-AUA--GA---C-U-UU-UU-U-UU-U-AAA-UU-A-AA-C-A-UU-U--GU----A--UUCAUUUGUCUAAAA--U--U--UA-U-U-----U-U--U---A-A------U-AA-U--U-UA-A---AAA--
----..-.--..--.--.--(-(--(--((-(-.-.---.--.--.----.----.----.----)-)--)-)--)--)--.--.-.-...-..---..--...-........-(((((-(-.----((-----(-(-(---------------.----------(-((-(..-.-(-(--(.-(---(-(---(----(-(..-(------(-----(((----((((--(-(-(--(-.---..---(-(-(-(-(-(-(-((--(-(-(-(--------------------------------------.-.-----------------------.-----)------)----)--)--)-)----)-)-)------)----)-)--)--.--..)----))-)-))-)-.-)-----)-----------------)-)--)----)-----.--.-.-----)-)))--))---.-)-))-..-.-..-)-)))-..-)-))-)-)-..-.--..----)--)))))..........--.--.--..-(-(-----(-(--(---(-(------.-..-.--)-))-)---)))--
>FJ501294
----AA-A--AA--A--U--AAU--C--AC-A---G------U--U---------U---------U-G--U-G--AU-U--U--U-A-AUA-AU---CA--UCC-UACCCUUU-GUGAA-U-U----UG-----U-U-U---------------U--G-------U-AA-A-----G-A--AA-U---U-U---A----U-GUU-G------U-----CUA----UCCC--UUG-GAUU-A---UU-------U-G-----G-AA------A-A---------G------------------UU-----G--A-A--A---------G------------A--CU-----------------U-U----U-U--------C------A--U--U--UAC----CA-A-GG-G-A-A-----U-----------------A-G--G----C-----U--U-U-----C-AUA--GA---C-A-UU-UU-U-U--U-AAA-UU-A-AA-C-A-UU-U--GU----A--UUCAUUUGUCUAAA---U--U--UA-U-U-----U-U--U---A-A------U-AA-U--U-UA-A---AAA--
----..-.--..--.--.--(((--(--((-(---.------.--.---------.---------)-)--)-)--))-)--.--.-.-...-..---..--...-........-(((((-(-.----((-----(-(-(---------------.--.-------(-((-(-----(-(--((-(---(-(---(----(-(..-(------(-----(((----((((--(((-(..(-(---..-------(-(-----(-((------(-(---------(------------------((-----.--.-.--.---------)------------)--))-----------------)-)----)-)--------)------)--.--.--)))----))-)-))-)-.-)-----)-----------------)-)--)----)-----.--.-.-----)-)))--))---.-.-))-))-)-)--)-)..-..-)-))-)-)-..-.--..----)--))))).........---.--.--..-(-(-----(-(--(---(-(------.-..-.--)-))-)---)))--
>JX184676
----AA-A--AA--A--U--A-U--C--AC-A-U-UU--A--U--U----G----U----U----U-G--U-G--A--U--U--U-A-AUA-AU---CA--UCC-UACCCUUU-GUGAA-U-U----UG-----U-U-U---------------U----------U-UU-GUU-U-G-A--AA-U---U-U---A----U-GUU-G------U-----CUA----UCCC--U-A-G--G-A---UU---U-U-G-G-A-A-G-AG--A-A-A-A----A----G-UAG---UU---U-----UU-U---GU-A-A--AA-A-A----A---A------G-A--CU------U----U--U--U-U----U-U-U-UU-U-C----U-A--A--U--UCC----CU-A-GG-G-A-A-----U-----------------A-G--G----C-----U--U-U-----C-AUA--GA---C-U-UU-UU-U-UU-U-AAA-UU-A-AA-C-A-UU-U--GU----A--UUCAUUUGUCUAAAA--U--U--UA-U-U-----U-U--U---A-A------U-AA-U--U-UA-A---AAA--
----..-.--..--.--.--(-(--(--((-(-.-..--.--.--.----.----.----.----)-)--)-)--)--)--.--.-.-...-..---..--...-........-(((((-(-.----((-----(-(-(---------------.----------(-((-(..-.-(-(--(.-(---(-(---(----(-(..-(------(-----(((----((((--(-(-(--(-.---..---(-(-(-(-(-(-(-((--(-(-(-(----(----(-.((---((---(-----((-(---..-.-.--..-)-)----)---)------)-)--))------)----)--)--)-)----)-)-)-))-)-)----)-)--)--.--..)----))-)-))-)-.-)-----)-----------------)-)--)----)-----.--.-.-----)-)))--))---.-)-))-..-.-..-)-)))-..-)-))-)-)-..-.--..----)--)))))..........--.--.--..-(-(-----(-(--(---(-(------.-..-.--)-))-)---)))--
>JX184871
----AA-A--AA--A--U--A-U--C--AC-A-U-UU--A--U--U----G----U----U----U-G--U-G--A--U--U--U-A-AUA-AU---CA--UCC-UACCCUUU-GUGAA-U-U----UG-----U-U-U---------------U----------U-UU-GUU-U-G-A--AA-U---U-U---A----U-GUU-G------U-----CUA----UCCC--U-A-G--G-A---UU---U-U-G-G-A-A-G-AA--A-A-A-A----A----G-UAG---UU---U-----UU-U---GU-A-A--AAAA-A----A---A------G-A--CUUU---UU----U--U--U-U----U-U-U-UU-U-C----U-A--A--U--UCC----CU-A-GG-G-A-A-----U-----------------A-G--G----C-----U--U-U-----C-AUA--GA---C-U-UU-UU-U-UU-U-AAA-UU-A-AA-C-A-UU-U--GU----A--UUCAUUUGUCUAAAA--U--U--UA-U-U-----U-U--U---A-A------U-AA-U--U-UA-A---AAA--
----..-.--..--.--.--(-(--(--((-(-.-..--.--.--.----.----.----.----)-)--)-)--)--)--.--.-.-...-..---..--...-........-(((((-(-.----((-----(-(-(---------------.----------(-((-(..-.-(-(--(.-(---(-(---(----(-(..-(------(-----(((----((((--(-(-(--(-.---..---(-(-(-(-(-(-(-((--(-(-(-(----(----(-.((---((---(-----((-(---..-.-.--...)-)----)---)------)-)--))..---.)----)--)--)-)----)-)-)-))-)-)----)-)--)--.--..)----))-)-))-)-.-)-----)-----------------)-)--)----)-----.--.-.-----)-)))--))---.-)-))-..-.-..-)-)))-..-)-))-)-)-..-.--..----)--)))))..........--.--.--..-(-(-----(-(--(---(-(------.-..-.--)-))-)---)))--
>JX184653
----AA-U--AA--A--U-GG----C--UC-C---G---A--U--U---GU----A----G---GA-G----C--A--C--U--U-A-AUA-AU---C----C--UACCCUUU-GUGAA-U-U----UGUU-G-U-U-U-G-----AA-----AU--A-A-----U-UU-U----------U--U---U-U---A----A-A---A------------UUA----UUGA-UU---G--UCU---UU---C-C-C-U-G-U-U-----G---A-A----U-U--A---G---UU---G-----UC-----GU-A-A--G----A-C--A---A----G-U-G--AU------U----C-------G----C-A-G-GG-G-A----U-A--G-----U-C-------A-G--U-A-A----UU-----------------U-U--U----------A----A-------AAA--GA---C-C-UU-UU-U-U--U-AAA-UU-A-AA-C-U-UUUU--GU----A--UUCAUUUGNCCAAAAA-U--U--A--U-U-----U-U--U---A--------U-AA-U--A-UA-A---AAA--
----..-.--..--.--.-.(----(--((-(---.---.--.--.---..----.----)---))-)----)--.--.--.--.-.-...-..---.----.--........-(((((-(-.----.(((-(-(-(-(-(-----((-----(.--(-(-----(-((-(----------(--(---(-.---(----(-(---(------------(((----((((-((---(--((.---..---(-(-(-(-(-(-.-----(---(-(----(-(--(---.---((---(-----((-----..-.-.--)----)-)--)---)----.-)-)--))------)----)-------)----)-)-)-))-)-)----)-)--)-----)-)-------)-)--)-)-)----))-----------------)-)--.----------)----)-------)))--))---.-.-))-.)-)-)--)-)))-).-.-))-)-.-....--..----)--)))))...........-.--.--.--(-(-----(-(--(---(--------(-..-.--)-))-)---)))--
>JF423824
----AA-U--AA--A--U-GG---UC--UA-C---G---U--U--U----UUUA-A----G---UA-G--A-C--G--C--U--U-A-AUA-AU---C----C--UACCCUUU-GUGAA-U-U----UGUUUG-U-U-U-G-----AA-----AU--A-A-----U-UU-U----------U--U---U-U---A----A-A---A------------UUA----UUGA-AU---G--UCU---UU---C-C-C-U-G-U-U-----G---A-A----U----A---GA--GU---G-----UU-----UU-C-G--A----A-C--A---U----G-A-A--AU------U----C-------G----C-A-G-GG-G-A----U-A--G-----U-C-------A-G--U-A-A----UU-----------------U-U--U----------A----A-------AAA--GA---C-C-U--UU-U-U--U-AAA-AUUA-AA-C-U-UUUU--GU----A--UUCAUUUGUCUAAAA--U--U--A--U-U-----U-U--U---A--------U-AA-U--U-UA-A---AAA--
----..-.--..--.--.-.(---((--((-(---.---.--.--.----....-.----)---))-)--)-)--.--.--.--.-.-...-..---.----.--........-(((((-(-.----.(((((-(-(-(-(-----((-----(.--.-.-----(-((-(----------(--(---(-.---(----(-(---(------------(((----((((-.(---(--((.---..---(-(-(-(-(-(-.-----(---(-(----(----.---..--((---(-----((-----..-.-.--)----)-)--)---)----.-.-.--))------)----)-------)----)-)-)-))-)-)----)-)--.-----)-)-------)-)--)-)-)----))-----------------)-)--.----------)----)-------)))--))---.-.-.--.)-)-)--)-)))-..))-))-)-.-....--..----)--)))))..........--.--.--.--(-(-----(-(--(---(--------.-..-.--.-))-)---)))--
>GQ850330
----AA-A--AA--A--U-AA----G--AC-C---A---A--U--U-UAAA----A-CUUUA-UUU-G-GU-CU-A-----U--U-A-AUA-AU---C----CC-UACCCUUU-GUGAA-U-U----UGUUUG-U-U-U-G-----AA-----AU--A-A--UU-U-UU-U----------U--UA--U-U---A----A-AA--A------A-----UUA----UUGA-AU---G--UCU---UU---C-C-C-U-G-U-U-UU--UUUUG-G----U----G---GAG-AA---U-----UG-UU--GU-A-A--A----AGCA-G---UU-U-G-A-A--AC------C-AG-AA-A--A-U----C-A-G-GG-G-AAUGGU-A--U-----U-C-------A-U--U-A-A----UU-----------------U-U--U----U-U---A--U-A-------AAAA-GA---C-C-UU-UU-U-U--U-AAAAUU-A-AA-C-A-UUUU--GU----A--UUCAUUUGUCUAAAAA-U--U--A--U-U-----U-U--U---A--------U-AA-U--A-UA-A---AAA--
----..-.--..--.--.-.(----(--((-(---(---(--.--.-(((.----.-..)))-.))-)-))-))-.-----.--.-.-...-..---.----..-........-(((((-(-.----((((((-(-(-(-(-----((-----(.--(-(--.(-(-((-(----------(--((--(-.---(----(-((--(------(-----(((----.(((-((---(--(((---((---(-(-(-(-(-.-.-((--(((((-(----(----.---..(-((---(-----((-((--..-.-.--.----))))-)---))-)-.-.-.--))------)-))-))-)--)-.----)-)-)-))-)-)).)))-)--)-----)-)-------)-.--)-)-)----))-----------------)-)--)----)-.---)--)-)-------))))-))---.-.-))-.)-)-)--)-)))..)-)-))-)-)-....--..----)--)))))...........-.--.--.--(-(-----(-(--(---(--------(-..-.--)-))-)---)))--
>JX184865
----AA-A--AA--A--U--A-U--C--AC-U-C-G---A--U--U----G----A----G----A-G--U-G--A--U--U--U-A-AUA-AU---CA--UCC-UACCCUUU-GUGAA-U-U----UGUU-G-U-U-U-G-----UA-----AU--A-A--U--U-UU-UUU-U-G-A--U--U---U-U-A-A----A-AAA-A------A--AA-UUA----UUUA--U---G--G-UU--UU---G-U-C-U-A-U-C-CC--U-A-A-A-A--U-U--G---G---UU---U-G---UU-----GU-G-A-------A----A---U------G-A--AU------C----A--AA-U-U----U-A-G-GG-A-A----U-A--GGCU--UUC----AU-A-AA-U-A-A--G-UU-U---UU--U-U--U--A-AA-G----U-----C--U-U-------AAA--GA---C-C-UU-UU-U-U--A-AAA-UU-A-AA-C-U-UU-U--GU----A--UUCAUUUGUCUAAAA--U--U--U--U-U-----U-U--U---A-A-A----U-AA-U--U-UA-A---AAA--
----..-.--..--.--.--(-(--(--((-(-(-.---.--.--.----.----.----)----)-)--)-)--)--)--.--.-.-...-..---..--...-........-(((((-(-.----((..-(-(-(-(-(-----((-----(.--(-(--.--(-((-((.-.-(-(--(--(---(-(-(-(----(-(((-(------(--..-(((----((((--(---(--(-..--..---(-(-(-(-(-(-(-((--(-(-(-(-.--(-(--(---(---((---(-(---((-----..-.-.-------)----)---)------)-)--))------)----)--).-)-)----)-)-)-))-.-)----)-)--))).--.))----))-)-))-)-)-)--.-))-)---))--)-)--)--)-))-)----)-----)--.-.-------)))--))---.-.-.)-).-)-)--)-...-.)-)-))-)-.-..-)--).----)--)))))..........--.--.--.--(-(-----(-(--(---(-(-(----.-..-)--)-))-)---)))--
>JX184468
----AA-A--AA--A--U--A-U--C--AC-U-C-G---A--U--C----G----A----G----A-G--U-G--A--U--U--U-A-AUA-AU---CA--UCC-UACCCUUU-GUGAA-U-U----UGUU-G-U-U-U-G-----UA-----AU--A-A--U--U-UU-UUU-U-G-A--U--U---U-U-A-A----A-AAA-A------A-----UUA----UUUA--U---G--G-UU--UU---G-U-C-U-A-U-C-CC--U-A-A-A-A--U-U--G---G---UU---U-G---UU-----GU-G-A-------A----A---U------G-A--AU------C----A--AA-U-U----U-A-G-GG-A-A----U-A--GGCU--UUC----AU-A-AA-U-A-A--G-UU-U---UU--U-U--U--A-AA-G----U-----C--U-U-------AAA--GA---C-C-UU-UU-U-UU-A-AAA-UU-A-AA-C-U-UU-U--GU----A--UUCAUUUGUCUAAAA--U--U--U--U-U-----U-U--U---A-A-A----U-AA-U--U-UA-A---AAA--
----..-.--..--.--.--(-(--(--((-(-(-.---.--.--.----.----.----)----)-)--)-)--)--)--.--.-.-...-..---..--...-........-(((((-(-.----((..-(-(-(-(-(-----.(-----(.--(-(--.--(-((-((.-.-(-(--(--(---(-(-(-(----(-(((-(------(-----(((----((((--(---(--(-..--..---(-(-(-(-(-(-(-((--(-(-(-(-.--(-(--(---(---((---(-(---((-----..-.-.-------)----)---)------)-)--))------)----)--).-)-)----)-)-)-))-.-)----)-)--))).--.))----))-)-))-)-)-)--.-))-)---))--)-)--)--)-))-)----)-----)--.-.-------)))--))---.-.-.)-).-)-).-.-...-.)-)-))-)-.-..-)--).----)--)))))..........--.--.--.--(-(-----(-(--(---(-(-(----.-..-)--)-))-)---)))--
>JF423858
----AA-A--AA--A--U--A-U--C--AC-U-U-G---A--U--U----G----A----A----A-G--U-G--A--U--U--U-A-AUA-AU---CA--UCC-UACCCUUU-GUGAA-U-U----UGUU-G-U-U-U-G-----AA-----AU--A-A--U--UUUU-UUU-U-G-A--CG-U---G-G-A-AU---A-AAA-A--AAAAA--A--UUA----UUUA--U---G--G-UU--UU---G-U-C-U-A-U-C-CC--U-A-A-AUUGGU-U--U---G---UU---U-G---UU-----GU-A-A--AAGACA----AG--U------G-A--AU------C----A-----U-U----U-A-G-GG-A-A----U-A--GGCU--UUC----CU-A-AA-U-A-AUUGAUU-U---UU-UU-U--CC-A-AU-G----U-----C--U-U-----A-AAA--GA---C-C-UUUUU-U-U--A-AAA-UU-A-AA-C-U-UU-U--GU----A--UUCAUUUGUCUAAAA--U--U--U--U-U-----U-U--U---A-A-A--A-U-AA-U--U-UA-A---AAA--
----..-.--..--.--.--(-(--(--((-(-(-.---.--.--.----.----.----)----)-)--)-)--)--)--.--.-.-...-..---..--...-........-(((((-(-.----.(((-.-(-(-(-(-----((-----(.--(-(--.--((((-((.-.-(-(--(.-(---(-(-(-(.---(-(((-(--....(--(--(((----((((--.---(--(-..--..---(-(-(-(-(-(-(-((--(-(-(-((.(((-(--(---(---((---(-(---((-----..-.-.--..))))----))--)------)-)--))------)----)-----)-)----)-)-)-))-.-)----)-)--))).--..)----))-)-))-)-)-)))..))-)---))-.)-)--))-)-..-)----)-----)--.-.-----)-)))--))---.-.-)).))-)-)--)-)).-..-.-))-)-.-..-.--..----)--)))))..........--.--.--.--(-(-----(-(--(---(-(-(--.-.-..-)--)-))-)---)))--
>GU910859
----AA-A--AA--A--U--A-U--C--GC-U-C-G---A--U--C----G----A----G----A-G--U-G--A--U--U--U-A-AUA-AU---CA--UCC-UACCCUUU-GUGAA-U-U----UGUU-G-U-U-U-G-----UA-----AU--A-A--U--U-UU-UUU-U-G-A--U--U---U-U-A-A----A-AAA-A------A--A--UUA----UUUA--U---G--G-UU--UU---G-U-C-U-A-U-C-CC--U-A-A-A-A--U-U--G---G---UU---U-G---UU-----GU-G-A-------A----A---U------G-A--AU------C----A--AA-U-U----U-A-G-GG-A-A----U-A--GGCU--UUC----AU-A-AA-U-A-A--G-UU-U---UU--U-U--UU-A-AA-G----U-----C--U-U-------AAA--GA---C-C-UU-UU-U-U--A-AAA-UU-A-AA-C-U-UU-U--GU----A--UUCAUUUGUCUAAA---U--U--U--U-U-----U-U--U---A-A-A----U-AA-U--U-UA-A---AAA--
----..-.--..--.--.--(-(--(--((-(-(-.---.--.--.----.----.----)----)-)--)-)--)--)--.--.-.-...-..---..--...-........-(((((-(-.----((..-(-(-(-(-(-----((-----(.--(-(--.--(-((-((.-.-(-(--(--(---(-(-(-(----(-(((-(------(--(--(((----((((--(---(--(-..--..---(-(-(-(-(-(-(-((--(-(-(-(-.--(-(--(---(---((---(-(---((-----..-.-.-------)----)---)------)-)--))------)----)--).-)-)----)-)-)-))-.-)----)-)--))).--.))----))-)-))-)-)-)--.-))-)---))--)-)--))-)-))-)----)-----)--.-.-------)))--))---.-.-.)-).-)-)--)-...-.)-)-))-)-.-..-)--).----)--))))).........---.--.--.--(-(-----(-(--(---(-(-(----.-..-)--)-))-)---)))--
>AY429666
----AA-U--AA--A--U-UU-C--C--AA-C---A---A--A--U----G--UGU----G---UU-G----G--A--UA-A--U-A-AUA-AU---CA--UCC-UACCCUUU-GUGAA-U-U----UGUUUG-U-U-U-G-----AA-----AU--A-A--U--U-UU-U----------U--U---U-U---A----A-AA--A------A-----UUA----UU----U---G--A-A---U----G-U-C-U-U-U-C-CC--U-GAA-A----U-U--G--UG---AGGA-G-----CU-U---GU-A-A--U----G----G---U------G-A--CU------U----GC-A--A-U---UCCA-G-GG-G-A----U-A--GAUU--UUC-----U-A-G--U-A-A----UU-----------------U-U--U----U-----A--G-G-------AAA--GA---C-C-UU-UU-U-U--U-AAAAUA-A-AA-C-U-UUUU--GU----A--UUCAUUUGUCUAAAA--A--A--A--U-U-----U-U--U---A-A-A----U-AAAUAAUUUA-A---AAA--
----..-.--..--.--.-.(-(--(--((-(---(---.--.--.----.--..)----)---))-)----)--)--..-.--.-.-...-..---..--...-........-(((((-(-.----.((((.-(-(-(-(-----((-----(.--(-(--.--(-((-(----------(--(---(-(---(----(-((--(------(-----(((----((----.---(--(-(---.----(-(-(-(-(-(-(-((--(-(.(-(----(-(--(--((---((..-(-----((-.---..-.-.--.----)----)---)------.-.--))------)----))-)--)-)---).))-)-))-)-)----.-)--))).--)))-----.-)-)--)-)-)----))-----------------)-)--)----)-----)--)-)-------)))--))---.-.-))-.)-)-)--)-)))...-)-))-)-.-....--..----)--)))))..........--.--.--.--(-(-----(-(--(---(-(-(----(-.....)))))-)---)))--
>JF423542
----AA-A--AA--A--U--A-U--C--AC-A-U-UU--A--U--U----G----U----U----U-G--U-G--A--U--U--U-A-AUA-AU---CA--UCC-UACCCUUU-GUGAA-U-U----UG-----U-U-U---------------U----------U-UU-GUU-U-G-A--AA-U---U-U---A----U-GUU-G------U-----CUA----UCCC--U-A-G--G-A---UU---U-U-G-G-A-A-G-AA--A-A-A-A----A----G-UAG---UU---U-----UU-U---GU-A-A--AA-A-A----A---A------G-A--CU------U----U--U--U-U----U-U-U-UUCU-C----U-A--A--U--UCC----CU-A-GG-G-A-A-----U-----------------A-G--G----C-----U--U-U-----C-AUA--GA---C-U-UC-UU-U-UU-U-AAA-UU-A-AA-C-A-UU-U--GU----A--UUCAUUUGUCUAAAA--U--U--UA-U-U-----U-U--U---A-A------U-AA-U--U-UA-A---AAA--
----..-.--..--.--.--(-(--(--((-(-.-..--.--.--.----.----.----.----)-)--)-)--)--)--.--.-.-...-..---..--...-........-(((((-(-.----((-----(-(-(---------------.----------(-((-(..-.-(-(--(.-(---(-(---(----(-(..-(------(-----(((----((((--(-(-(--(-.---..---(-(-(-(-(-.-(-((--(-(-(-(----(----(-.((---((---(-----((-(---..-.-.--..-)-)----)---)------)-)--))------.----)--)--)-)----)-)-)-)).)-)----)-)--)--.--..)----))-)-))-)-.-)-----)-----------------)-)--)----)-----.--.-.-----)-)))--))---.-)-))-..-.-..-)-)))-..-)-))-)-)-..-.--..----)--)))))..........--.--.--..-(-(-----(-(--(---(-(------.-..-.--)-))-)---)))--
>JX184638
----AA-A--AA--A--U-GG----A--AC-U---C---U--U--U----C----A----UU-UGA-G-UU-C--A-----U--U-A-AUA-AU---C----CC-UACCCUUU-GUGAA-U-U----UGUUUG-U-U-U-G-----AA-----AU--A-A--U--U-UU-U----------U--UA-AU-U---A----A-AA--A------A-----UUA----UUGA-AU---G--UCU---UU---C-C-C-U-G-U-U-UU--UUU-G-G----U----G---GAA-AA---A-----UG-----GU-A-A--A----A-C--G---UU-U-GGA-A--AC------CGA--A--A--A-U----C-A-G-GG-G-AAUGGU-A--U-----U-C-------A-UA-U-A-A----UU-----------------U-U--U----U-----AU-U-A-------AAA--GA---C-C-UU-UU-U-U--U-AAAAUU-A-AA-C-U-UUUU--GU----A--UUCAUUUGUCUAAAA--U--U--A--U-U-----U-U--U---A--------U-AA-U--A-UA-A---AAA--
----..-.--..--.--.-.(----(--((-(---(---.--.--.----.----.----..-.))-)-))-)--.-----.--.-.-...-..---.----..-........-(((((-(-.----.(((((-(-(-(-(-----((-----(.--(-(--.--(-((-(----------(--((-((-.---(----(-((--(------(-----(((----((((-((---(--(((---((---(-(-(-(-(-.-.-((--(((-(-(----(----.---...-((---(-----((-----..-.-.--.----.-)--)---))-)-...-.--))------)))--)--)--)-.----)-)-)-))-)-)).)))-)--)-----)-)-------)-.)-)-)-)----))-----------------)-)--)----)-----))-)-)-------)))--))---.-.-))-.)-)-)--)-)))..)-)-))-)-.-....--..----)--)))))..........--.--.--.--(-(-----(-(--(---(--------(-..-.--)-))-)---)))--
>JF423679
----AA-A--AA--A--U-GG----A--AC-U---C---U--U--U----C----A----UU-UGA-G-UU-C--A-----U--U-A-AUA-AU---C----CC-UACCCUUU-GUGAA-U-U----UGUUUG-U-U-U-G-----AA-----AU--A-A--U--U-UU-U----------U--UA-AU-U---A----A-AA--A------A-----UUA----UUGA-AU---G--UCU---UU---C-C-C-U-G-U-UUUU--UUU-G-G----U----G---GAA-AA---A-----UG-----GU-A-A--A----AAC--G---UU-U-GGA-A--AC------CGA--A--A--A-U----C-A-G-GG-G-AAUGGU-A--U-----U-C-------A-UA-U-A-A----UU-----------------U-U--U----U-----AU-U-A-------AAA--GA---C-C-UU-UU-U-U--U-AAAAUU-A-AA-C-U-UUUU--GU----A--UUCAUUUGUCUAAAA--U--U--A--U-U-----U-U--U---A--------U-AA-U--A-UA-A---AAA--
----..-.--..--.--.-.(----(--((-(---(---.--.--.----.----.----..-.))-)-))-)--.-----.--.-.-...-..---.----..-........-(((((-(-.----.(((((-(-(-(-(-----((-----(.--(-(--.--(-((-(----------(--((-((-.---(----(-((--(------(-----(((----((((-((---(--(((---((---(-(-(-(-(-.-..((--(((-(-(----(----.---...-((---(-----((-----..-.-.--.----..)--)---))-)-...-.--))------)))--)--)--)-.----)-)-)-))-)-)).)))-)--)-----)-)-------)-.)-)-)-)----))-----------------)-)--)----)-----))-)-)-------)))--))---.-.-))-.)-)-)--)-)))..)-)-))-)-.-....--..----)--)))))..........--.--.--.--(-(-----(-(--(---(--------(-..-.--)-))-)---)))--
>GU910860
----AA-A--AA--A--U--A-U--C--GC-U-C-G---A--U--U----G----A----G----A-G--U-G--A--U--U--U-A-AUG-AU---CA--UCC-UACCCUUU-GUGAA-U-U----UGUU-G-U-U-U-G-----UA-----AU--A-A--U--U-UU-UUU-U-G-A--U--U---U-U-A-A----A-AAA-A------A--A--UUA----UUUA--U---G--G-UU--UU---G-U-C-U-A-U-C-CC--U-A-A-A-A--U-U--G---G---UU---U-G---UU-----GU-G-A-------A----A---U------G-A--AU------C----A--AA-U-U----U-A-G-GG-A-A----U-A--GGCU--UUC----AU-A-AA-U-A-A--G-UU-U---UU--U-U--U--A-AA-G----U-----C--U-U-------AAA--GA---C-C-UU-UU-U-U--A-AAA-UU-A-AA-C-U-UU-U--GU----A--UUCAUUUGUCUAAA---U--U--U--U-U-----U-U--U---A-A-A----U-AA-U--U-UA-A---AAA--
----..-.--..--.--.--(-(--(--((-(-(-.---.--.--.----.----.----)----)-)--)-)--)--)--.--.-.-...-..---..--...-........-(((((-(-.----((..-(-(-(-(-(-----((-----(.--(-(--.--(-((-((.-.-(-(--(--(---(-(-(-(----(-(((-(------(--.--(((----((((--(---(--(-..--..---(-(-(-(-(-(-(-((--(-(-(-(-.--(-(--(---(---((---(-(---((-----..-.-.-------)----)---)------)-)--))------)----)--).-)-)----)-)-)-))-.-)----)-)--))).--.))----))-)-))-)-)-)--.-))-)---))--)-)--)--)-))-)----)-----)--.-.-------)))--))---.-.-.)-).-)-)--)-...-.)-)-))-)-.-..-)--).----)--))))).........---.--.--.--(-(-----(-(--(---(-(-(----.-..-)--)-))-)---)))--
>GQ857634
----AA-U--AA--A--U-UU-C--C--AA-C---C---G--A--UG---U----A----G---UU-U----U--A--AA-A--U-A-AUA-AU---CA--UCC-UACCCUUU-GUGAA-U-U----UGUU-G-U-U-U-G-----AA------U--A-A--UU-U-UU-U----------U--U---U-U---G----A-AA--A------A-----UUA----UU----U---C--U----------G-U-C-U-U-U-C-CC--U-GGAUG----U-A--A--A----AG---U-----UU-----GU-A-A--A----A----G---A------A-C--UU------U----U--A--C-U---UC-A-G-GG-G-A----U-A--G-----U---------A-A--U-A-A----UU-----------------U-U--U----U----AA------------AAA--GA---C-CUUU-U--U-U--U-AAA-UA-A-AA-C-U-UUUU--GU----A--UUUAUUUGUCUAAAA--A-----UU-U-U-----U-U--U---A-A-A-------A-UAAUUUA-A---AAA--
----..-(--((--(--.-((-.--(--(.-.---.---.--.--))---.----)----)---.)-)----)--)--..-.--.-.-...-..---..--...-........-..(((-.-.----..((-(-(-(-(-(-----((------.--(-(--..-.-((-(----------(--(---(-(---(----(-((--(------(-----(((----((----.---(--(----------(-(-(-.-.-.-(-((--(-(((.(----(-(--(--(----((---(-----((-----..-.-.--.----.----)---)------)-)--))------)----)--)--)-)---))-)-)-))-)-)----)-)--)-----.---------)-)--)-)-)----))-----------------)-)--)----)----))------------)))--))---.-..))-.--)-)--)-)))-))-)-..-.-.-.)))--..----.--...............--.-----..-(-(-----(-(--(---(-(-(-------.-...))))-)---)))--
>JX184674
----AA-A--AA--A--U--A-U--C--AC-A-U-UU--A--U--U----G----U----U----U-G--U-G--A--U--U--U-A-AUA-AU---CA--UCC-UACCCUUU-GUGAA-U-U----UG-----U-U-U---------------U----------U-UU-GUU-U-G-A--AA-U---U-U---A----U-GUU-G------U-----CUA----UCCC--U-A-G--G-A---UU---U-U-G-G-A-A-G-AA--A-A-A-A----A-A--G-UAG---UU---U-----UU-U---GU-A-A--AA-A-A----A---A------G-A--CUUU----U----U--U--U-U----U-U-U-UU-UUC----U-A--A--U--UCC----CU-A-GG-G-A-A-----U-----------------A-G--G----C-----U--U-U-----C-AUA--GA---C-U-UU-UU-U-UU-U-AAA-UU-A-AA-C-A-UU-U--GU----A--UUCAUUUGUCUAAAA--U--U--UA-U-U-----U-U--U---A-A------U-AA-U--U-UA-A---AAA--
----..-.--..--.--.--(-(--(--((-(-.-..--.--.--.----.----.----.----)-)--)-)--)--)--.--.-.-...-..---..--...-........-(((((-(-.----((-----(-(-(---------------.----------(-((-(..-.-(-(--(.-(---(-(---(----(-(..-(------(-----(((----((((--(-(-(--(-.---..---(-(-(-(-(-(-(-((--(-(-(-(----(-(--(-.((---((---(-----((-(---..-.-.--..-)-)----)---)------)-)--))..----)----)--)--)-)----)-)-)-))-)))----)-)--)--.--..)----))-)-))-)-.-)-----)-----------------)-)--)----)-----.--.-.-----)-)))--))---.-)-))-..-.-..-)-)))-..-)-))-)-)-..-.--..----)--)))))..........--.--.--..-(-(-----(-(--(---(-(------.-..-.--)-))-)---)))--
>JF423746
----AA-A--AA--A--U-GG----A--AC-U---C---U--U--U----U----AAA--U---GA-G-UU-C--A-----U--U-A-AUA-AU---C----CC-UACCCUUU-GUGAA-U-U----UGUUUG-U-U-U-G-----AA-----AU--A-A--U--U-UU-U----------U--UA-UU-----A----A-AA--A------A-----UUA----UUGA-AU---G--UCU---UU---C-C-C-U-G-U-U-UU--UUU-G-G----U----G---GAA-AA---A-----UG-----GU-A-A--A----AAC--G---UU-U-GGA-A--AC------CGA--A--A--A-U----C-A-G-GG-G-AAUGGU-A--U-----U-C-------A-U--U-A-A----UU-----------------U-U--U----U-----AU-U-A-------AAA--GA---C-C-UU-UU-U-U--U-AAA-UU-A-AA-C-U-UUUU--GU----A--UUCAUUUGUCUAAAAA-U--U--A--U-U-----U-U--U---A--------U-AA-U--U-UA-A---AAA--
----..-.--..--.--.-.(----(--((-(---(---.--.--.----.----...--.---))-)-))-)--.-----.--.-.-...-..---.----..-........-(((((-(-.----.(((((-(-(-(-(-----((-----(.--(-(--.--(-((-(----------(--((-.(-----(----(-((--(------(-----(((----.(((-((---(--(((---((---(-(-(-(-(-.-.-((--(((-(-(----(----.---...-((---(-----((-----..-.-.--.----..)--)---))-)-...-.--))------)))--)--)--)-.----)-)-)-))-)-)).)))-)--)-----)-)-------)-.--)-)-)----))-----------------)-)--)----)-----).-)-)-------)))--))---.-.-))-.)-)-)--)-)))-.)-)-))-)-.-....--..----)--)))))...........-.--.--.--(-(-----(-(--(---(--------.-..-.--.-))-)---)))--
>JX184857
----AA-U--AAAUAAAG--A-U--AG-AA-U-GAAA--A--U--U---------A----U----A-U--UCU--A--UC-U--U-A-AUA-AU---AA--UCC-UACCCUUU-GUGAA-U-U----UG-----U-U-U-G------------------------U-UU-GAAAU-A-AUUU--U---U-U-A-A----AGAAA-A------A-----UUA----UUUA--U---A--G-U---UU---G-U-C-U-A-U-C-CC--U-A-A-G----G-U--GAU-G---AU---U-G---UU-----GU-A-A-------A----A---G------GCA--AU------UUG--A--AG-UCU----U-A-G-GG-A-A----U-A--GGCU--UUC----UUAA-AA-U-A-A----UU-U---------------U-U--A----U-----U----U-------AAA--GA---C-C-UU-UU-U-UU-U-AAA-UU-A-AA-C-U-UU-UU-GU----A--UUCAUUUGUCUAAAA--U--U--UA-U-U-----U-U--U---A-A-A----U-AA-U--U-UA-A---AAA--
----..-.--..((.(((--(-(--((-((-(-(...--.--.--.---------.----)----)-)--)))--)--))-)--)-.-)).-..---..--...-........-(((((-(-.----.(-----(-(-(-(------------------------(-((-((((.-(-(.((--(---(-(-(-(----(.(((-(------(-----(((----(((.--.---(--(-.---..---(-(-(-(-(-(-(-((--(-(-(-(----(-(--...-(---((---(-(---((-----..-.-.-------.----.---)------)))--))------)..--.--.)-)))----)-)-)-))-.-)----)-)--))).--..)----)..)-))-)-)-)----))-)---------------)-)--.----)-----)----)-------)))--))---.-.-.)-).-)-))-)-)))-.)-)-))-)-.-..-..-..----)--)))))..........--.--.--..-(-(-----(-(--(---(-(-(----.-..-)--)-))-)---)))--
>GQ857637
-----A-U--AA--A--U-UUUC--C--AA-C---G---A--U--C----C----U----G---UU-G----GG-A--UA-A--U-A-AUA-AU---CA--UCC-UACCCUUU--UGAA-U-U----UGUUUG-U-U-U-G-----AA-----AU--A-A--UU-U-UU-U----------U--U---U-U---A----A-AA--A------A-----UUA----UU----U---G--A-A---U----G-U-C-U-U-U---CCC-U-G-A-AA---U-U--G--UG---AGGA-G-----CU-----GU-A-A--U----G----G---U------A-A--CU------U----GC-A--A-U---UC-A-U-UG-G-A----U-A--GAUU--UUC-----U-A-G--U-A-A----UU-----------------U-U--U----U-----A--G-G-------AAA--GA---C-C-UU-UU-U-U--U-AAAAUA-A-AA-C-U-UUAU--GU----A--UUCAUUUGUCUAAAA--A--A--AA-U-U-----U-U--U---A-A-A----U-AA-UAAUUUA-A---AAA--
-----.-.--..--.--.-.(((--(--((-(---(---.--.--.----.----)----)---))-)----))-)--..-.--.-.-...-..---..--...-........--((((-(-.----.((((.-(-(-(-(-----((-----(.--(-(--..-(-((-(----------(--(---(-(---(----(-((--(------(-----(((----((----.---(--(-(---.----(-(-(-(-.-(---((.-(-(-(-(.---(-(--(--((---((..-(-----((-----..-.-.--.----)----)---)------.-.--))------)----))-)--)-)---))-)-.-.)-)-)----.-)--))).--)))-----.-)-)--)-)-)----))-----------------)-)--)----)-----)--)-)-------)))--))---.-.-))-.)-)-)--)-)))...-)-))-)-.-....--..----)--))))...........--.--.--..-(-(-----(-(--(---(-(-(----(-..-..)))))-)---)))--
>JX184694
----AA-A--AA--A--U--A-U--C--AC-U-U-G---A--U--U----G----A----A----A-G--U-G--A--U--U--U-A-AUA-AU---CA--UCC-UACCCUUU-GUGAA-U-U----UGUU-G-U-U-U-G-----AA-----AU--A-A--U--UUUU-UUU-U-G-A--CG-U---G-G-A-AU---A-AAA-AA-AAA-A--A--UUA----UUUA--U---G--G-UU--UU---G-U-C-U-A-U-C-CC--U-A-A-AUUGGU-U--U---G---UU---U-G---UU-----GU-A-A--AAGACA----AG--U------G-A--AU------C----A-----U-U----U-A-G-GG-A-A----U-A--GGCU--UUC----CU-A-AA-U-A-AUUGAUU-U---UUUUU-U--CC-A-AU-G----U-----C--U-U-----A-AAA--GA---C-C-UUUUU-U-U--A-AAA-UU-A-AA-C-U-UU-U--GU----A--UUCAUUUGUCUAAAA--U--A--A--U-U-----U-U--U---A-A-A--A-U-AA-U--U-UA-A---AAA--
----..-.--..--.--.--(-(--(--((-(-(-.---.--.--.----.----.----)----)-)--)-)--)--)--.--.-.-...-..---..--...-........-(((((-(-.----.(((-.-(-(-(-(-----((-----(.--(-(--.--((((-((.-.-(-(--(.-(---(-(-(-(.---(-(((-((-...-(--(--(((----((((--.---(--(-..--..---(-(-(-(-(-(-(-((--(-(-(-((.(((-(--(---(---((---(-(---((-----..-.-.--..))))----))--)------)-)--))------)----)-----)-)----)-)-)-))-.-)----)-)--))).--..)----))-)-))-)-)-)))..))-)---))).)-)--))-)-..-)----)-----)--.-.-----)-)))--))---.-.-)).))-)-)--)-)).-..-.-))-)-.-..-.--..----)--)))))..........--.--.--.--(-(-----(-(--(---(-(-(--.-.-..-)--)-))-)---)))--
>FJ501285
-----A-U--AA--A--U-UUUC--C--AA-C---G---A--U--C----C----U----G---UU-G----GA-A--UA-A--U-A-AUA-AU---CA--UCC-UACCCUUU-GUGAA-U-U----UGUUUG-U-U-U-G-----AA-----AU--A-A--UU-U-UU-U----------U--U---U-U---A----A-AA--A------A-----UUA----UU----U---G--A-A---U----G-U-C-U-U-U-C-CC--U-GAA-A----U-U--G--UG---AGGA-G-----CU-----GU-A-A--U----G----G---U------A-A--CU------U----GC-A--A-U---UC-A-G-GG-G-A----U-A--GAUU--UUC-----U-A-G--U-A-A----UU-----------------U-U--U----U-----A--G-G-------AAA--GA---C-C-UU-UU-U-U--U-AAAAUA-A-AA-C-U-UUAU--GU----A--UUCAUUUGUCUAAAA--A--A--AA-U-U-----U-U--U---A-A-A----U-AA-UAAUUUA-A---AAA--
-----.-.--..--.--.-.(((--(--((-(---(---.--.--.----.----)----)---))-)----))-)--..-.--.-.-...-..---..--...-........-(((((-(-.----.((((.-(-(-(-(-----((-----(.--(-(--..-(-((-(----------(--(---(-(---(----(-((--(------(-----(((----((----.---(--(-(---.----(-(-(-(-.-(-(-((--(-..(-(----(-(--(--((---((..-(-----((-----..-.-.--.----)----)---)------.-.--))------)----))-)--)-)---).-.-)-))-)-)----.-)--))).--)))-----.-)-)--)-)-)----))-----------------)-)--)----)-----)--)-)-------)))--))---.-.-))-.)-)-)--)-)))...-)-))-)-.-....--..----)--)))))..........--.--.--..-(-(-----(-(--(---(-(-(----(-..-..)))))-)---)))--
>JF423575
----AA-A--AA--A--U--A-U--C--GC-U-C-G---A--U--U----G----A----G----A-G--U-G--A--U--U--U-A-AUA-AU---CA--UCC-UACCCUUU-GUGAA-U-U----UGUU-G-U-U-U-G-----UA-----AU--A-A--U--U-UU-UUU-U-G-A--U--U---U-UUA-A----A-AAA-A------A--A--UUA----UUUA--U---G--G-UU--UU---G-U-C-U-A-U-C-CC--U-A-A-A-A--U-U--G---G---UU---U-G---UU-----GU-G-A-------A----A---U------G-A--AU------C----A--AA-U-U----U-A-G-GG-A-A----U-A--GGCU--UUC----AU-A-AA-U-A-A--G-UU-U---UU--U-U--U--A-AA-G----U-----C--U-U-------AAA--GA---C-C-UU-UU-U-U--A-AAA-UU-A-AA-C-U-UU-U--GU----A--UUCAUUUGUCUAAA---U--U--U--U-U-----U-U--U---A-A----A-U-AA-U--A-UA-A---AAA--
----..-.--..--.--.--(-(--(--((-(-(-.---.--.--.----.----.----)----)-)--)-)--)--)--.--.-.-...-..---..--...-........-(((((-(-.----((..-(-(-(-(-(-----((-----(.--(-(--.--(-((-((.-.-(-(--(--(---(-(.(-(----(-(((-(------.--.--(((----((((--(---(--(-..--..---(-(-(-(-(-(-(-((--(-(-(-(-.--(-(--(---(---((---(-(---((-----..-.-.-------)----)---)------)-)--))------)----)--).-)-)----)-)-)-))-.-)----)-)--))).--.))----))-)-))-)-)-)--.-))-)---))--)-)--.--)-))-)----)-----)--.-.-------)))--))---.-.-.)-).-)-)--)-...-.)-)-))-)-.-..-)--).----)--))))).........---.--.--.--(-(-----(-(--(---(-.----.-.-..-.--.-))-)---)))--
>JF423882
----AA-U--AA--A--U-GG----C--UC-C-U-G---A--U--U----U--U-A---AG---GA-G----C--A--C--U--U-A-AUA-AU---C----C--UACCCUUU-GUGAA-U-U----UGUU-G-U-A-U-G-----AA-----AU--A-A-----U-UU-U----------U--U---U-U---A----A-AAA-A------------UUA----UUGA--U---G----U---CUUU-C-C-C-U-G-U-U-----G---A-A----U-U--U---G---GU-U-G-----CC-G---UUUA-A--G----A-C--A---G----U-U-G-AAU------U----C-------A----C-A-G-GG-G-A----U-A--G-----U-C-------A-G--U-A-A----UU-----------------U-U--U----U-U---A----A-------AAA--GA---C-CUUU-UU-UUU--A-AA--UU-A-AA-C-U-UUUU--GU----A--UUCAUUUGUCCAAAAU-U--U--A--U-U-----U-U------A--------U-AA-U--U-UA-A---AAA--
----..-.--..--.--.-.(----(--((-(-(-.---.--.--.----.--.-.---))---))-)----)--.--.--.--.-.-...-..---.----.--........-(((((-(-.----.(((-.-(-(-.-(-----((-----(.--.-.-----(-((-(----------(--(---(-.---(----(-(((-(------------(((----((((--(---.----.---..((-(-(-(-(-(-(-.-----(---(-(----(-(--(---(---((-(-(-----..-.---....-.--.----.-)--)---)----)-)-)-)))------)----)-------)----)-)-)-))-)-)----.-.--)-----)-)-------)-)--)-)-)----))-----------------)-)--)----)-.---)----)-------)))--))---.-...)-))-).)--)-..--..-.-))-)-.-....--..----)--)))))...........-.--.--.--(-(-----(-(------(--------.-..-.--.-))-)---)).--
>JX184740
----AA-U--AAAUA-----G-C--C--AA-A----------U--U----A----U----U----U-G--G-C--A--A--U--U-A-AUA-AU---CA--UCC-UACCCUUU-GUGAA-U-U----UG-----U-U-UUG-----AAUCGUAAU--A----A--U-UU-U----------U--U---U-U-U-U----U-GAA-A------A-----UUA----UU-A--A---A--A-A---U----G-U-C-U-U-U-C-CC--U---A-A----U----G---GAU-AA---A-G---UU-----GA-A-A-------A----G---C------U-U--UU------G----A--U--A-U----U-A-G-GG-G-A----U-A--GA-U--UUU-----U-A-A--U-A-A----UU-U---------------U-U--G----A-U---A--A-A-------AAAA-GA---C-C-UU-UU-U-UC-UAAAA-UU-A-AA-CAU-UU-U--GU----A--UUCAUUUGUCUAAAA--U--U--A--U-U-----U-U--U---A-U--------AA-U--A-UA-A---AAA--
----.(-(--.(((.-----(-(--(--((-(----------.--.----.----)----)----)-)--)-)--.--)--)--)-.-)).-..---..--...-........-(((((-(-.----((-----(-(-(.(-----((.......--.----.--(-((-(----------(--(---(-(-.-(----(-(((-(------(-----(((----((-(--(---(--(-.---.----(-(-(-(-(-(-(-((--(---(-(----(----(---...-((---(-(---((-----..-.-.-------)----)---)------)-)--).------.----.--)--)-)----)-)-)-))-)-)----.-)--))-)--)))-----)-)-)--)-)-)----))-)---------------)-)--)----)-.---)--)-)-------))))-).---.-.-..-..-)-))-.....-..-)-))-)).-..-.--..----)--)))))..........--.--.--.--(-(-----(-(--(---(-(--------..-.--)-))-)---)))--
>JX184616
----AA-A--AA--A--U--A-U--C--AC-A-U-A---A--U--U----G----U----U----U-G--U-G--A--U--U--U-A-AUA-AU---CA--UCC-UACCCUUU-GUGAA-U-U----UG-----U-U-U---------------U----------U-UU-GUU-U-G-A--AA-U---U-U---A----U-GUU-G------U-----CUA----UCCC--U-AAG--G-A---UU---U-U-G-G-A-A-G-AA--A-A-A-A----A-A--G-UAG---UU---U-----UU-U---GU-A-A--AA-A-A----A---A------G-A--CUUU---UU----U--U--U-U----U-U-U-UU-U-C----U-A--A--U--UCC----CU-A-GG-G-A-A-----U-----------------A-G--G----C-----U--U-U-----C-AUA--GA---C-U-UU-UU-U-UU-U-AAA-UU-A-AA-C-A-UU-U--GU----A--UUCAUUUGUCUAAAA--U--U--UA-U-U-----U-U--U---A-A------U-AA-U--U-UA-A---AAA--
----..-.--..--.--.--(-(--(--((-(-.-.---.--.--.----.----.----.----)-)--)-)--)--)--.--.-.-...-..---..--...-........-(((((-(-.----((-----(-(-(---------------.----------(-((-(..-.-(-(--(.-(---(-(---(----(-(..-(------(-----(((----((((--(-(.(--(-(---..---(-(-(-(-(-(-(-((--(-(-(-(----(-(--(-.((---((---(-----((-(---..-.-.--..-)-)----)---)------)-)--))..---))----)--)--)-)----)-)-)-))-)-)----)-)--)--.--)))----.)-)-))-)-.-)-----)-----------------)-)--)----)-----.--.-.-----)-)))--))---.-)-))-..-.-..-)-)))-..-)-))-)-)-..-.--..----)--)))))..........--.--.--..-(-(-----(-(--(---(-(------.-..-.--)-))-)---)))--
>JF423583
----AA-A--AA--A--U--A-U--C--GC-U-C-G---A--U--U----G----A----G----A-G--U-G--A--U--U--U-A-AUA-AU---CA--UCC-UACCCUUU-GUGAA-U-U----UGUU-G-U-U-U-G-----UA-----AU--A-A--U--U-UU-UUU-U-G-A--U--U---U-U-A-A----A-AAA-A------A--A--UUA----UUUA--U---G--G-UU--UU---G-U-C-U-A-U-C-CC--UAA-A-A----U-U--G---G---UU---U-G---UU-UGUUGU-A-A--AAGACA----AG--U------G-A--AU------C----A--A--U-U----U-A-G-GG-A-A----U-A--GGCU--UUC----AU-A-AA-U-A-A--G-UU-U---UU--U-U--UU-A-AA-G----U-----C--U-U-------AAA--GA---C-C-UU-UU-U-U--A-AAA-UU-A-AA-C-U-UU-U--GU----A--UUCAUUUGUCUAAA---U--U--U--U-U-----U-U--U---A-A----A-U-AA-U--A-UA-A---AAA--
----..-.--..--.--.--(-(--(--((-(-(-.---.--.--.----.----.----)----)-)--)-)--)--)--.--.-.-...-..---..--...-........-(((((-(-.----((..-(-(-(-(-(-----((-----(.--(-(--.--(-((-((.-.-(-(--(--(---(-(-(-(----(-(((-(------(--(--(((----((((--(---(--(-..--..---(-(-(-(-(-(-.-((--(.(-(-(----(-(--(---(---((---(-(---((-((((..-.-.--..))))----))--)------)-)--))------)----)--)--)-)----)-.-)-))-.-)----)-)--))).--.))----))-)-))-)-)-)--.-))-)---))--)-)--))-)-))-)----)-----)--.-.-------)))--))---.-.-.)-).-)-)--)-...-.)-)-))-)-.-..-)--).----)--))))).........---.--.--.--(-(-----(-(--(---(-.----.-.-..-.--.-))-)---)))--
>JF423879
----AA-A--AA--A--U--A-U--C--GC-U-C-G---A--U--U----G----A----G----A-G--U-G--A--U--U--U-A-AUA-AU---CA--UCC-UACCCUUU-GUGAA-U-UU---UGUU-G-U-U-U-G-----UA-----AU--A-A--U--U-UU-UUU-U-G-A--U--U---U-U-A-A----A-AAA-A------A--A--UUA----UUUA--U---G--G-UU--UU---G-U-C-U-A-U-C-CC--U-A-A-A-A--U-U--G---G---UU---U-G---UU-----GU-G-A-------A----A---U------G-A--AU------C----A--AA-U-U----U-A-G-GG-A-A----U-A--GGCU--UUC----AU-A-AA-U-A-A--G-UU-U---UU--U-U--U--A-AA-G----U-----C--U-U-------AAA--GA---C-C-UU-UU-U-U--A-AAA-UU-A-AA-C-U-UU-U--GU----A--UUCAUUUGUCUAAA---A--U--U--U-U-----U-U--U---A-A-A--A-U-AA-U--U-UA-A---AAA--
----..-.--..--.--.--(-(--(--((-(-(-.---.--.--.----.----.----)----)-)--)-)--)--)--.--.-.-...-..---..--...-........-(((((-(-..---((..-(-(-(-(-(-----((-----(.--(-(--.--(-((-((.-.-(-(--(--(---(-(-(-(----(-(((-(------(--.--(((----((((--(---(--(-..--..---(-(-(-(-(-(-(-((--(-(-(-(-.--(-(--(---(---((---(-(---((-----..-.-.-------)----)---)------)-)--))------)----)--).-)-)----)-)-)-))-.-)----)-)--))).--.))----))-)-))-)-)-)--.-))-)---))--)-)--)--)-))-)----)-----)--.-.-------)))--))---.-.-.)-).-)-)--)-...-.)-)-))-)-.-..-)--).----)--))))).........---.--.--.--(-(-----(-(--(---(-(-(--.-.-..-)--)-))-)---)))--
>JF423711
----AA-U--AA--A--U-GG----C--UC-C---G---A--U--U---GU----N----G---GA-G----C--A--C--U--U-A-AUA-AU---C----N--UACCCUUU-GUGAA-U-U----UGUU-G-U-U-U-G-----AA-----AU--A-A-----U-UU-U----------U--U---U-U---A----A-A---A------------UUA----UUGA-UU---G--UCU---UU---C-C-C-U-G-U-U-----G---A-A----U-U--A---G---UU---G-----UC-----GU-A-A--G----A-C--A---A----G-U-G--AU------U----C-------G----C-A-G-GG-G-A----U-A--G-----U-C-------A-G--U-A-A----UU-----------------U-U--U----------A----A-------AAA--GA---C-C-UU-UU-U-U--U-AAA-UU-A-AA-C-U-UUUU--GU----A--UUCAUUUGUCUAAAA--U--U--A--U-U-----U-U--U---A--------U-AA-U--U-UA-A---AAA--
----..-.--..--.--.-.(----(--((-(---.---.--.--.---..----.----)---))-)----)--.--.--.--.-.-...-..---.----.--........-(((((-(-.----.(((-(-(-(-(-(-----((-----(.--(-(-----(-((-(----------(--(---(-.---(----(-(---(------------(((----((((-((---(--((.---..---(-(-(-(-(-(-.-----(---(-(----(-(--(---.---((---(-----((-----..-.-.--)----)-)--)---)----.-)-)--))------)----)-------)----)-)-)-))-)-)----)-)--)-----)-)-------)-)--)-)-)----))-----------------)-)--.----------)----)-------)))--))---.-.-))-.)-)-)--)-)))-).-.-))-)-.-....--..----)--)))))..........--.--.--.--(-(-----(-(--(---(--------.-..-.--.-))-)---)))--
>GQ850343
AAAAAA-UGGAA--C--U--C----C--UU-U-------U--U--U----U----G----U---GA-G-CU-C--A-----U--U-A-AUA-AU---C----CC-UACCCUUU-GUGAA-U-U----UGUUUG-U-U-U-G-----AA-----AU--A-A--U--U-UU-U----------U--UA-UU-----A----A-AA--A------A-----UUA----UUGA-AU---G--UCU---UU---C-C-C-U-G-U-U-----UUU-G-G----U----G---GAA-AA---A-----UG-----GU-A-A--A----A-C--G---UU-U-GGA-A--AC------C----A--A--A-U----C-A-G-GG-G-AAUGGU-A--U-----U-C-------A-UA-U-A-A----UU-----------------U-U--U----U-----AU-U-A-------AAA--GA---C-C-U--UU-U-U--U-AAAAUU-A-AA-C-U-UUUU--GU----A--UUCAUUUGUCUAAAA--U--U--A--U-U-----U-U--U---A--------U-AA-U--A-UA-A---AAA--
((((((-.((..--.--.--)----)--.)-)-------)--)--)----)----.----.---..-.-..-.--.-----.--.-.-...-..---.----..-........-(((((-(-.----.(((((-(-(-(-(-----((-----(.--.-.--.--(-((-(----------(--((-.(-----(----(-((--(------(-----(((----((((-((---(--(((---((---(-(-(-(-(-.-.-----(((-(-(----(----.---...-((---(-----((-----..-.-.--.----.-)--)---))-)-...-.--))------)----)--)--)-.----)-)-)-))-)-)).)))-)--)-----)-)-------)-.)-)-)-)----))-----------------)-)--)----)-----).-)-)-------)))--))---.-.-.--.)-)-)--)-)))..)-)-))-)-.-....--..----)--)))))..........--.--.--.--(-(-----(-(--(---(--------(-..-.--)-))-)---)))--
>JF423601
----AA-U--AA--A--U-GG----C--UC-C---G---A--U--U---GU----A----G---GA-G----C--A--C--U--U-A-AUA-AU---C----C--UACCCUUU-GUGAA-U-U----UGUU-G-U-U-U-G-----AA-----AU--A-A-----U-UU-U----------U--U---U-U---A----A-A---A------------UUA----UUGA-UU---G--UCU---UU---C-C-C-U-G-U-U-----G---A-A----U-U--A---G---UU---G-----GC-----GU-A-A--G----A-C--A---A----G-U-G--AU------U----C-------G----C-A-G-GG-G-A----U-A--G-----U-C-------A-G--U-A-A----UU-----------------U-U--U----------A----A-------AAA--GA---C-C-UU-UU-U-U--U-AAA-UU-A-AA-C-U-UUUU--GU----A--UUCAUUUGUCUAAAA--U--U--A--U-U-----U-U--U---A--------U-AA-U--A-UA-A---AAA--
----..-.--..--.--.-.(----(--((-(---.---.--.--.---..----.----)---))-)----)--.--.--.--.-.-...-..---.----.--........-(((((-(-.----.(((-(-(-(-(-(-----((-----(.--(-(-----(-((-(----------(--(---(-.---(----(-(---(------------(((----((((-((---(--((.---..---(-(-(-(-(-(-.-----(---(-(----(-(--(---.---((---(-----..-----..-.-.--.----.-)--)---)----.-)-)--))------)----)-------)----)-)-)-))-)-)----)-)--)-----)-)-------)-)--)-)-)----))-----------------)-)--.----------)----)-------)))--))---.-.-))-.)-)-)--)-)))-).-.-))-)-.-....--..----)--)))))..........--.--.--.--(-(-----(-(--(---(--------(-..-.--)-))-)---)))--
>JX184736
----AA-U--AA--A--U-GG----C--UC-C---G---A--U--U---GU----A----G---GA-G----C--A--C--U--U-A-AUA-AU---C----C--UACCCUUU-GUGAA-U-U----UGUU-G-U-U-U-G-----AA-----AU--A-A-----U-UU-U----------U--U---U-U---A----A-A---A------------UUA----UUGA-UU---G--UCU---UU---C-C-C-U-G-U-U-----G---A-A----U----A---GA--GU---G-----UU-----UU-C-G--G----A-C--AC--A----A-A-G---U------U----C-------G----C-A-G-GG-G-A----U-A--G-----U-C-------A-G--U-A-A----UU-----------------U-U--U----------A----A-------AAA--GA---C-C-UU-UU-U-U--U-AAA-UU-A-AA-C-U-UUUU--GU----A--UUCAUUUGUCUAAAA--U--U--A--U-U-----U-U--U---A--------U-AA-U--A-UA-A---AAA--
----..-.--..--.--.-.(----(--((-(---.---.--.--.---..----.----)---))-)----)--.--.--.--.-.-...-..---.----.--........-(((((-(-.----.(((-(-(-(-(-(-----((-----(.--(-(-----(-((-(----------(--(---(-.---(----(-(---(------------(((----((((-((---(--((.---..---(-(-(-(-(-(-.-----(---(-(----(----.---..--((---(-----((-----..-.-.--)----)-)--))--.----.-.-)---)------)----)-------)----)-)-)-))-)-)----)-)--)-----)-)-------)-)--)-)-)----))-----------------)-)--.----------)----)-------)))--))---.-.-))-.)-)-)--)-)))-).-.-))-)-.-....--..----)--)))))..........--.--.--.--(-(-----(-(--(---(--------(-..-.--)-))-)---)))--
>JX184524
----AA-U--AAAUA-----G-C--C--AA-A----------U--U----A----U----U----U-G--G-C--A--A--U--U-A-AUA-AU---CA--UCC-UACCCUUU-GUGAA-U-U----UG-----U-U-UUG-----AAUUGUAAU--A-A--U--U-UU-U----------U--U---U-U-U-U----U-GAA-A------A-----UUA----UU-A--A---A----A---U----G-U-C-U-U-U-C-CC--U---A-A----U----G---GAU-AA---A-G---UU-----GA-A-A-------A----G---C------U-U--UU------G----A--U--A-U----U-A-G-GG-G-A----U-A--GA-U--UUU-------A-A--U-A-A----UU-U---------------U-U--G----A-U---A--A-A-------AAA--GA---C-C-UU-UU-U--U-UAAAA-UU-A-AA-CAU-UU-U--GU----A--UUCAUUUGUCUAAAA--------A--U-U-----A-U--UUUUA-A------U-AA-U--A-UA-A---AAA--
----.(-(--.(((.-----(-(--(--((-(----------.--.----.----)----)----)-)--)-)--.--)--)--)-.-)).-..---..--...-........-(((((-(-.----((-----(-(-(..-----((((.(((.--(-(--.--(-((-(----------(--(---(-(-.-(----(-(((-(------(-----(((----((-(--(---(----.---.----(-(-(-(-(-(-(-((--(---(-(----(----(---...-((---(-(---((-----..-.-.-------)----)---)------)-)--).------.----.--)--)-)----)-)-)-))-)-)----.-)--))-)--)))-------)-)--)-)-)----))-)---------------)-)--)----)-.---)--)-)-------)))--))---.-.-.)-).-.--)-)).))-))-)-))-)).-..-.--..----)--)))))..........--------(--(-(-----(-(--(...)-)------)-))-)--.-..-.---...--
>JF423729
----AA-A--AA--A--U--AAU--C--AC-A---G------U--U---------U---------U-G--U-G--AU-U--U--U-A-AUA-AU---CA--UCC-UACCCUUU-GUGAA-U-U----UG-----U-U-U---------------U--G-------U-UU-G-----A-A--AA-U---U-U---A----U-GUU-G------U-----CUA----UCCC--U-G-G-UG-G---U----U-U-U-G-----G-AA------A-A---------G------------------UU-----G--A-A--A---------A------------A--CU-----------------U-U----U-U--------C----G-A--A--U--C-C----UC-A-GG-G-A-C-----U-----------------A-G--G----C-----U--U-U-----C-AUA--GA---C-C-UU-UU-U-U--U-AAA-UU-A-AA-C-U-UU-UU-GU----A--UUCAUUUGUCUAAA---U--U--UA-U-U-----U-U--U---A-A------U-AA-U--A-UA-A---AAA--
----..-.--..--.--.--(((--(--((-(---.------.--.---------.---------)-)--)-)--))-)--.--.-.-...-..---..--...-........-(((((-(-.----.(-----(-(-(---------------.--(-------(-((-(-----(-(--((-(---(-(---(----(-(..-(------(-----(((----((((--(-(-(-.(-(---.----(-(-(-(-----(-((------(-(---------(------------------((-----.--.-.--.---------)------------)--))-----------------)-)----)-)--------)----)-)--)--.--)-)----))-)-))-)-)-.-----)-----------------)-)--)----)-----.--.-.-----)-)))--))---.-.-..-))-)-)--)-)))-).-)-))-)-.-..-..-..----)--))))).........---.--.--..-(-(-----(-(--(---(-.------.-..-.--.-))-)---)))--
>JF423516
----AA-A--AA--A--U-GG-U--GUGGC-C-U-UUA----U--U----G----U----U----G-G--U-C--AC-C-GU--U-A-AUA-AU---C----C--UACCCUUU-GUGAA-U-U----UGU----U-U-U-GA--G-UA-----AU--A-A--U--U-UU-U----------U--U---C-C-A-A----U-GA--A------A-----AAA----UUAU--U------U-----U----GGU-C-U-A-U-C-CC--U-G-AAG----G----A---A---GU---A-----UA-----GU-A-A-------U----A---U------A-U--GA------C----C-------U----C-A-G-GG-A-G----U-A--G--A--U-U----UU-A-A--AAA-A----UU-U---------------U-U--U----C-----AU-AGA-------AAA--GA---C-C-UU-UU-U-U--U-AAA-UU-A-AA-C-U-UU-U--GU----A--UUCAUUUGUCUAAA---U--------U-U---GUA-A--A---A-A-A--AAU-AA-U--A-UA-A---AAA--
----..-.--.(--(--(-((-(--(..((-(-.-...----.--.----.----.----.----)-)--)-)--))-)-))--)-.-...-..---.----.--........-(((((-(-.----((.----(-(-(-((--.-((-----(.--(-(--.--(-((-(----------(--(---(-.-.-(----(-((--(------(-----(((----((.(--(------(-----.----(((-(-(-(-(-(-((--(-(-(.(----(----.---.---((---(-----((-----..-.-.-------)----)---)------)-)--..------)----)-------)----)-)-)-))-)-.----)-)--)--)--)-)----..-)-)--).)-)----))-)---------------)-)--)----)-----))-.))-------)))--))---.-.-.)-).-.-)--)-)..-))-)-))-.-.-..-)--).----)--))))).........---.--------(-(---...-.--)---)-.-.--...-..-.--.-..-.---...--
>JX184709
----AA-A--AA--A--U-GG----U--AC-U---C------U--A----A----G----U---GA-G-UG-C--A-----U--U-A-AUA-AU---CA--UCC-UACCCUUU-GUGAA-U-U----UGUUUG-U-U-U-G-----AA-----AU--A-A--UU-U-UU-U----------U--U---U-A---A----A-AA--A------------UUA----UUGA-AU---G--UCU---UU---C-C-C-U-G-U-U-----G---A-A----U----G---GAU-AA---A---AGUU-----GU---A--A-G--A-CU-U---UU-U-G-A-A--AU------U-------C----U----C-A-G-GG-G-A----U-A--G-----U-C-------A-A--U-A-A----UU-----------------U-U--U----------A--A-A-------AAA--GA---C-C-U--UU-U-U--U-AAAAUU-A-AA-C-A-U--U--GU----A--UUCAUUUGUCUAAAA--U--U--A--U-U-----U-U--U---A--------U-AA-U--A-UA-A---AAA--
----..-.--..--.--.-.(----(--((-(---(------.--.----.----.----.---))-)-))-)--.-----.--.-.-...-..---..--...-........-(((((-(-.----((((((-(-(-(-(-----((-----(.--.-.--..-(-((-(----------(--(---(-.---(----(-((--(------------(((----((((-.(---(--((.---..---(-(-(-(-(-.-.-----(---(-(----(----.---...-((---(---((((-----..---.--.-)--)-))-)---))-.-.-.-.--))------)-------)----.----)-)-)-))-)-)----)-)--.-----)-)-------)-)--)-)-)----))-----------------)-)--)----------.--)-)-------)))--))---.-.-.--.)-)-)--)-)))..)-)-))-)-)-.--.--..----)--)))))..........--.--.--.--(-(-----(-(--(---(--------(-..-.--)-))-)---)))--
>JF423678
----AA-A--AA--A--U--A-U--C--AC-U-C-G---A--U--U----G----A----G----A-G--U-G--A--U--U--U-A-AUA-AU---CA--UCC-UACCCUUU-GUGAA-U-U----UGUU-G-U-U-U-G-----UA-----AU--A-A--U--U-UU-UUU-U-G-A--U--U---U-U-A-A----A-AAA-A------A--A--UUA----UUUA--U---G--G-UU--UU---G-U-C-U-A-U-C-CC--U-A-A-A-A--U-U--G---G---UU---U-G---UU-----GU-G-A-------A----A---U------G-A--AU------C----A--AA-U-U----U-A-G-GG-A-A----U-A--GGCU--UUC----AU-A-AA-U-A-A--G-UU-U---UU--U-U--UU-A-AA-G----U-----C--U-U-------AAA--GA---C-C-UU-UU-U-U--A-AAA-UU-A-AA-C-U-UU-U--GU----A--UUCAUUUGUCUAAA---A--U--U--U-U-----U-U--U---A-A----AAU-AA-U--A-UA-A---AAA--
----..-.--..--.--.--(-(--(--((-(-(-.---.--.--.----.----.----)----)-)--)-)--)--)--.--.-.-...-..---..--...-........-(((((-(-.----((..-(-(-(-(-(-----((-----(.--(-(--.--(-((-((.-.-(-(--(--(---(-(-(-(----(-(((-(------(--(--(((----((((--(---(--(-..--..---(-(-(-(-(-(-(-((--(-(-(-(-.--(-(--(---(---((---(-(---((-----..-.-.-------)----)---)------)-)--))------)----)--).-)-)----)-)-)-))-.-)----)-)--))).--.))----))-)-))-)-)-)--.-))-)---))--)-)--))-)-))-)----)-----)--.-.-------)))--))---.-.-.)-).-)-)--)-...-.)-)-))-)-.-..-)--).----)--))))).........---.--.--.--(-(-----(-(--(---(-.----...-..-.--.-))-)---)))--
>JX184728
----AA-A--AA--A--U--A-U--C--AC-U-C-G---A--U--U----G----A----G----A-G--U-G--A--U--U--U-A-AUA-AU---CA--UCC-UACCCUUU-GUGAA-U-U----UGUU-G-U-U-U-G-----UA-----AU--A-A--U--U-UU-UUU-U-G-A--U--U---U-U-A-A----A-AAA-A------A--A--UUA----UUUA--U---G--G-UU--UU---G-U-C-U-A-U-C-CC--U-A-A-A-A--U-U--G---G---UU---U-G---UU-----GU-G-A-------A----A---U------G-A--AU------C----A--AA-U-U----U-A-G-GG-A-A----U-A--GGCU--UUC----AU-A-AA-U-A-A--G-UU-U---UU--U-U--U--A-AA-G----U-----C--U-U-------AAA--GA---C-C-UU-UU-U-U--A-AAA-UU-A-AA-C-U-UUUU--GU----A--UUCAUUUGUCUAAA---A--U--U--U-U-----U-U--U---A-A-A--A-U-AA-U--U-UA-A---AAA--
----..-.--..--.--.--(-(--(--((-(-(-.---.--.--.----.----.----)----)-)--)-)--)--)--.--.-.-...-..---..--...-........-(((((-(-.----((..-(-(-(-(-(-----((-----(.--(-(--.--(-((-((.-.-(-(--(--(---(-(-(-(----(-(((-(------(--.--(((----((((--(---(--(-..--..---(-(-(-(-(-(-(-((--(-(-(-(-.--(-(--(---(---((---(-(---((-----..-.-.-------)----)---)------)-)--))------)----)--).-)-)----)-)-)-))-.-)----)-)--))).--.))----))-)-))-)-)-)--.-))-)---))--)-)--)--)-))-)----)-----)--.-.-------)))--))---.-.-.)-).-)-)--)-...-.)-)-))-)-.-...)--).----)--))))).........---.--.--.--(-(-----(-(--(---(-(-(--.-.-..-)--)-))-)---)))--
>JX184649
----AA-A--AA--A--U--A-U--C--AC-A-U-UU--A--U--U----G----U----U----U-G--U-G--A--U--U--U-A-AUA-AU---CA--UCC-UACCCUCU-GUGAA-U-U----UG-----U-U-U---------------U----------U-UU-GUU-U-G-A--AA-U---U-U---A----U-GUU-G------U-----CUA----UCCC--U-A-G--G-A---UU---U-U-G-G-A-A-G-AA--A-A-A-A----A----G-UAG---UU---U-----UU-U---GU-A-A--AA-A-A----A---A------G-A--CUU-----U----U--U--U-U----U-U-U-UU-U-C----U-A--A--U--UCC----CU-A-GG-G-A-A-----U-----------------A-G--G----C-----U--U-U-----C-AUA--GA---C-U-UU-UU-U-UU-U-AAA-UU-A-AA-C-A-UU-U--GU----A--UUCAUUUGUCUAAAA--U--U--UA-U-U-----U-U--U---A-A------U-AA-U--U-UA-A---AAA--
----..-.--..--.--.--(-(--(--((-(-.-..--.--.--.----.----.----.----)-)--)-)--)--)--.--.-.-...-..---..--...-........-(((((-(-.----((-----(-(-(---------------.----------(-((-(..-.-(-(--(.-(---(-(---(----(-(..-(------(-----(((----((((--(-(-(--(-.---..---(-(-(-(-(-(-(-((--(-(-(-(----(----(-.((---((---(-----((-(---..-.-.--..-)-)----)---)------)-)--)).-----)----)--)--)-)----)-)-)-))-)-)----)-)--)--.--..)----))-)-))-)-.-)-----)-----------------)-)--)----)-----.--.-.-----)-)))--))---.-)-))-..-.-..-)-)))-..-)-))-)-)-..-.--..----)--)))))..........--.--.--..-(-(-----(-(--(---(-(------.-..-.--)-))-)---)))--
>JF423508
----AA-A--AA--A--U--A-U--C--GC-U-C-G---A--U--U----G----A----G----A-G--U-G--A--U--U--U-A-AUA-AU---CA--UCC-UACCCUUU-GUGAA-U-U----UGUU-G-U-U-U-G-----UA-----AU--A-A--U--U-UU-UUU-U-G-A--U--U---U-U-U-A----A-AAA-A------A--AA-UUA----UUUA--U---G--G-UU--UU---G-U-C-U-A-U-C-CC--U-A-A-A-A--U-U--G---G---UU---U-G---UU-----GU-G-A-------A----A---U------G-A--AU------C----A--AA-U-U----U-A-G-GG-A-A----U-A--GGCU--UUC----AU-A-AA-U-A-A--G-UU-U---UU--U-U--U--A-AA-G----U-----C--U-U-------AAA--GA---C-C-UU-UU-U-U--A-AAA-UU-A-AA-C-U-UU-U--GU----A--UUCAUUUGUCUAAAA--U--U--U--U-U-----U-U--U---A-A-A----U-AA-U--U-UA-A---AAA--
----..-.--..--.--.--(-(--(--((-(-(-.---.--.--.----.----.----)----)-)--)-)--)--)--.--.-.-...-..---..--...-........-(((((-(-.----((..-(-(-(-(-(-----((-----(.--(-(--.--(-((-((.-.-(-(--(--(---(-(-.-(----(-(((-(------(--..-(((----((((--(---(--(-..--..---(-(-(-(-(-(-(-((--(-(-(-(-.--(-(--(---(---((---(-(---((-----..-.-.-------)----)---)------)-)--))------)----)--).-)-)----)-)-)-))-.-)----)-)--))).--.))----))-)-))-)-)-)--.-))-)---))--)-)--.--)-))-)----)-----)--.-.-------)))--))---.-.-.)-).-)-)--)-...-.)-)-))-)-.-..-)--).----)--)))))..........--.--.--.--(-(-----(-(--(---(-(-(----.-..-)--)-))-)---)))--
>JF423605
----AA-U--AAAUA-----G-C--C--AA-A----------U--U----A----U----U----U-G--G-C--A--A--U--U-A-AUA-AU---CA--UCC-UACCCUUU-GUGAA-U-U----UG-----U-U-UUG-----AAUUGUAAU--A----A--U-UU-U----------U--U---U-U-U-U----U-GAA-A------A-----UUA----UU-A--A---A--A-----U----G-U-C-U-U-U-C-CC--U---A-A----U----G---GAU-AA---A-G---UU-----GA-A-A-------A----G---C------U-U--UU------G----A--U--A-U----U-A-G-GG-G-A----U-A--GA-U--UUU-----U-A-A--U-A-A----UU-U---------------U-U--G----A-U---A--A-A-------AAAA-GA---C-C-UU-UU-U-UC-UAAAA-UU-A-AA-CAU-UU-U--GU----A--UUCAUUUGUCUAAAAA-U--U--A--U-U-----U-U--U---A-A------U-AA-U--U-UA-A---AAA--
----.(-(--.(((.-----(-(--(--((-(----------.--.----.----)----)----)-)--)-)--.--)--)--)-.-)).-..---..--...-........-(((((-(-.----((-----(-(-(.(-----((.......--.----.--(-((-(----------(--(---(-(-.-(----(-(((-(------(-----(((----((-(--(---(--(-----.----(-(-(-(-(-(-(-((--(---(-(----(----(---...-((---(-(---((-----..-.-.-------)----)---)------)-)--).------.----.--)--)-)----)-)-)-))-)-)----.-)--))-)--)))-----)-)-)--)-)-)----))-)---------------)-)--)----)-.---)--)-)-------))))-).---.-.-..-..-)-))-.....-..-)-))-)).-..-.--..----)--)))))...........-.--.--.--(-(-----(-(--(---(-(------.-..-.--)-))-)---)))--
>JF423499
----AA-U--AA--A--U-GG----C--UC-C---G---A--U--U---GU----A----G---GA-G----C--A--C--U--U-A-AUA-AU---C----C--UACCCUUU-GUGAA-U-U----UGUU-G-U-U-U-G-----AA-----AU--A-A-----U-UU-U----------U--U---U-U---A----A-A---A------------UUA----UUGA-UU---G--UCU---UU---C-C-C-U-G-U-U-----G---A-A----U-U--A---GA--GU---G-----UU-----UU-C-G--G----A-C--AC--A----A-A-G--AU------U----C-------G----C-A-G-GG-G-A----U-A--G-----U-C-------A-A--U-A-A----UU-----------------U-U--U----------A----A-------AAA--GA---C-C-UU-UU-U-U--U-AAA-UU-A-AA-C-U-UUUU--GU----A--UUCAUUUGUCUAAAA--U--U--A--U-U-----U-U--U---A--------U-AA-U--A-UA-A---AAA--
----..-.--..--.--.-.(----(--((-(---.---.--.--.---..----.----)---))-)----)--.--.--.--.-.-...-..---.----.--........-(((((-(-.----.(((-(-(-(-(-(-----((-----(.--(-(-----(-((-(----------(--(---(-.---(----(-(---(------------(((----((((-((---(--((.---..---(-(-(-(-(-(-.-----(---(-(----(-(--.---..--((---(-----((-----..-.-.--)----)-)--))--.----.-.-)--))------)----)-------)----)-)-)-))-)-)----)-)--)-----)-)-------)-)--)-)-)----))-----------------)-)--.----------)----)-------)))--))---.-.-))-.)-)-)--)-)))-).-.-))-)-.-....--..----)--)))))..........--.--.--.--(-(-----(-(--(---(--------(-..-.--)-))-)---)))--
>AF170193
----AA-A--AA--A--U--A-U--C--AC-U-U-G---A--U--U----G----A----G----A-G--U-G--A--U--U--U-A-AUA-AU---CA--UCC-UACCCUUU-GUGAAUU-UG---U-UU-G-U-U-U-G-----AA-----AUAAU-U-----U-UU-UUU-U-G-A--U--U---U-U-A-A----A-AAA-A------A--A--UUA----UUUA--U---G--G-U----U---U-U-G-UUA-U---CC--CAA-A-A-A--U-U--G---G---UU---U-G---UU-UGUUGC-A-A--AAGACA----AG--U------G-A--AU------C----A-------U----U-A-G-GG-A-A----U-A--GGCU--UUC----AU-A-AA-U-A-A--G-UU-U---UU--U-U--U--A-AA-G----U-----C--U-U-------AAA--GA-------AACUU-U-U-----G--U-----A-----UU-C--------A------UUUGUCUAAA---U--U--A--U-U-----U-U--U---A-A-A--A-U-AA-U--U-UA-A---AAA--
----..-.--..--.--.--(-(--(--((-(-(-.---.--.--.----.----.----)----)-)--)-)--)--)--.--.-.-...-..---..--...-........-((((((.-..---.-..-.-.-.-(-(-----((-----(...(-(-----(-((-((.-.-(-(--(--(---(-(-(-(----(-(((-(------(--.--(((----((((--(---(--(-.----(---(-(-(-(..-(---((--(.(-(-.-.--.-(--(---(---((---(-(---((-((((..-.-.--..))))----))--)------)-)--))------)----)-------)----)-.-)-))-)-)----)-)--))..--.))----))-)-))-)-)-)--.-))-)---))--)-)--)--)-))-)----)-----)--.-.-------)))--))-------)).))-)-)-----)--.-----)-----))-)--------)------).........---.--.--.--(-(-----(-(--(---(-(-(--.-.-..-)--)-))-)---)))--
>JF423725
----AA-A--AA--A--U-GA----G--AC-C---U---C--U--U----U----G----A----A-G-GU-CU-A-----U--U-A-AUA-AU---C----C--UACCCUUU-GUGAA-U-U----UGUU-G-U-U-U-G-----AA-----AU--A-A--U--U-UU-U----------U--UC-C------A----A-AAA-A------AA----UUA----UUGA-AU---G--UCU---UU---C-C-C-U-G-U-U-----U---G-G----U----G---GA--GC---U-----U------GU---A--A----A-A--G---U----G-A-A--AC------C----A-------U----C-A-G-GG-G-AAUGGC-A--A-----A-C-------A-A--U-A-A----UUUA---------------U-U--U----U-----G--A-A-------AAA--GA---C-C-UU-UU-U-U--U-AAAAUU-A-AA-C-U-UUUU--GU----A--UUCAUUUGUCUAAAA--U--U--A--U-U-----U-U--U---A--------U-AA-U--U-UA-A---AAA--
----..-.--..--.--.-.(----(--((-(---(---.--.--.----.----.----.----)-)-))-))-.-----.--.-.-...-..---.----.--........-(((((-(-.----.(((-.-(-(-(-(-----((-----(.--(-(--(--(-((-(----------(--((-.------(----(-((.-(------((----(((----(((.-.(---(--(((---((---(-(-(-(-(-.-.-----(---(-(----(----.---..--((---(-----(------..---.--.----)-)--)---)----.-.-.--))------)----)-------.----)-)-)-))-)-)).)))-)--.-----.-)-------)-)--)-)-)----))).---------------)-)--)----)-----)--)-)-------)))--))---.-.-))-.)-)-)--)-)))...-.-))-)-.-....--..----)--)))))..........--.--.--.--(-(-----(-(--(---(--------.-..-.--.-))-)---)))--
>JF423599
----AA-A--AA--A--U--A-U--C--GC-U-C-G---A--U--U----G----A----G----A-G--U-G--A--U--U--U-A-AUA-AU---CA--UCC-UACCCUUU-GUGAA-U-U----UGUU-G-U-U-U-G-----UA-----AU--A-A--U--U-UU-UUU-U-G-A--U--U---U-U-A-A----A-AAA-A------A--A--UUA----UUUA--U---G--G-UU--UU---G-U-C-U-A-U-C-CC--UAA-A-A----U-U--G---G---UU---U-G---UU-UGUUGU-A-A--AAGACA----AG--U------G-A--AU------C----A--A--U-U----U-A-G-GG-A-A----U-A--GGCU--UUC----AU-A-AA-U-A-A--G-UU-U---UU--U-U--U--A-AA-G----U-----C--U-U-------AAA--GA---C-C-UU-UU-U-UU-A-AAA-UU-A-AA-C-U-UU-U--GU----A--UUCAUUUGUCUAAAU--U--U--U--U-U-----U-U--U---A-A-A----U-AA-U--U-UA-A---AAA--
----..-.--..--.--.--(-(--(--((-(-(-.---.--.--.----.----.----)----)-)--)-)--)--)--.--.-.-...-..---..--...-........-(((((-(-.----((..-(-(-(-(-(-----.(-----(.--(-(--.--(-((-((.-.-(-(--(--(---(-(-(-(----(-(((-(------(--.--(((----((((--(---(--(-..--..---(-(-(-(-(-(-.-((--(.(-(-(----(-(--(---(---((---(-(---((-((((..-.-.--..))))----))--)------)-)--))------)----)--)--)-)----)-.-)-))-.-)----)-)--))).--.))----))-)-))-)-)-)--.-))-)---))--)-)--)--)-))-)----)-----)--.-.-------)))--))---.-.-.)-).-)-).-.-...-.)-)-))-)-.-..-)--).----)--)))))..........--.--.--.--(-(-----(-(--(---(-(-(----.-..-)--)-))-)---)))--
>JX184703
----AA-A--AA--A--U--A-U--C--AC-U-C-G---A--U--U----G----A----G----A-G--U-G--A--U--U--U-A-AUA-AU---CA--UCC-UACCCUUU-GUGAA-U-U----UGUU-G-U-U-U-G-----UA-----AU--A-A--U--U-UU-UUU-U-G-A--U--U---U-U-A-A----A-AAA-A------A--A--UUA----UUUA--U---G--G-UU--UU---G-U-C-U-A-U-C-CC--U-A-A-A-A--U-U--G---G---UU---U-G---UU-----GU-G-A-------A----A---U------G-A--AU------C----A--AA-U-U----U-A-G-GG-A-A----U-A--GGCU--UUC----AU-A-AA-U-A-A--G-UU-U---UU--U-U--U--A-AA-G----U-----C--U-U-------AAA--GA---C-C-UU-UU-U-UU-A-AAA-UU-A-AA-C-U-UU-U--GU----A--UUCAUUUGUCUAAAA--U--U--U--U-U-----U-U--U---A-A-A----U-AA-U--U-UA-A---AAA--
----..-.--..--.--.--(-(--(--((-(-(-.---.--.--.----.----.----)----)-)--)-)--)--)--.--.-.-...-..---..--...-........-(((((-(-.----((..-(-(-(-(-(-----.(-----(.--(-(--.--(-((-((.-.-(-(--(--(---(-(-(-(----(-(((-(------(--.--(((----((((--(---(--(-..--..---(-(-(-(-(-(-(-((--(-(-(-(-.--(-(--(---(---((---(-(---((-----..-.-.-------)----)---)------)-)--))------)----)--).-)-)----)-)-)-))-.-)----)-)--))).--.))----))-)-))-)-)-)--.-))-)---))--)-)--)--)-))-)----)-----)--.-.-------)))--))---.-.-.)-).-)-).-.-...-.)-)-))-)-.-..-)--).----)--)))))..........--.--.--.--(-(-----(-(--(---(-(-(----.-..-)--)-))-)---)))--
>JX184554
----AA-U--AA--A--U-UUUC--C--AA-C-------A--U--G----G----U----U---UU-G----GA-A--AA-A--C-A-AUA-AU---CA--UCC-UACCCUUU-GUGAA-U-U----UGUUUG-U-U-U-G-----AA-----AU--A-A-----U-UU-U----------U--UA--U-UGAAA----A-AA--A------A-----UUA----UU----U---G--A-A---U----G-U-C-U-U-U-C-CC--U-GUU-U----U-U-----UG---UU---G-----AA-----A--A-G--U----U----U---U------G-A--CA-----------GA-A--A------C-A-G-GG-G-A----U-A--GAU---UUC-----A-AUA--U-A-A----UU-----------------U-U--U----UUUUUAA--A-U-------AAAAAGA---C-C-UU-UU-U-U--U-AAAUUA-A-AA-C-U-UUUU--GU----A--UUCAUUUGUCUAAAA--A--A--AA-U-U-----U-U--U---A-U-A------AA-UAAUAUA-A---AAA--
----..-.--..--.--(-((((--(--((-.-------.--.--.----.----.----.---))-)----))-)--))-.--.-.-...-..---..--...-........-(((((-(-.----.(((((-(-(-(-(-----((-----(.--(-(-----(-((-(----------(--((--(-(((((----(-((--(------(-----(((----((----(---(--(-(---.----(-(-(-(-.-(-(-((--(-..(-(----(-(-----((---((---(-----((-----.--.-.--.----)----)---)------)-)--))-----------))-)--)------.-.-)-))-)-)----.-)--)))---)))-----)-).)--)-)-)----))-----------------)-)--)----))))..)--)-)-------)))))).---.-.-))-.)-)-)--)-))))..-)-))-)-.-....--..----)--)))))..........--.--.--..-(-(-----(-(--(---(-(-(------..-...))))-)---)))--
>GQ850309
----AA-U--AA--A--U-GG----C--UC-C---G---C--G--U----U----A----G---GA-G----C--A--C--U--U-A-AUA-AU---C----C--UACCCUUU-GUGAA-U-U----UGUU-G-U-U-U-G-----AA-----AU--A-A-----U-UU-U----------U--U---U-U---A----A-A---A------------UUA----UUGA-UU---G--UCU---UU---C-C-C-U-G-U-U-----G---A-A----U-U--A---GA--GU---G-----UU-----UU-C-G--G----A-C--AC--A----A-A-G--AU------U----C-------G----C-A-G-GG-G-A----U-A--G-----U-C-------A-A--U-A-A----UU-----------------U-U--U----------A----A-------AAA--GA---C-C-U--UU-U-U--U-AAA-UU-A-AA-C-U-UUUU--GU----A--UUCAUUUGUCUAAAA--U--U--A--U-U-----U-U--U---A--------U-AA-U--A-UA-A---AAA--
----..-.--..--.--.-.(----(--((-(---.---.--.--.----.----.----)---))-)----)--.--.--.--.-.-...-..---.----.--........-(((((-(-.----.(((-(-(-(-(-(-----((-----(.--.-.-----(-((-(----------(--(---(-.---(----(-(---(------------(((----((((-((---(--((.---..---(-(-(-(-(-(-.-----(---(-(----(-(--.---..--((---(-----((-----..-.-.--)----)-)--))--.----.-.-)--))------)----)-------)----)-)-)-))-)-)----)-)--)-----)-)-------)-)--)-)-)----))-----------------)-)--.----------)----)-------)))--))---.-.-.--.)-)-)--)-)))-).-.-))-)-.-....--..----)--)))))..........--.--.--.--(-(-----(-(--(---(--------(-..-.--)-))-)---)))--
>JX184651
----AA-U--AA--A--U-GG----C--UC-C---G---A--U--U---GU----A----G---GA-G----C--A--C--U--U-A-AUA-AU---C----C--UACCCNUU-GUGAA-U-U----UGUU-G-U-U-U-G-----AA-----AU--A-A-----U-UU-U----------U--U---U-U---A----A-A---A------------UUA----UUGA-UU---G--UCU---UU---C-C-C-U-G-U-U-----G---A-A----U-U--A---GA--GU---G-----UU-----UU-C-G--G----A-C--AC--A----A-A-G--AU------U----C-------G----C-A-G-GG-G-A----U-A--G-----U-C-------A-A--U-A-A----UU-----------------U-U--U----------A----A-------AAA--GA---C-C-UU-UU-U-U--U-AAA-UU-A-AA-C-U-UUUU--GU----A--UUCAUUUGUCUAAAA--U--U--A--U-U-----U-U--U---A--------U-AA-U--A-UA-A---AAA--
----..-.--..--.--.-.(----(--((-(---.---.--.--.---..----.----)---))-)----)--.--.--.--.-.-...-..---.----.--........-(((((-(-.----.(((-(-(-(-(-(-----((-----(.--(-(-----(-((-(----------(--(---(-.---(----(-(---(------------(((----((((-((---(--((.---..---(-(-(-(-(-(-.-----(---(-(----(-(--.---..--((---(-----((-----..-.-.--)----)-)--))--.----.-.-)--))------)----)-------)----)-)-)-))-)-)----)-)--)-----)-)-------)-)--)-)-)----))-----------------)-)--.----------)----)-------)))--))---.-.-))-.)-)-)--)-)))-).-.-))-)-.-....--..----)--)))))..........--.--.--.--(-(-----(-(--(---(--------(-..-.--)-))-)---)))--
>GQ850339
----AA-A--AA--A--U-GG----A--AC-U---C---U--U--U----U----A----AA-UGA-G-UU-C--A-----U--U-A-AUA-AU---C----CC-UACCCUUU-GUGAA-U-U----UGUUUG-U-U-U-G-----AA-----AU--A-A--U--U-UU-U----------U--UA-AU-U---A----A-AA--A------A-----UUA----UUGA-AU---G--UCU---UU---C-C-C-U-G-U-U-UU--UUU-G-G----U----G---GAA-AA---A-----UG-----GU-A-A--A----A-C--G---UU-U-GGA-A--AC------CGA--A--A--A-U----C-A-G-GG-G-AAUGGU-A--U-----U-C-------A-UA-U-A-A----UU-----------------U-U--U----U-----AU-U-A-------AAA--GA---C-C-UU-UU-U-U--U-AAA-UU-A-AA-C-U-UUUU--GU----A--UUCAUUUGUCUAAAA--U--U--A--U-U-----U-U--U---A--------U-AA-U--A-UA-A---AAA--
----..-.--..--.--.-.(----(--((-(---(---.--.--.----.----.----..-.))-)-))-)--.-----.--.-.-...-..---.----..-........-(((((-(-.----.(((((-(-(-(-(-----((-----(.--(-(--.--(-((-(----------(--((-((-.---(----(-((--(------(-----(((----((((-((---(--(((---((---(-(-(-(-(-.-.-((--(((-(-(----(----.---...-((---(-----((-----..-.-.--.----.-)--)---))-)-...-.--))------)))--)--)--)-.----)-)-)-))-)-)).)))-)--)-----)-)-------)-.)-)-)-)----))-----------------)-)--)----)-----))-)-)-------)))--))---.-.-))-.)-)-)--)-)))-.)-)-))-)-.-....--..----)--)))))..........--.--.--.--(-(-----(-(--(---(--------(-..-.--)-))-)---)))--
>JF423529
----AA-U--AA--A--U-GG----C--U--C---G---A--U--U----U--U-A----G----A-G----C--A--U--UAAU-A-AUC-AU---C----C--UACCCUUU-GUGAA-U-U----UGUU-G-U-U-U-G-----AA-----AU--A-A--U--U-UU-U----------U--U---U-U---A----A-A---A------------UUA----UUGA--U---G----U---CUUU-C-C-C-U-G-U-U-----G---A-A----U-U--G---G---UU-G-G-----UC-----GU-A-A--G----A-CU-A---A----G-U-G--AU------U----C-------U----C-A-G-GG-G-A----U-A--G-----U-C-------A-A--U-A-A----UU-----------------U-U--U----------A----A-------AAA--GA---C-C-UU-UU-U-U--U-AAA-UU-A-AA-C-U-UUUU--GU----A--UUCAUUUGUCUAAAA--U--U--A--U-U-----U-U--U---A--------U-AA-U--A-UA-A---AAA--
----..-.--..--.--.-.(----(--(--(---.---.--.--.----.--.-.----)----)-)----)--.--.--....-.-...-..---.----.--........-(((((-(-.----.(((-(-(-(-(-(-----((-----(.--(-(--.--(-((-(----------(--(---(-.---(----(-(---(------------(((----((((--(---.----.---..((-(-(-(-(-(-.-.-----(---(-(----(-(--(---.---((-(-(-----((-----..-.-.--)----)-))-)---)----.-)-)--))------)----)-------.----)-)-)-))-)-)----.-.--)-----)-)-------)-)--)-)-)----))-----------------)-)--.----------)----)-------)))--))---.-.-))-.)-)-)--)-)))-).-.-))-)-.-....--..----)--)))))..........--.--.--.--(-(-----(-(--(---(--------(-..-.--)-))-)---)))--
>JX184753
----AA-U--AAAUAAAG--A-U--AG-AA-U-GAAA--A--U--U---------A----U----A-C--UCU--A--UC-U--U-A-AUA-AU---AA--UCCCUACCCUUU-GUGAA-U-U----UG-----U-U-U-G------------------------U-UU-GAAAU-A-AUUU--U---U-U-A-A----AGAAA-A------A-----UUA----UUUA--U---A--G-U---UU---G-U-C-U-A-U-C-CC--U-A-A-G----G-U--GAU-G---AU---U-G---UU-----GU-A-A-------A----A---G------GCA--AU------UUG--A--AG-UCU----U-A-G-GG-A-A----U-A--GGCU--UUC----UUAA-AA-U-A-A----UU-U---------------U-U--A----U-----U----U-------AAA--GA---C-C-UU-UU-U-UU-U-AAA-UU-A-AA-C-U-UU-UU-GU----A--UUCAUUUGUCUAAAA--U--U--UA-U-U-----U-U--U---A-A-A----U-AA-U--U-UA-A---AAA--
----..-.--..((.(((--(-(--((-(.-(-(...--.--.--.---------.----)----)-.--)))--)--))-)--)-.-)).-..---..--............-(((((-(-.----.(-----(-(-(-(------------------------(-((-((((.-(-(.((--(---(-(-(-(----(.(((-(------(-----(((----(((.--.---(--(-.---..---(-(-(-(-(-(-(-((--(-(-(-(----(-(--...-(---((---(-(---((-----..-.-.-------.----.---)------)))--))------)..--.--.)-)))----)-)-)-))-.-)----)-)--))).--..)----)..)-))-)-)-)----))-)---------------)-)--.----)-----)----)-------)))--))---.-.-.)-).-)-))-)-)))-.)-)-))-)-.-..-..-..----)--)))))..........--.--.--..-(-(-----(-(--(---(-(-(----.-..-)--)-))-)---)))--
>GQ850299
----AA-A--AA--A--U-GG----A--AC-U---C---U--U--U----C----A----A---GA-G-UU-C--A-----U--U-A-AUA-AU---C----CC-UACCCUUU-GUGAA-U-U----UGUUUG-U-U-U-G-----AA-----AU--A-A-----U-UU-U----------U--UU-AU-U---A----A-AA--A------A-----UUA----UUGA-AU---G--UCU---UU---C-C-C-U-G-U-U-UU--UUU-G-G----U----G---GAA-AA---A-----UG-----GU-A-A--A----A-C--G---UU-U-GGA-A--AC------CGA--A--A--A-U----C-A-G-GG-G-AAUGGU-A--U-----U-C-------A-UA-U-A-A----UU-----------------U-U--U----U-U---AU-A-A-------AAA--GA---C-C-UU-UU-U-U--U-AAA-UU-A-AA-C-U-UUUU--GU----A--UUCAUUUGUCUAAAA--U--U--A--U-U-----U-U--U---A--------U-AA-U--A-UA-A---AAA--
----..-.--..--.--.-.(----(--((-(---(---(--.--.----.----.----)---))-)-))-)--.-----.--.-.-...-..---.----..-........-(((((-(-.----.(((((-(-(-(-(-----((-----(.--(-(-----(-((-(----------(--((-((-.---(----(-((--(------(-----(((----((((-((---(--(((---((---(-(-(-(-(-.-.-((--(((-(-(----(----.---...-((---(-----((-----..-.-.--.----.-)--)---))-)-...-.--))------)))--)--)--)-.----)-)-)-))-)-)).)))-)--)-----)-)-------)-.)-)-)-)----))-----------------)-)--)----)-.---))-)-)-------)))--))---.-.-))-.)-)-)--)-)))-.)-)-))-)-.-....--..----)--)))))..........--.--.--.--(-(-----(-(--(---(--------(-..-.--)-))-)---)))--
>JF423616
----AA-U--AAAUA-----G-C--C--AA-A----------U--U----A----U----U----U-G--G-C--A--A--U--U-A-AUA-AU---CA--UCC-UACCCUUU-GUGAA-U-U----UG-----U-U-UUG-----AAUUGUAAU--A----A--U-UU-U----------U--U---U-U-U-U----U-GAA-A------A-----UUA----UU-A--A---A--A-A---U----G-U-C-U-U-U-C-CC--U---A-A----U----G---GAU-AA---A-G---UU-----GA-A-A-------A----G---C------U-U--UU------G----A--U--A-U----U-A-G-GG-G-A----U-A--GA-U--UUU-----UUA-A--U-A-A----UU-U---------------U-U--G----A-U---A--A-A-------AAAA-GA---C-C-UU-UU-U-UC-UAAAA-UU-A-AA-CAU-UU-U--GU----A--UUCAUUUGUCUAAAAA-U--U--A--U-U-----U-U--U---A-A------U-AA-U--U-UA-A---AAA--
----.(-(--.(((.-----(-(--(--((-(----------.--.----.----)----)----)-)--)-)--.--)--)--)-.-)).-..---..--...-........-(((((-(-.----((-----(-(-(.(-----((.......--.----.--(-((-(----------(--(---(-(-.-(----(-(((-(------(-----(((----((-(--(---(--(-(---.----(-(-(-(-(-(-(-((--(---(-(----(----(---...-((---(-(---((-----..-.-.-------)----)---)------)-)--).------.----.--)--)-)----)-)-)-))-)-)----.-)--))-)--)))-----)))-)--)-)-)----))-)---------------)-)--)----)-.---)--)-)-------))))-).---.-.-..-..-)-))-.....-..-)-))-)).-..-.--..----)--)))))...........-.--.--.--(-(-----(-(--(---(-(------.-..-.--)-))-)---)))--
>JX184743
----AA-A--AA--A--U--A-U--C--GC-U-C-G---A--U--U----G----A----G----A-G--U-G--A--U--U--U-A-AUA-AU---CA--UCC-UACCCUUU-GUGAA-U-U----UGUU-G-U-U-U-G-----AA-----AU--A-A--U--U-UU-UUU-U-G-A--U--U---U-U-A-A----A-AAA-A------A--AA-UUA----UUUA--U---G--G-UU--UU---G-U-C-U-A-U-C-CC--U-A-A-A-A--U-U--G---G---UU---U-G---UU-----GU-G-A-------A----A---U------G-A--AU------C----A--AA-U-U----U-A-G-GG-A-A----U-A--GGCU--UUC----AU-A-AA-U-A-A--G-UU-U---UU--U-U--U--A-AA-G----U-----C--U-U-------AAA--GG---C-C-UUUUU-U-U--A-AAA-UU-A-AA-C-U-UU-U--GU----A--UUCAUUUGUCUAAAA--U--U--U--U-U-----U-U--U---A-A-A----U-AA-U--U-UA-A---AAA--
----..-.--..--.--.--(-(--(--((-(-(-.---.--.--.----.----.----)----)-)--)-)--)--)--.--.-.-...-..---..--...-........-(((((-(-.----.(((-.-(-(-(-(-----((-----(.--(-(--.--(-((-((.-.-(-(--(--(---(-(-(-(----(-(((-(------(--..-(((----((((--(---(--(-..--..---(-(-(-(-(-(-(-((--(-(-(-(-.--(-(--(---(---((---(-(---((-----..-.-.-------)----)---)------)-)--))------)----)--).-)-)----)-)-)-))-.-)----)-)--))).--.))----))-)-))-)-)-)--.-))-)---))--)-)--)--)-))-)----)-----)--.-.-------)))--))---.-.-)).))-)-)--)-)).-..-.-))-)-.-..-.--..----)--)))))..........--.--.--.--(-(-----(-(--(---(-(-(----.-..-)--)-))-)---)))--
>JX184895
----AA-A--AA--A--U--A-U--C--AC-A-U-UU--A--U--U----G----U----U----U-G--U-G--A--U--U--U-A-AUA-AU---CA--UCC-UACCCUUU-GUGAA-U-U----UG-----U-U-U---------------U----------U-UU-GUU-U-G-A--AA-U---U-U---A----U-GUU-G------U-----CUA----UCCC--U-A-G--G-A---UU---U-U-G-G-A-A-G-AA--A-A-A-A----A----G-UAG---UU---U-----UU-U---GU-A-A--AA-A-A----A---A------G-A--CU------U----U--U--U-U----U-U-U-UU-U-C----U-A--A--U--UCC----CU-A-GG-G-A-A-----U-----------------A-G--G----C-----U--U-U-----C-AUA--GA---C-U-UU-UU-U-UU-U-AAA-UU-A-AA-C-A-UU-U--GU----A--UUCAUUUGUCUAAAA--U--U--UA-U-U-----U-U--U---A-A------U-AA-U--U-UA-A---AAA--
----..-.--..--.--.--(-(--(--((-(-.-..--.--.--.----.----.----.----)-)--)-)--)--)--.--.-.-...-..---..--...-........-(((((-(-.----((-----(-(-(---------------.----------(-((-(..-.-(-(--(.-(---(-(---(----(-(..-(------(-----(((----((((--(-(-(--(-.---..---(-(-(-(-(-(-(-((--(-(-(-(----(----(-.((---((---(-----((-(---..-.-.--..-)-)----)---)------)-)--))------)----)--)--)-)----)-)-)-))-)-)----)-)--)--.--..)----))-)-))-)-.-)-----)-----------------)-)--)----)-----.--.-.-----)-)))--))---.-)-))-..-.-..-)-)))-..-)-))-)-)-..-.--..----)--)))))..........--.--.--..-(-(-----(-(--(---(-(------.-..-.--)-))-)---)))--
>FJ501266
----AA-A--AA--A--U-GG----G--AC-U---C---U--U--U----A----A----A----AUGAGU-UC-A-----U--U-A-AUA-AU---C----CC-UACCCUUU-GUGAA-U-U----UGUU-G-U-U-U-G-----AA-----AU--A-A--U--U-UU-U----------U--U--CC---A-A----A-AAAAA------A-----UUA----UUGA-AU---G--UCU---UU---C-C-C-U-GUU-U-----U---G-G----U----G---GA--GC---U-----G------GU---A--A----A----G---U----G-A-A--AC------C----A-------UA---C-A-G-GG-G-AAUGGC-A--A-----A-C-------A-A--U-A-A----UU-A---------------U-U--U----U-U---G--A-A-------AAAA-GA---C-C-UUUUU-U-U--U-AAA-UU-A-AA-C-U-UUUU--GU----A--UUCAUUUGUCUAAAA--U--U--A--U-U-----U-U--U---A--------U-AA-U--A-UA-A---AAA--
----..-.--..--.--.-.(----(--((-(---(---.--.--.----.----.----.----..))))-))-.-----.--.-.-...-..---.----..-........-(((((-(-.----.(((-(-(-(-(-(-----((-----(.--(-(--(--(-((-(----------(--(--.(---(-(----(-((..(------(-----(((----(((.-.(---(--(((---((---(-(-(-(-((.-.-----(---(-(----(----.---..--((---(-----.------..---.--.----)----)---)----.-.-.--))------)----)-------.)---)-)-)-))-)-)).)))-)--.-----.-)-------)-)--)-)-)----))-.---------------)-)--)----)-)---)--.-)-------))))-))---.-.-.)).)-)-)--)-)))-).-.-))-)-.-....--..----)--)))))..........--.--.--.--(-(-----(-(--(---(--------(-..-.--)-))-)---)))--
>JF423626
----AA-A--AA--A--U--A-U--C--GC-U-C-G---A--U--U----G----A----G----A-G--U-G--A--U--U--U-A-AUA-AU---CA--UCC-UACCCUUU-GUGAA-U-U----UG-----U-UAU---------------U--G-------U-AA-AUG-U-A-A--AAAU---U-U---A----U-GUU-G------U-----CUA----UCCC--U-U-G--G-A---AA---------G-------UU------U-----------G------------------UU-----C--A-U--UU--------A------------A---U-----------------A-A----A----------C---------------C-C----CA-A-GG-G-A-A-----U-----------------A-G--G----C-----U--U-U-----C-AUA--GA---CCU-UU-UU-U-UU-U-AAA-UU-A-AA-C-A-UU-UU-GU----A--UUCAUUUGUCUAAAA--U--U--UA-U-U-----U-U--U---AGA-A--A-U-AA-U--U-UA-A---AAA--
----..-.--..--.--.--(-(--(--((-(-(-.---.--.--.----.----.----)----)-)--)-)--)--)--.--.-.-...-..---..--...-........-(((((-(-.----((-----(-(..---------------.--.-------(-((-(..-.-(-(--((((---(-(---(----(-(..-(------(-----(((----((((--(-(-(--(-.---..---------(-------((------(-----------(------------------((-----.--.-.--..--------)------------)---)-----------------)-)----)----------)---------------.-)----))-)-))-)-.-)-----)-----------------)-)--)----)-----.--.-.-----)-)))--))---..)-))-))-.-))-)-)..-..-.-))-)-)-..-..-..----)--)))))..........--.--.--..-(-(-----(-(--(---(((-.--.-.-..-)--)-))-)---)))--
>JF423669
----AA-U--AAAUA-----G-C--C--AA-A----------U--U----A----U----U----U-G--G-C--A--A--U--U-A-AUA-AU---CA--UCC-UACCCCUU-GUGGA-U-U----UG-----U-U-UUG-----AAUUGUAAU--A----A--U-UU-U----------U--U---U-U-U-U----U-GAA-A------A-----UUA----UU-A--A---A--A-A---U----G-U-C-U-U-U-C-CC--U---A-A----U----G---GAU-AA---A-G---UU-----GA-A-A-------A----G---C------U-U--UU------G----A--U--A-U----U-A-G-GG-G-A----U-A--GA-U--UUU-----UUA-A--U-A-A----UU-U---------------U-U--G----A-U---A--A-A-------AAAA-GA---C-C-UU-UU-U-UC-UAAAA-UU-A-AA-CAU-UU-U--GU----A--UUCAUUUGUCUAAAAA-U--U--A--U-U-----U-U--U---A-A------U-AA-U--U-UA-A---AAA--
----.(-(--.(((.-----(-(--(--((-(----------.--.----.----)----)----)-)--)-)--.--)--)--)-.-)).-..---..--...-........-(((((-(-.----((-----(-(-(.(-----((.......--.----.--(-((-(----------(--(---(-(-.-(----(-(((-(------(-----(((----((-(--(---(--(-(---.----(-(-(-(-(-(-(-((--(---(-(----(----(---...-((---(-(---((-----..-.-.-------)----)---)------)-)--).------.----.--)--)-)----)-)-)-))-)-)----.-)--))-)--)))-----)))-)--)-)-)----))-)---------------)-)--)----)-.---)--)-)-------))))-).---.-.-..-..-)-))-.....-..-)-))-)).-..-.--..----)--)))))...........-.--.--.--(-(-----(-(--(---(-(------.-..-.--)-))-)---)))--
>JX184675
----AA-A--AA--A--U--A-U--C--AC-U-C-G---A--U--U----G----A----G----A-G--U-G--A--U--U--U-A-AUA-AU---CA--UCC-UACCCUUU-GUGAA-U-U----UGUU-G-U-U-U-G-----AA-----AU--A-A--U--U-UU-UUU-U-G-A--U--U---U-U-A-A----A-AAA-A------A--A--UUA----UUUA--U---G--G-UU--UU---G-U-C-U-A-U-C-CC--U-A-A-A----U-U--G---G---UU---U-G---UU-UGUUGU-A-A--AAGACA----AG--U------G-A--AU------C----A-----U-U----U-A-G-GG-A-A----U-A--GGCU--UUC----AU-A-AA-U-A-A--G-UU-U---UU--U-U--U--A-AA-G----U-----C--U-U-------AAA--GA---C-C-U-UUU-U-U--A-AAA-UU-A-AA-C-U-UU-U--GU----A--UUCAUUUGUCUAAAU--U--U--UU-U-U-----U-U--U---A-A-A----U-AA-U--U-UA-A---AAA--
----..-.--..--.--.--(-(--(--((-(-(-.---.--.--.----.----.----)----)-)--)-)--)--)--.--.-.-...-..---..--...-........-(((((-(-.----.(((-.-(-(-(-(-----((-----(.--.-.--.--(-((-((.-.-(-(--(--(---(-(-(-(----(-(((-(------(--.--(((----((((--(---(--(-..--..---(-(-(-(-(-(-(-((--(-(-(-(----(-.--(---(---((---(-(---((-((((..-.-.--..))))----))--)------)-)--))------)----)-----)-)----)-)-)-))-.-)----)-)--))).--.))----))-)-))-)-)-)--.-))-)---))--)-)--)--)-))-)----)-----)--.-.-------)))--))---.-.-.-.))-)-)--)-)).-..-.-))-)-.-..-.--..----)--)))))..........--.--.--..-(-(-----(-(--(---(-(-(----.-..-)--)-))-)---)))--
>AY429669
----AA-U--AA--A--U-UUUC--C--AA-C---G---AA-U--U----G---GU----G---UU-G----GA-A--UA-A--U-A-AUA-AU---CA--UCC-UACCCUUU-GUGAA-U-U----UGUUUG-U-U-U-G-----AA-----AU--A-A--UU-U-UU-U----------U--U---U-U---A----A-AA--A------A-----UUA----UUU---A---G--A-A---U----G-U-C-U-U-U-C-CC--U-GAA-A----U-U--G--UG---AGGA-G-----CU-----GU-A-A--U----G----G---U------A-A--CU------U----GC-A--A-U---UC-A-G-GG-G-A----U-A--GAUU--UUC-----G-A-G--U-A-A----UU-----------------U-U--U----U-----A--G-G-------AAA--GA---C-C-UU-UU-U-U--U-AAAAUA-A-AA-C-U-UUUC--GU----A--UUCAUUUGUCUAAAA--A--A--A--U-U-----U-U--U---A-A-A----U-AAAUAAUUUA-A---AAA--
----..-.--..--.--.-.(((--(--((-(---(---..-.--.----.---.)----)---))-)----))-)--..-.--.-.-...-..---..--...-........-(((((-(-.----.((((.-(-(-(-(-----((-----(.--(-(--..-(-((-(----------(--(---(-(---(----(-((--(------(-----(((----(((---.---(--(-(---.----(-(-(-(-.-(-(-((--(-..(-(----(-(--(--((---((..-(-----((-----..-.-.--.----)----)---)------.-.--))------)----))-)--)-)---).-.-)-))-)-)----.-)--))).--)))-----)-)-)--)-)-)----))-----------------)-)--)----)-----)--)-)-------)))--))---.-.-))-.)-)-)--)-)))...-)-))-)-.-....--..----)--)))))..........--.--.--.--(-(-----(-(--(---(-(-(----(-.....)))))-)---)))--
>JX184797
----AA-U--AAAUA-----G-C--C--AA-A----------U--U----A----U----U----U-G--G-C--A--A--U--U-A-AUA-AU---CA--UCC-UACCCUUU-GUGAA-U-U----UG-----U-U-UUG-----AAUUGUAAU--A----A--U-UU-U----------U--U---U-U-U-U----U-GAA-A------A-----UUA----UU-A--A---A--A-A---U----G-U-C-U-U-U-C-CC--U---A-A----U----G---GAU-AA---A-G---UU-----GA-A-A-------A----G---C------U-U--UU------G----A--U--A-U----U-A-G-GG-G-A----U-A--GA-UC-UUU-----U-A-A--U-A-A----UU-U---------------U-U--G----A-U---A--A-A-------AAAA-GA---C-C-UU-UU-U-UC-UAAAA-UU-A-AA-CAU-UU-U--GU----A--UUCAUUUGUCUAAAA--------A--U-U-----A-U--UUUUA-A------U-AA-U--A-UA-A---AAA--
----.(-(--.(((.-----(-(--(--((-(----------.--.----.----)----)----)-)--)-)--.--)--)--)-.-)).-..---..--...-........-(((((-(-.----((-----(-(-(.(-----((.......--.----.--(-((-(----------(--(---(-(-.-(----(-(((-(------(-----(((----((-(--(---(--(-.---.----(-(-(-(-(-(-(-((--(---(-(----(----(---...-((---(-(---((-----..-.-.-------)----)---)------)-)--).------.----.--)--)-)----)-)-)-))-)-)----.-)--))-).-)))-----)-)-)--)-)-)----))-)---------------)-)--)----)-.---)--)-)-------))))-).---.-.-..-..-)-))-.....-..-)-))-)).-..-.--..----)--)))))..........--------(--(-(-----(-(--(...)-)------)-))-)--.-..-.---...--
>AF170188
----AA-U--AA--A--UUUU-C--C--AA-C---A---A--A--U----G----U----G---UU-G----G--A--UA-A--U-A-AUA-AU---CA--UCC-UACCCUUU-GUGAA-U-U----UGUUUG-U-U-U-G-----AA-----AU--A-A--U--U-UU-U----------U--U---U-U---A----A-AA--A------A-----UUA----UU----U-A-G--A-A---U----G-U-C-U-U-U-C-CC--U-GAA-A----U-U--G--UG---AGGA-G-----CU-U---GU-A-A--U----G----G---U------G-A--AU------U----GC-A--A-U---UC-A-G-GG-G-A----U-A--GAUU--UUC-----U-A-G--U-A-A----UU-----------------U-U--U----U-----A--G-G-------AAA--GA---C-C-U--UU-U-U--U-AAAAUA-A-AA-C-U-UUAU--GU----A--UUCAUUUGUCUAAAA--A--A--AA-U-U-----U-U--U---A-A-A----U-AA-UAAUUUA-A---AAA--
----..-.--..--(--((.(-(--(--((-(---(---.--.--.----.----)----)---))-)----)--)--.)-)--)-.-...-..---..--...-........-(((((-(-.----.((((.-(-(-(-(-----((-----(.--.-.--.--(-((-(----------(--(---(-(---(----(-((--(------(-----(((----((----.-(-(--(-(---.----(-(-(-(-.-(-(-((--(-..(-(----(-(--(--((---(...-(-----((-.---..-.-.--.----)----)---)------.-.--.)------)----))-)--)-)---).-.-)-))-)-)----.-)--))).--)))-----)-)-)--)-)-)----))-----------------)-)--)----)-----)--)-)-------)))--))---.-.-.--.)-)-)--)-)))...-)-))-)-.-....--..----)--)))))..........--.--.--..-(-(-----(-(--(---(-(-(----(-..-..)))))-)---)))--
>JX184567
----AA-A--AA--A--U--A-U--C--AC-U-C-G---A--U--U----G----A----G----A-G--U-G--A--U--U--U-A-AUA-AU---CA--UCC-UACCCUUU-GUGAA-U-U----UGUU-G-U-U-U-G-----UA-----AU--A-A--U--U-UU-UUU-U-G-A--U--U---U-U-A-A----A-AAA-A------A--A--UUA----UUUA--U---G--G-UU--UU---G-U-C-U-A-U-C-CC--UAA-A-A----U-U--G---G---UU---U-G---UU-UGUUGU-A-A--AAGACA----AG--U------G-A--AU------C----A--A--U-U----U-A-G-GG-A-A----U-A--GGCU--UUC----AU-A-AA-U-A-A--GUUU-U---UU--U-U--U--A-AA-G----U-----C--U-U-------AAA--GA---C-C-UU-UU-U-U--A-AAA-UU-A-AA-C-U-UU-U--GU----A--UUCAUUUGUCUAAA---U--U--U--U-U-----U-U--U---A-A-A----U-AA-U--U-UA-A---AAA--
----..-.--..--.--.--(-(--(--((-(-(-.---.--.--.----.----.----)----)-)--)-)--)--)--.--.-.-...-..---..--...-........-(((((-(-.----((..-(-(-(-(-(-----((-----(.--(-(--.--(-((-((.-.-(-(--(--(---(-(-(-(----(-(((-(------(--(--(((----((((--(---(--(-..--..---(-(-(-(-(-(-.-((--(.(-(-(----(-(--(---(---((---(-(---((-((((..-.-.--..))))----))--)------)-)--))------)----)--)--)-)----)-.-)-))-.-)----)-)--))).--.))----))-)-))-)-)-)--.)))-)---))--)-)--)--)-))-)----)-----)--.-.-------)))--))---.-.-.)-).-)-)--)-...-.)-)-))-)-.-..-)--).----)--))))).........---.--.--.--(-(-----(-(--(---(-(-(----.-..-)--)-))-)---)))--
>JF423594
----AA-A--AA--A--U--A-U--C--AC-U-C-G---A--U--U----G----A----G----A-G--U-G--A--U--U--U-A-AUA-AU---CA--UCC-UACCCUUU-GUGAA-U-U----UGUU-G-U-U-U-G-----AA-----AU--A-A--U--U-UU-UUU-U-G-A--U--U---U-U-A-A----A-AAA-A------A--A--UUA----UUUA--U---G--G-UU--UU---G-U-C-U-A-U-C-CC--UAA-A-A----U-U--G---G---UU---U-G---UU-UGUUGU-A-A--AAGACA----AG--U------G-A--AU------C----A--A--U-U----U-A-G-GG-A-A----U-A--GGCU--UUC----AU-A-AA-U-A-A--G-UU-U---UU--U-U--U--A-AA-G----U-----C--U-U-------AAA--GA---C-C-UUUUU-U-U--A-AAA-UU-A-AA-C-U-UU-U--GU----A--UUCAUUUGUCUAAA---U--U--U--U-U-----U-U--U---A-A-A--A-U-AA-U--A-UA-A---AAA--
----..-.--..--.--.--(-(--(--((-(-(-.---.--.--.----.----.----)----)-)--)-)--)--)--.--.-.-...-..---..--...-........-(((((-(-.----.(((-.-(-(-(-(-----((-----(.--(-(--.--(-((-((.-.-(-(--(--(---(-(-(-(----(-(((-(------(--.--(((----((((--(---(--(-..--..---(-(-(-(-(-(-.-((--(.(-(-(----(-(--(---(---((---(-(---((-((((..-.-.--..))))----))--)------)-)--))------)----)--)--)-)----)-.-)-))-.-)----)-)--))).--.))----))-)-))-)-)-)--.-))-)---))--)-)--)--)-))-)----)-----)--.-.-------)))--))---.-.-)).))-)-)--)-)).-..-.-))-)-.-..-.--..----)--))))).........---.--.--.--(-(-----(-(--(---(-.-.--.-.-..-.--.-))-)---)))--
>JF423657
----AA-A--AA--A--U--A-U--C--GC-U-C-G---A--U--U----G----A----G----A-G--U-G--A--U--U--U-A-AUA-AU---CA--UCC-UACCCUUU-GUGAA-U-U----UGUU-G-U-U-U-G-----AA-----AU--A-A--U--UUUU-UUU-U-G-A--CG-U---G-G-A-AU---A-AAA-A--AAA-A--A--UUA----UUUA--U---G--G-UU--UU---G-U-C-U-A-U-C-CC--U-A-A-AUUGGU-U--U---G---UU---U-G---UU-----GU-G-A--AAGACA----AG--U------G-A--AU------C----A-----U-U----U-A-G-GG-A-A----U-A--GGCU--UUC----CU-A-AA-U-A-AUUGAUU-UU--UU-UU-U--CC-A-AU-G----U-----C--U-U-----A-AAA--GA---C-C-UUUUU-U-U--A-AAA-UU-A-AA-C-U-UU-U--GU----A--UUCAUUUGUCUAAAA--U--A--A--U-U-----U-U--U---A-A-A--A-U-AA-U--U-UA-A---AAA--
----..-.--..--.--.--(-(--(--((-(-(-.---.--.--.----.----.----)----)-)--)-)--)--)--.--.-.-...-..---..--...-........-(((((-(-.----.(((-.-(-(-(-(-----((-----(.--(-(--.--((((-((.-.-(-(--(.-(---(-(-(-(.---(-(((-(--(..-(--(--(((----((((--.---(--(-..--..---(-(-(-(-(-(-(-((--(-(-(-((.(((-(--(---(---((---(-(---((-----..-.-.--..))))----))--)------)-)--))------)----)-----)-)----)-)-)-))-.-)----)-)--))).--..)----))-)-))-)-)-)))..))-))--))-.)-)--))-)-..-)----)-----)--.-.-----)-)))--))---.-.-)).))-)-)--)-)).-..-.-))-)-.-..-.--..----)--)))))..........--.--.--.--(-(-----(-(--(---(-(-(--.-.-..-)--)-))-)---)))--
>JF423495
----AA-A--AA--A--U-GG-U--GUGGC-C-U-UUA-A--U--U----G----U----U----G-G--U-C--AC-C-AU--U-A-AUA-AU---C----C--UACCCUUU-GUGAA-U-U----UG-----U-U-U-GU--G-UA-----AU--A-A--U--U-UU-U----------U--U---C-C-A-A----U-GA--A------A-----AAA----UU-A--U------U-----U----G-U-C-U-A-U-C-CC--U-G-A-A----G----A---A---AU---A-G--CUU-----GU-A-A-------A----AGU-U------A-U--UU------U----U-------U----U-A-G-GG-A-G----U-A--G--A--U-U----UU-A-A--U-A-A----UU-U---------------U-U--U----C-----AG-UGA-------AAA--GA---C-C-UU-UU-U-U--U-AAA-UU-A-AA-C-U-UU-U--GU----A--UUCAUUUGUCUAAA---A--------UUU---GUA-A--U-----A-A--A-U-AA-U--U-UA-A---AAA--
----..-.--.(--(--(-((-(--(..((-(-.-...-.--.--.----.----.----.----)-)--)-)--))-)-))--)-.-...-..---.----.--........-(((((-(-.----.(-----(-(-(-(.--.-((-----(.--(-(--.--(-((-(----------(--(---(-.-.-.----(-((--(------(-----(((----((-(--(------(-----.----(-(-(-(-(-(-(-((--(-(-(-(----(----(---(---((---(-(--(((-----..-.-.-------)----)))-)------)-)--))------)----)-------)----)-)-)-))-)-.----)-)--)--)--)-.----..-)-)--)-)-)----))-)---------------)-)--)----)-----).-.))-------)))--))---.-.-.)-).-.-)--)-)..-.)-)-))-)-.-..-.--..----)--))))).........---.--------(((---..(-(--(-----.-.--.-.-.)-)--)-..-)---)).--
>JF423572
----AA-A--AA--A--U--A-U--C--AC-U-C-G---A--U--U----G----A----G----A-G--U-G--A--U--U--U-A-AUA-AU---UA--UCC-UACCCUUU-GUGAA-U-U----UGUU-G-U-U-U-G-----AA-----AU--A-A--U--U-UU-UUU-U-G-A--U--U---U-U-A-A----A-AAA-A------A--A--UUA----UUUA--U---G--G-UU--UU---G-U-C-U-A-U-C-CC--U-A-A-A----U-U--G---G---UU---U-G---UU-UGUUGU-A-A--AAGACA----AG--U------G-A--AU------C----A-----U-U----U-A-G-GG-A-A----U-A--GGCU--UUC----AU-A-AA-U-A-A--G-UU-U---UU--U-U--U--A-AA-G----U-----C--U-U-------AAA--GA---C-C-U-UUU-U-U--A-AAA-UU-A-AA-C-U-UU-U--GU----A--UUCAUUUGUCUAAA---U--U--U--U-U-----U-U--U---A-A-A----U-AA-U--A-UA-A---AAA--
----..-.--..--.--.--(-(--(--((-(-(-.---.--.--.----.----.----)----)-)--)-)--)--)--.--.-.-...-..---..--...-........-(((((-(-.----.(((-.-(-(-(-(-----((-----(.--.-.--.--(-((-((.-.-(-(--(--(---(-(-(-(----(-(((-(------(--.--(((----((((--(---(--(-..--..---(-(-(-(-(-(-(-((--(-(-(-(----(-.--(---(---((---(-(---((-((((..-.-.--..))))----))--)------)-)--))------)----)-----)-)----)-)-)-))-.-)----)-)--))).--.))----))-)-))-)-)-)--.-))-)---))--)-)--)--)-))-)----)-----)--.-.-------)))--))---.-.-.-.))-)-)--)-)).-..-.-))-)-.-..-.--..----)--))))).........---.--.--.--(-(-----(-(--(---(-.-.----.-..-.--.-))-)---)))--
>JF423486
----AA-A--AA--A--U-GG-U--GUGGC-C-U-UUA-A--C--U----G----U----U----G-G--U-C--AC-C-AU--U-A-AUA-AU---C----C--UACCCUUU-GUGAA-U-U----UG-----U-U-U-GU--G-UA-----AU--A-A--U--U-UU-U----------U--U---C-C-A-A----U-GA--A------A-----AAA----UU-A--U------U-----U----G-U-C-U-A-U-C-CC--U-G-A-A----G----A---A---AU---A-G--CUU-----GU-A-A-------A----AGU-U------A-U--UU------U----U-------U----U-A-G-GG-A-G----U-A--G--A--U-U----UU-A-A--U-A-A----UU-U---------------U-U--U----C-----AG-UGA-------AAA--GA---C-C-UU-UU-U-U--U-AAA-UU-A-AA-C-U-UU-U--GU----A--UUCAUUUGUCUAAA---A--------UUU---GUA-A--U-----A-A--A-U-AA-U--U-UA-A---AAA--
----..-.--.(--(--(-((-(--(..((-(-.-...-.--.--.----.----.----.----)-)--)-)--))-)-))--)-.-...-..---.----.--........-(((((-(-.----.(-----(-(-(-(.--.-((-----(.--(-(--.--(-((-(----------(--(---(-.-.-.----(-((--(------(-----(((----((-(--(------(-----.----(-(-(-(-(-(-(-((--(-(-(-(----(----(---(---((---(-(--(((-----..-.-.-------)----)))-)------)-)--))------)----)-------)----)-)-)-))-)-.----)-)--)--)--)-.----..-)-)--)-)-)----))-)---------------)-)--)----)-----).-.))-------)))--))---.-.-.)-).-.-)--)-)..-.)-)-))-)-.-..-.--..----)--))))).........---.--------(((---..(-(--(-----.-.--.-.-.)-)--)-..-)---)).--
>GQ850340
----AA-A--AA--A--U-AA----G--AC-C---A---A--U--U-UAAA----A-C-UUA-UUU-G-GU-CU-A-----U--U-A-AUA-AU---C----CC-UACCCUUU-GUGAA-U-U----UGUUUG-U-U-U-G-----AA-----AU--A-A--UU-U-UU-U----------U--UA--U-U---A----A-AA--A------A-----UUA----UUGA-AU---G--UCU---UU---C-C-C-U-G-U-U-UU--UUU-G-G----U----G---GAG-AA---U-----UG-----GU-A-A--A----A-CA-G---UU-U-G-A-A--AC------CGA--A--A--A-U----C-A-G-GG-G-AAUGGU-A--U-----U-C-------A-U--U-A-A----UU-----------------U-U--U----U-U---A--U-A-------AAA--GA---C-C-UU-UU-U-U--U-AAAAUU-A-AA-C-U-UUUU--GU----A--UUCAUUUGUCUAAAA--U--U--A--U-U-----U-U--U---A--------U-AA-U--A-UA-A---AAA--
----..-.--..--.--.-.(----(--((-(---(---(--.--.-(((.----.-.-)))-.))-)-))-))-.-----.--.-.-...-..---.----..-........-(((((-(-.----.(((((-(-(-(-(-----((-----(.--(-(--..-(-((-(----------(--((--(-.---(----(-((--(------(-----(((----.(((-((---(--(((---((---(-(-(-(-(-.-.-((--(((-(-(----(----.---..(-((---(-----((-----..-.-.--.----.-))-)---))-)-.-.-.--))------)))--)--)--)-.----)-)-)-))-)-)).)))-)--)-----)-)-------)-.--)-)-)----))-----------------)-)--)----)-.---)--)-)-------)))--))---.-.-))-.)-)-)--)-)))..)-)-))-)-.-....--..----)--)))))..........--.--.--.--(-(-----(-(--(---(--------(-..-.--)-))-)---)))--
>JX184855
----AA-A--AA--A--U--A-U--C--AC-U-C-G---A--C--U----G----A----G----A-G--U-G--A--U--U--U-A-AUA-AU---CA--UCC-UACCCUUU-GUGAA-U-U----UGUU-G-U-U-U-G-----AA-----AU--A-A--U--U-UU-UUU-U-G-A--U--U---U-U-A-A----A-AAA-A------A--AA-UUA----UUUA--U---G--G-UU--UU---G-U-C-U-A-U-C-CC--U-A-A-A-A--U-U--G---G---UU---U-G---UU-----GU-G-A-------A----A---U------G-A--AU------C----A--AA-U-U----U-A-G-GG-A-A----U-A--GGCU--UUC----AU-A-AA-U-A-A--G-UU-U---UU--U-U--UUUA-AA-G----U-----C--U-U-------AAA--GA---C-C-UUUUU-U-U--A-AAA-UU-A-AA-C-U-UU-U--GU----A--UUCAUUUGUCUAAAA--U--U--U--U-U-----U-U--U---A-A-A----U-AA-U--U-UA-A---AAA--
----..-.--..--.--.--(-(--(--((-(-(-.---.--.--.----.----.----)----)-)--)-)--)--)--.--.-.-...-..---..--...-........-(((((-(-.----.(((-.-(-(-(-(-----((-----(.--(-(--.--(-((-((.-.-(-(--(--(---(-(-(-(----(-(((-(------(--((-(((----((((--(---(--(-..--..---(-(-(-(-(-(-(-((--(-(-(-(-.--(-(--(---(---((---(-(---((-----..-.-.-------)----)---)------)-)--))------)----)--).-)-)----)-)-)-))-.-)----)-)--))).--.))----))-)-))-)-)-)--.-))-)---))--)-)--))))-))-)----)-----)--.-.-------)))--))---.-.-)).))-)-)--)-)).-..-.-))-)-.-..-.--..----)--)))))..........--.--.--.--(-(-----(-(--(---(-(-(----.-..-)--)-))-)---)))--
>GQ850302
----AA-A--AA--A--U-GA----G--AC-C---U---C--U--U----U----G----A----A-G-GU-CU-A-----U--U-A-AUA-AU---C----C--UACCCUUU-GUGAA-U-U----UGUU-G-U-U-U-G-----AA-----AU--A-A--U--U-UU-U----------U--UU-CC-----A----A-AAA-A------A-----UUA----UUGA-AU---G--UCU---UU---C-C-C-U-G-U-U-----U---G-G----U----G---GA--GC---U-----U------GU---A--A----A-A--G---U----G-A-A--AC------C----A--A----U----C-A-G-GG-G-AAUGGC-A--A-----A-C-------A-A--U-A-A----UU-A---------------U-U--U----U-----G--A-A-------AAAA-GA---C-C-U--UU-U-U--U-AAAAUU-A-AA-C-U-UUAU--GU----A--UUCAUUUGUCUAAAA--U--U--A--U-U-----U-U--U---A--------U-AA-U--A-UA-A---AAA--
----..-.--..--.--.-.(----(--((-(---(---.--.--.----.----.----.----)-)-))-))-.-----.--.-.-...-..---.----.--........-(((((-(-.----.(((-.-(-(-(-(-----((-----(.--.-.--.--(-((-(----------(--((-.(-----(----(-((.-(------(-----(((----(((.-.(---(--(((---((---(-(-(-(-(-.-(-----(---(-(----(----.---..--((---(-----(------..---.--.----)-)--)---)----.-.-.--))------)----)--)----.----)-)-)-))-)-)).)))-)--.-----.-)-------)-)--)-)-)----))-.---------------)-)--)----)-----)--.-)-------))))-))---.-.-.--.)-)-)--)-)))...-.-))-)-.-....--..----)--)))))..........--.--.--.--(-(-----(-(--(---(--------(-..-.--)-))-)---)))--
>JF423481
----AA-A--AA--A--U-GG-U--GUGGC-C-U-UUA----U--U----G----U----U----G-G--U-C--AC-C-AU--U-A-AUA-AU---C----C--UACCCUUU-GUGAA-U-U----UG-----U-U-UUGU--G-UA-----AU--A-A--U--U-UU-U----------U--U---C-C-A-A----U-GA--A------A-----AAA----UUAU--U------U-----U----GGU-C-U-A-U-C-CC--U-G-AAG----G----A---A---GU---A-----UA-----GU-A-A-------U----A---U------A-U--GA------C----C-------U----C-A-G-GG-A-G----U-A--G--A--U-U----UU-A-A--AAA-A----UU-U---------------U-U--U----C-----AU-AGA-------AAA--GA---C-C-UU-UU-U-U--U-AAA-UU-A-AACU-U-UU-U--GU----A--UUCAUUUGUCUAAA---U--------U-U---GUA-A--A---A-A-A--A-U-AA-U--A-UA-A---AAA--
----..-.--.(--(--(-((-(--(..((-(-.-...----.--.----.----.----.----)-)--)-)--))-)-))--)-.-...-..---.----.--........-(((((-(-.----.(-----(-(-(.((--.-((-----(.--(-(--.--(-((-(----------(--(---(-.-.-(----(-((--(------(-----(((----((.(--(------(-----.----(((-(-(-(-(-(-((--(-(-(.(----(----.---.---((---(-----((-----..-.-.-------)----)---)------)-)--..------)----)-------)----)-)-)-))-)-.----)-)--)--)--)-)----..-)-)--).)-)----))-)---------------)-)--)----)-----))-.))-------)))--))---.-.-.)-).-.-)--)-).)-).-)-))).-.-..-.--..----)--))))).........---.--------(-(---...-.--)---)-.-.--.-.-..-.--.-..-.---...--
>JX184582
----AA-U--AAAUA-----G-U--C--AACAG---------UG-U----AU---U---GU----U-G--G-C--A-----U--U-A-AUA-AU---CA--UCC-UACCCUUU-GUGAA-U-UG---UG-----U-U---G-----AA-----AU----------G-U--U----------U----------A-U----U------------------U-A----UU-A--A---G--------U----G-U-C-U-U-U-C-CC--U---A-A----U----G---GAAAAA---A-A---AC-----GU-A-G-------U--------U------U-U--UG------G----A--A--G-U----U-A-G-GG-G-A----U-A--GA-C--UUU-------A-A--U-A------------------------------G----A----------------------------C---UU-UU-U-UU-UAAAA-UA-A-AA-C-U-UUUU--GU----AUAUUCAUUUGUCUAAAAAAU--U--A--U-U-----U-U--U---A-U--------AA-U--A-UA-A---AAA--
----..-.--.....-----(-(--(--(((((---------..-.----.)---)---))----)-)--)-)--.-----.--.-.-...-..---..--...-........-(((((-(-..---..-----.-(---(-----((-----(.----------(-(--(----------(----------.-(----(------------------(-(----((-(--(---(--------.----(-(-(-(-(-(-(-((--(---(-(----(----.---....((---(-(---((-----..-.-)-------)--------)------)-)--).------.----.--.--)-)----)-)-)-))-)-)----.-)--))-)--)))-------)-)--)-)------------------------------)----)----------------------------.---..-((-(-..-..)))-..-)-))-)-.-))))--).----..)))))).............--.--.--(-(-----(-(--(---(-(--------..-.--)-))-)---)))--
>JF423865
----AA-A--AA--A--U--A-U--C--GC-U-C-G---A--U--U----G----A----G----A-G--U-G--A--U--U--U-A-AUA-AU---CA--UCC-UACCCUUU-GUGAA-U-U----UGUU-G-U-U-U-G-----AA-----AU--A-A--U--UUUU-UUU-U-G-A--CG-U---G-G-A-AU---A-AAA-A--AAA-A--A--UUA----UUUA--U---G--G-UU--UU---G-U-C-U-A-U-C-CC--U-A-A-AUUGGU-U--U---G---UU---U-G---UU-----GU-A-A--AAGACA----AG--U------G-A--AU------C----A-----U-U----U-A-G-GG-A-A----U-A--GGCU--UUC----CU-A-AA-U-A-AUUGAUU-U---UU-UU-U--CC-A-AU-G----U-----C--U-U-----A-AAA--GA---C-CUUUUUU-U-U--A-AAA-UU-A-AA-C-U-UU-U--GU----A--UUCAUUUGUCUAAAA--U--U--U--U-U-----U-U--U---A-A-A--A-U-AA-U--A-UA-A---AAA--
----..-.--..--.--.--(-(--(--((-(-(-.---.--.--.----.----.----)----)-)--)-)--)--)--.--.-.-...-..---..--...-........-(((((-(-.----.(((-.-(-(-(-(-----((-----(.--(-(--.--((((-((.-.-(-(--(.-(---(-(-(-(.---(-(((-(--...-(--(--(((----((((--.---(--(-..--..---(-(-(-(-(-(-(-((--(-(-(-((.(((-(--(---(---((---(-(---((-----..-.-.--..))))----))--)------)-)--))------)----)-----)-)----)-)-)-))-.-)----)-)--))).--..)----))-)-))-)-)-)))..))-)---))-.)-)--))-)-..-)----)-----)--.-.-----)-)))--))---.-..)).))-)-)--)-)).-..-.-))-)-.-..-.--..----)--)))))..........--.--.--.--(-(-----(-(--(---(-.-.--.-.-..-.--.-))-)---)))--
>JX184432
----AA-U--AA--A--U-GG----C--UC-C---G---A--U--U---GU----A----G---GA-G----C--A--C--U--U-A-AUA-AU---C----C--UACCCUUU-GUGAA-U-U----UGUU-G-U-U-U-G-----AA-----AU--A-A-----U-UU-U----------U--U---U-U---A----A-A---A------------UUA----UUGA-UU---G--UCU---UU---C-C-C-U-G-U-U-----G---A-A----U----A---GA--GU---G-----UU-----UU-C-G--G----A-C--AC--A----A-A-G---U------U----C-------G----C-A-G-GG-G-A----U-A--G-----U-C-------A-G--U-A-A----UU-----------------U-U--U----------A----A-------AAA--GA---C-C-UU-UU-U-U--U-AAA-UU-A-AA-C-C-UUUU--GU----A--UUCAUUUGUCUAAAA--U--U--A--U-U-----U-U--U---A--------U-AA-U--A-UA-A---AAA--
----..-.--..--.--.-.(----(--((-(---.---.--.--.---..----.----)---))-)----)--.--.--.--.-.-...-..---.----.--........-(((((-(-.----.(((-(-(-(-(-(-----((-----(.--(-(-----(-((-(----------(--(---(-.---(----(-(---(------------(((----((((-((---(--((.---..---(-(-(-(-(-(-.-----(---(-(----(----.---..--((---(-----((-----..-.-.--)----)-)--))--.----.-.-)---)------)----)-------)----)-)-)-))-)-)----)-)--)-----)-)-------)-)--)-)-)----))-----------------)-)--.----------)----)-------)))--))---.-.-))-.)-)-)--)-)))-).-.-))-)-.-....--..----)--)))))..........--.--.--.--(-(-----(-(--(---(--------(-..-.--)-))-)---)))--
>JX184858
----AA-A--AA--A--U--A-U--C--AC-A-U-A---A--U--U----G----U----U----U-G--U-G--A--U--U--U-A-AUA-AU---CA--UCC-UACCCUUU-GUGAA-U-U----UG-----U-U-U---------------U----------U-UU-GUU-U-G-A--AA-U---U-U---A----U-GUU-G------U-----CUA----UCCC--U-A-G--G-A---UU---U-U-G-G-A-A-G-AA--A-A-A-A----A----G-UAG---UU---U-----UU-U---GU-A-A--AA-A-A----A---A------G-A--CUUUUU-UU----U--U--U-U----U-U-U-UU-U-C----U-A--A--U--UCC----CU-A-GG-G-A-A-----U-----------------A-G--G----C-----U--U-U-----C-AUA--GA---C-U-UU-UU-U-UU-U-AAA-UU-A-AA-C-A-UU-U--GA----A--UUCAUUUGUCUAAAA--U--U--UA-U-U-----U-U--U---A-A------U-AA-U--U-UA-A---AAA--
----..-.--..--.--.--(-(--(--((-(-.-.---.--.--.----.----.----.----)-)--)-)--)--)--.--.-.-...-..---..--...-........-(((((-(-(----((-----(-(-(---------------.----------(-((-(..-.-(-(--(.-(---(-(---(----(-(..-(------(-----(((----((((--(-(-(--(-.---..---(-(-(-(-(-(-(-((--(-(-(-(----(----(-.((---((---(-----((-(---..-.-.--..-)-)----)---)------)-)--))....-.)----)--)--)-)----)-)-)-))-)-)----)-)--)--.--..)----))-)-))-)-.-)-----)-----------------)-)--)----)-----.--.-.-----)-)))--))---.-)-))-..-.-..-)-)))-..-)-))-)-)-..-.--.)----)--)))))..........--.--.--..-(-(-----(-(--(---(-(------.-..-.--)-))-)---)))--
>JX184446
----AA-A--AA--A--U--A-U--C--AC-U-C-G---A--U--U----G----A----G----A-G--U-G--A--U--U--U-A-AUA-AU---CA--UCC-UACCCUUU-GUGAA-U-U----UGUU-G-U-U-U-G-----AA-----AU--A-A--U--U-UU-UUU-U-G-A--U--U---U-U-A-A----A-AAA-A------A--A--UUA----UUUA--C---G--G-UU--UU---G-U-C-U-A-U-C-CC--UAA-A-A----U-U--G---G---UU---U-G---UU-UGUUGU-A-A--AAGACA----AG--U------G-A--AU------C----A--A--U-U----U-A-G-GG-A-A----U-A--GGCU--UUC----AU-A-AA-U-A-A--G-UU-U---UU--U-U--U--A-AA-G----U-----C--U-U-------AAA--GA---C-C-UUUUU-U-U--A-AAA-UU-A-AA-C-U-UU-U--GU----A--UUCAUUUGUCUAAAA--U--U--U--U-U-----U-U--U---A-A-A--A-U-AA-U--U-UA-A---AAA--
----..-.--..--.--.--(-(--(--((-(-(-.---.--.--.----.----.----)----)-)--)-)--)--)--.--.-.-...-..---..--...-........-(((((-(-.----.(((-.-(-(-(-(-----((-----(.--(-(--.--(-((-((.-.-(-(--(--(---(-(-(-(----(-(((-(------(--.--(((----((((--.---(--(-..--..---(-(-(-(-(-(-.-((--(.(-(-(----(-(--(---(---((---(-(---((-((((..-.-.--..))))----))--)------)-)--))------)----)--)--)-)----)-.-)-))-.-)----)-)--))).--.))----.)-)-))-)-)-)--.-))-)---))--)-)--)--)-))-)----)-----)--.-.-------)))--))---.-.-)).))-)-)--)-)).-..-.-))-)-.-..-.--..----)--)))))..........--.--.--.--(-(-----(-(--(---(-(-(--.-.-..-)--)-))-)---)))--
>JX184720
----AA-A--AA--A--U--A-U--C--AC-A-U-A---A--U--U----G----U----U----U-G--U-G--A--U--U--U-A-AUA-AU---CA--UCC-UACCCUUU-GUGAA-U-U----UG-----U-U-U---------------U----------U-UU-GUU-U-G-A--AA-U---U-U---A----U-GUU-G------U-----CUA----UCCC--U-A-G--G-A---UU---U-U-G-G-A-A-G-AA--A-A-A-A----A-A--G-UAG---UU---U-----UU-U---GU-A-A--AA-A-A----A---A------G-A--CUUUUU-UU----U--U--U-U----U-U-U-UU-U-C----U-A--A--U--UCC----CU-A-GG-G-A-A-----U-----------------A-G--G----C-----U--U-U-----C-AUA--GA---C-U-UU-UU-U-UU-U-AAA-UU-A-AA-C-A-UU-U--GU----A--UUCAUUUGUCUAAAA--U--U--UA-U-U-----U-U--U---A-A------U-AA-U--U-UA-A---AAA--
----..-.--..--.--.--(-(--(--((-(-.-.---.--.--.----.----.----.----)-)--)-)--)--)--.--.-.-...-..---..--...-........-(((((-(-.----((-----(-(-(---------------.----------(-((-(..-.-(-(--(.-(---(-(---(----(-(..-(------(-----(((----((((--(-(-(--(-.---..---(-(-(-(-(-(-(-((--(-(-(-(----(-(--(-.((---((---(-----((-(---..-.-.--..-)-)----)---)------)-)--))....-))----)--)--)-)----)-)-)-))-)-)----)-)--)--.--..)----))-)-))-)-.-)-----)-----------------)-)--)----)-----.--.-.-----)-)))--))---.-)-))-..-.-..-)-)))-..-)-))-)-)-..-.--..----)--)))))..........--.--.--..-(-(-----(-(--(---(-(------.-..-.--)-))-)---)))--
>AB334759
----AA-A--AA--A--U--U-G--G--AC-U-C-U---A-----C----G----A----G----A-G--U-C--U--A--U--U-A-AUA-AU---CC--UC---ACCCUUU-GUGAA-U-U----UG-----U-U-U---------------G----------U-UU-GAAAU-A-AUUU--U---U-U-U-A----A-AAA-A------------UUA----U-----U---G----A---AU---G-U-C-U-U-U-C-CC--U---A-G-U--U-U--G---U---UU---U-G---GC-----UU-U-G-------C----U---U------G-A--AA------C----A-----U-C----U-A-G-GG--------G-A--A--U--GGC-------A-AA-C-A-A-----U-----------------A-AU-A----U-----U--U-U-------AAA--GA---C-U-UU-UU-U-U--A-AAA-UA-A-AA-C-U-UU-U--GU----A--UUCAUUUGUCUAAAA--U--U--A--U-U-----U-U--U---A-U--------AA-U--A-UA-A---AAA--
----..-.--..--.--.--(-(--(--((-(-(-(---.-----.----.----)----)----)-)--)-)--)--)--.--.-.-...-..---..--..---.......-(((((-(-.----.(-----(-(-(---------------.----------(-((-((((.-(-(..(--(---(-(-(-(----(-((.-(------------(((----(-----(---(----.---.(---(-(-(-(-(-(-(-((--(---(-(-.--.-(--(---(---((---(-(---((-----..-.-)-------)----.---)------)-)--))------)----)-----.-)----)-)-)-))--------)-)--)--.--)))-------)-..-)-)-)-----)-----------------)-))-.----)-----)--)-)-------)))--))---.-)-).-))-)-)--)-)).-..-)-))-)-.-..-.--..----)--)))))..........--.--.--.--(-(-----(-(--(---(-(--------..-.--)-))-)---)))--
>JX184564
----AA-A--AA--A--U--A-U--C--AC-A-U-UU--A--U--U----G----U----U----U-G--U-G--A--U--U--U-A-AUA-AU---CA--UCC-UACCCUUU-GUGAA-U-U----UG-----U-U-U---------------U----------U-UU-GUU-U-G-A--AA-U---U-U---A----U-GUU-G------U-----CUA----UCCC--U-A-G--G-A---UU---U-U-G-G-A-A-GAAA--A-A-A-A---------G-UAG---UU---U-----UU-U---GU-A-A--AA-A-A----A---AA-----G-A--CU------U----U--U--U-U----U-U--------C----U-A--A--U--UCC----CU-A-GG-G-A-A-----U-----------------A-G--G----C-----U--U-UC----C-AUA--GA---C-U-UU-UU-U-UU-U-AAA-UU-A-AA-C-A-UU-U--GU----A--UUCAUUUGUCUAAAA--U--U--UA-U-U-----U-U--U---A-A------U-AA-U--U-UA-A---AAA--
----..-.--..--.--.--(-(--(--((-(-.-..--.--.--.----.----.----.----)-)--)-)--)--)--.--.-.-...-..---..--...-........-(((((-(-.----((-----(-(-(---------------.----------(-((-(..-.-(-(--(.-(---(-(---(----(-(..-(------(-----(((----((((--(-(-(--(-.---..---(-(-(-(-(-(-..((--(-(-(-(---------(-(..---((---(-----((-(---..-.-.--))-)-)----)---).-----.-)--))------)----)--)--)-)----)-)--------)----)-)--)--.--..)----))-)-))-)-.-)-----)-----------------)-)--)----)-----.--.-..----)-)))--))---.-)-))-..-.-..-)-)))-..-)-))-)-)-..-.--..----)--)))))..........--.--.--..-(-(-----(-(--(---(-(------.-..-.--)-))-)---)))--
>JF423815
----AA-U--AA--G--UGG----UC--UA-C---G---U--U--U----U--A-A----G---UA-G--A-C--A--C--U--U-A-AUA-AU---C----C--UACCCUUU-GUGAA-U-U----UGUUUG-U-U-U-G-----AA-----AU--A-A-----U-UU-U----------U--U---U-U---A----A-A---A------------UUA----UUGA-UU---G--UCU---UU---C-C-C-U-G-U-U-----G---A-A----U----A---GA--GU---G-----UU-----UU-C-G--A----A-C--A---U----G-A-A--AU------U----C-------G----C-A-G-GG-G-A----U-A--G-----U-C-------A-G--U-A-A----UU-----------------U-U--U----------A----A-------AAA--GA---C-C-U--UU-U-U--U-AAA-AUUA-AA-C-U-UUUU--GU----A--UUCAUUUGUCUAAAA--U--U--A--U-U-----U-U--U---A--------U-AA-U--A-UA-A---AAA--
----..-(--((--(--((.----((--((-(---.---.--.--.----.--.-.----)---))-)--)-)--)--)--)--)-)-...-..---.----.--........-(((((-(-.----.(((((-(-(-(-(-----((-----(.--.-.-----(-((-(----------(--(---(-.---(----(-(---(------------(((----((((-((---(--((.---..---(-(-(-(-(-(-.-----(---(-(----(----.---..--((---(-----((-----..-.-.--)----)-)--)---)----.-.-.--))------)----)-------)----)-)-)-))-)-)----)-)--)-----)-)-------)-)--)-)-)----))-----------------)-)--.----------)----)-------)))--))---.-.-.--.)-)-)--)-)))-..))-))-)-.-....--..----)--)))))..........--.--.--.--(-(-----(-(--(---(--------(-..-.--)-))-)---)))--
>GQ850326
----AA-U--AA--A--U-GG----C--UC-C---G---A--U--U---GU----A----G---GA-G----C--G--C--U--U-A-AUA-AU---C----C--UACCCUUU-GUGAA-U-U----UGUU-G-U-U-U-G-----AA-----AU--A-A-----U-UU-U----------U--U---U-U---A----A-A---A------------UUA----UUGA-UU---G--UCU---UU---C-C-C-U-G-U-U-----G---A-A----U-U--A---G---UU---G-----UC-----GU-A-A--G----A-C--A---A----G-U-G--AU------U----C-------G----C-A-G-GG-G-A----U-A--G-----U-C-------A-G--U-A-A----UU-----------------U-U--U----------A----A-------AAA--GA---C-C-UU-UU-U-U--U-AAA-UU-A-AA-C-U-UUUU--GU----A--UUCAUUUGUCUAAAA--U--U--A--U-U-----U-U--U---A--------U-AA-U--A-UA-A---AAA--
----..-.--..--.--.-.(----(--((-(---.---.--.--.---..----.----)---))-)----)--.--.--.--.-.-...-..---.----.--........-(((((-(-.----.(((-(-(-(-(-(-----((-----(.--(-(-----(-((-(----------(--(---(-.---(----(-(---(------------(((----((((-((---(--((.---..---(-(-(-(-(-(-.-----(---(-(----(-(--(---.---((---(-----((-----..-.-.--)----)-)--)---)----.-)-)--))------)----)-------)----)-)-)-))-)-)----)-)--)-----)-)-------)-)--)-)-)----))-----------------)-)--.----------)----)-------)))--))---.-.-))-.)-)-)--)-)))-).-.-))-)-.-....--..----)--)))))..........--.--.--.--(-(-----(-(--(---(--------(-..-.--)-))-)---)))--
>GQ850338
----AA-A--AA--A--U-GA----G--AC-C---U---C--U-UU----U----G----A----A-G-GU-CU-A-----U--U-A-AUA-AU---C----C--UACCCUUU-GUGAA-U-U----UGUU-G-U-U-U-G-----AA-----AU--A-A--U--U-UU-U----------U--UU-CC-----A----A-AAA-A------A-----UUA----UUGA-AU---G--UCU---UU---C-C-C-U-G-U-U-----U---G-G----U----G---GA--GC---U-----U------GU---A--A----A-A--G---U----G-A-A--AC------C----A-------U----C-A-G-GG-G-AAUGGC-A--A-----A-C-------A-A--U-A-A----UU-A---------------U-U--U----U-----G--A-A-------AAAA-GA---C-C-U--UU-U-U--U-AAAAUU-A-AA-C-U-UUAU--GU----A--UUCAUUUGUCUAAAA--U--U--A--U-U-----U-U--U---A--------U-AA-U--A-UA-A---AAA--
----..-.--..--.--.-.(----(--((-(---(---.--.-..----.----.----.----)-)-))-))-.-----.--.-.-...-..---.----.--........-(((((-(-.----.(((-.-(-(-(-(-----((-----(.--.-.--.--(-((-(----------(--((-.(-----(----(-((.-(------(-----(((----(((.-.(---(--(((---((---(-(-(-(-(-.-.-----(---(-(----(----.---..--((---(-----(------..---.--.----)-)--)---)----.-.-.--))------)----)-------.----)-)-)-))-)-)).)))-)--.-----.-)-------)-)--)-)-)----))-.---------------)-)--)----)-----)--.-)-------))))-))---.-.-.--.)-)-)--)-)))...-.-))-)-.-....--..----)--)))))..........--.--.--.--(-(-----(-(--(---(--------(-..-.--)-))-)---)))--
>JX184545
----AA-A--AA--A--U--A-U--C--GC-U-C-G---A--U--U----G----A----G----A-G--U-G--A--U--U--U-A-AUA-AU---CA--UCC-UACCCUUU-GUGAA-U-U----UGUU-G-U-U-U-G-----UA-----AU--A-A-----U-UU-UUU-U-G-A--U--U---U-U-A-A----A-AAA-A------A--A--UUA----UUUA--U---G--G-UU--UU---G-U-C-U-A-U-C-CC--UAA-A-A----U-U--G---G---UU---U-G---UU-UGUUGU-A-A--AAGACA----AG--U------G-A--AU------C----A--A--U-U----U-A-G-GG-A-A----U-A--GGCU--UUC----AU-A-AA-U-A-A--G-UU-U---UU--U-U--UU-A-AA-G----U-----C--U-U-------AAA--GA---C-C--U-UU-U-UU-A-AAA-UU-A-AA-C-U-UU-U--GU----A--UUCAUUUGUCUAAA---U--U--U--U-U-----U-U--U---A-A-A----U-AA-U--U-UA-A---AAA--
----..-.--..--.--.--(-(--(--((-(-(-.---.--.--.----.----.----)----)-)--)-)--)--)--.--.-.-...-..---..--...-........-(((((-(-.----((..-(-(-(-(-(-----.(-----(.--(-(-----(-((-((.-.-(-(--(--(---(-(-(-(----(-(((-(------(--(--(((----((((--(---(--(-..--..---(-(-(-(-(-(-.-((--(.(-(-(----(-(--(---(---((---(-(---((-((((..-.-.--..))))----))--)------)-)--))------)----)--)--)-)----)-.-)-))-.-)----)-)--))).--.))----))-)-))-)-)-)--.-))-)---))--)-)--))-)-))-)----)-----)--.-.-------)))--))---.-.--)-).-)-).-.-...-.)-)-))-)-.-..-)--).----)--))))).........---.--.--.--(-(-----(-(--(---(-(-(----.-..-)--)-))-)---)))--
>JF423555
[truncated: 296,931 more chars]
