# Supplementary material for: Internal Transcribed Spacer 1 Secondary Structure Analysis Reveals a Common Core throughout the Anaerobic Fungi (Neocallimastigomycota)
Source: PLoS One. 2014 Mar 24;9(3):e91928. doi: 10.1371/journal.pone.0091928 (PMC3963862; doi:10.1371/journal.pone.0091928)
Supplement: File S2 — Accession numbers, taxonomic classifications and sequence data of all sequences used in this study. The sheet named “DatabaseForTaxonomicAssignment” contains the representatives of 575 unique full-length sequences used for tree construction and corresponding secondary structures obtained by direct or helix-wise folding (see table header {1}) and 89 partial sequences that could be defined at the 5'-end using primer MN100F (31) and at the 3'-end using the developed HMM (see table header {2}). This database comprises 664 sequences that can be converted into a fasta sequence file (containing accession numbers and sequence information) and a txt taxonomy file (containing accession numbers and taxonomic information) and used for the taxonomic assignment of environmental sequencing reads collected using high-throughput next-generation sequencing technologies. The sheet named “ExcludedSequences” contains 95 full-length or partial sequences that should not be used for taxonomic assignment of anaerobic fungi without further detailed inspection for one of the following reasons: 1. sequences showed foldings different to the proposed 3-helix common core structure (see table header {3}), 2. sequences were incomplete at the 5'-end and the second and third helices could not be defined based on primer MN100F (see table header {4}), 3. sequences were incomplete at the 5'-end and were previously assigned to Orpinomyces 1 (see table header {5}), or 4. sequences were incomplete at the 3'-end (see table header {6}). Finally, the sheet named “ComparisonToKittelmannEtAl2012” contains a comparison of taxonomic assignments based on sequence and structure information (this study) with those derived from a sequence-only phylogeny (Kittelmann et al. [10]). The highlighted rows indicate sequences for which taxonomic classification differed between the two studies. A detailed information for these differences is provided in the “Comment” column. (XLS) [file pone.0091928.s004.xls]

## Sheet: DatabaseForTaxonomicAssignment
{1} 18S and 5.8S HMM annotated ITS1 sequences of Neocallimastigomycota with manually inspected folding (full-length ITS1 sequences used for tree construction)
GenBank Accession Number	Taxonomic identifier	Sequence [5'-3']	Structure [5'-3']
AB334759	Neocallimastigales;Neocallimastigaceae;AL8;AL8;AB334759	AAAAAATTGGACTCTACGAGAGTCTATTAATAATCCTCACCCTTTGTGAATTTGTTTGTTTGAAATAATTTTTTTAAAAAATTATTGAATGTCTTTCCCTAGTTTGTTTTGGCTTTGCTTGAAACATCTAGGGGAATGGCAAACAATAATATTTTAAAGACTTTTTTTAAAATAAAACTTTTGTATTCATTTGTCTAAAATTATTTTTATAATATAAAAA	.......((((((((...))))))))...................((((((..((((.(((((((.((..(((((((((.(((((((..(((((((((((((..(((((((((...)).))))))).))))))))).))))..))))))).))))))))).)).)))))))...))))......)))))).............(((((((...)))))))
AF170187	Neocallimastigales;Neocallimastigaceae;Anaeromyces;Anaeromyces 1;AF170187	AATAAATTTTCCAACAAATGTGTTGGATAATAATAATCATCCTACCCTTTGTGAATTTGTTTGTTTGAAATAATTTTTTTTTAAAAAATTATTTAGAATGTCTTTCCCTGAAATTGTGAGGAGCTTGTAATGGTGAATTGCAATTCAGGGGATAGATTTTCTAGTAATTTTTTAGGAAAGACCTTTTTTTAAAATAAAACTTTATGTATTCATTTGTCTAAAAAAATTTTTAAATAAATAATTTAAAAA	.....(((.(((((((....))))))).)))...................((((((..((((.(((((((.((.(((((((((((((((((((.((((.((((.(((((..((((((((...(((......)))...))))))))..))))).)))).)))))))))))))))))))))))..)).)))))))...)))).......)))))).............(((((((((.....)))))))))
AF170188	Neocallimastigales;Neocallimastigaceae;Anaeromyces;Anaeromyces 1;AF170188	AATAAATTTTCCAACAAATGTGTTGGATAATAATAATCATCCTACCCTTTGTGAATTTGTTTGTTTGAAATAATTTTTTTTTAAAAAATTATTTAGAATGTCTTTCCCTGAAATTGTGAGGAGCTTGTAATGGTGAATTGCAATTCAGGGGATAGATTTTCTAGTAATTTTTTAGGAAAGACCTTTTTTAAAATAAAACTTTATGTATTCATTTGTCTAAAAAAAATTTTTAAATAATAATTTAAAAA	.....(((.(((((((....))))))).)))...................((((((..((((.(((((((....(((((((((((((((((((.((((.((((.(((((..((((((((...(((......)))...))))))))..))))).)))).)))))))))))))))))))))))....)))))))...)))).......))))))..............(((((((((....)))))))))
AF170189	Neocallimastigales;Neocallimastigaceae;Orpinomyces;Orpinomyces 1a;AF170189	AAAAAATAATCACAGTTTTGTGATTTTAATAATCATCCTACCCTTTGTGAATTTGTTTTGTTTGAAAATTTATGTTGTCTATCCCTGGTGGTTTTGGAAAAGTTGAAAAACTTTTTCGAATCCCAGGGACTAGGCTTTCATAGACCTTTTTTTAAATTAAACTTTTTGTATTCATTTGTCTAAAATTTATTTTTAATAATTTAAAAA	.......(((((((....))))))).....................((((((..((((.(((((((((((((((..((((((((((((.(((((.(((((((((....))))))))))))))))))))).)))))...))))))....))))))))).)))).......))))))..............(((((((....)))))))
AF170190	Neocallimastigales;Neocallimastigaceae;Orpinomyces;Orpinomyces 1b;AF170190	AAAAAATAATCACAGTTTTGTGATTTTAATAATCATCCTACCCTGTGTGAATTTGTTTTGTAAAGAAAATTTATGTTGTCTATCCCTGGTGGTTTTTGGAAAAGTTGAAAAACTTTTTCGAATCCTCAGGGACTAGGCTTTCATAGACCTTTTTTTAAATTAAACTTTTTGTATTCATTTGTCTAAAATTTATTTTTAATAATTTAAAAA	.......(((((((....))))))).....................((((((..((((..((((((((.((((((..((((((((((((.((..((((((((((((....)))))))))))).))))))))).)))))...))))))..))))))))....)))).......))))))..............(((((((....)))))))
AF170191	Neocallimastigales;Neocallimastigaceae;Orpinomyces;Orpinomyces 1b;AF170191	AAAAAATAATCACAGTTTTGTGATTTTAATAATCATCCTACCCTTTGTGAATTTGTTTTGTAAAGAAAATTTATGTTGTCTATCCCTGGTGGTTTTTTGGAAAAGTTGAAAAACTTTTTCGAATCCTCAGGGACTAGGCTTTCATAGACCTTTTTTTTAAATTAAACTTTTTGTATTCATTTGTCTAAAATTTATTTTTAATAATTTAAAAA	.......(((((((....))))))).....................((((((..((((..(((((((((((((((..((((((((((((.((...((((((((((((....)))))))))))).))))))))).)))))...))))))..)))))))))....)))).......))))))..............(((((((....)))))))
AF170193	Neocallimastigales;Neocallimastigaceae;Neocallimastix;Neocallimastix 1;AF170193/GQ355327	AAAAAATATCACTTGATTGAGAGTGATTTAATAATCATCCTACCCTTTGTGAATTTGTTTGTTTGAAATAATTTTTTTTTGATTTTAAAAAAAAATTATTTATGGTTTTGTTATCCCAAAAATTGGTTTGTTTGTTGCAAAAGACAAGTGAATCATTAGGGAATAGGCTTTCATAAATAAGTTTTTTTTAAAGTCTTAAAGAAACTTTTGTATTCATTTGTCTAAATTATTTTTAAAATAATTTAAAAA	.......(((((((......))))))).....................((((((.........(((((...(((((((..((((((((((((((.((((((((((.(((((..((((.((...(((((((((((((......))))))))))))))).)))))))))...)))))))))).))))))))))))))..))))))).))))).))))))............((((((((....))))))))
AF170194	Neocallimastigales;Neocallimastigaceae;Neocallimastix;Neocallimastix 1;AF170194	AAAAAATATCACTCGATTGAGAGTGATTAATTAATCATCCTACCCTTTGTGAATTTGTTGTTTGAAATAATTTTTTTTGATTTTAAAAAAAAATTATTTATGGTTTTGTCTATCCCTAAAATTGGTTTGTTTGTTGTAAAAGACAAGTGATCAATTTAGGGCATAGCTTTCATAAATAAGTTTTTTTTAAGTCTTAAAGACCTTTTTTTAAAATTAAACTTTTGTATTCATTTGTCTAAATTTTTTTTAAAACAATTTAAAAA	.......(((((((......))))))).....................((((((..(((.(((((((.((.(((((..(((((.(((((((..((((((((((....(.((((.(((.(((((((((..((((((......)))))).))))))))).))).)))))..)))))))))).))))))).)))))..)))))..)).)))))))....)))......))))))............((((((((....))))))))
AF170205	Neocallimastigales;Neocallimastigaceae;AF170205;AF170205;AF170205	AATAAAATGGTCTACGTTTTTTAAGTTAGACCGCGCTTAATCATCCTACCCTTTGTGAATTTGTTGTTTTGAAATAATTTTTTTGAAATTTATGGTTGTTGTCTATCCCTTAAATTGGTTTGTTTGTTGTAAGAGACAAGTGAACATTTAGGGAATAGGCTTTCCTAATTTTTTTAAATTAACTTTTGTATTCATTTGTCTAAAATATTTAAAATAATATAAAAA	.......(((((((...((....)).))))))).....................((((((..((((.((((((...........((((((...((.....((((((.((((((((..(((((((((((......))))))))))))))))))).))))))...)).)))))))))))).))))......))))))............((((........))))..
AF170206	Neocallimastigales;Neocallimastigaceae;AF170206;AF170206;AF170206	AATAAAATATCACATTTGTTTGTGATTTAATAATCATCCTACCCTTTGTGAATATTGTTGTTTTGAAACAATTTTTTTAAAAATTATTGATTGTCTTTCCCTGTTGAATAGAGTGTTTTCGTTCAGGGAATTCGCAGGGGAGTGTCAGTAATTTTTAAAAAGACCTTTTTTTAAATTAAACTTTTGTATTCATTTGTCTAAAATTTATTTTTAATAATATAAAAA	........((((((......)))))).....................((((((((.(((..(((((((.((((((((((((((((((((((..((((((((((.((((.........))))..))))))).......)))...))))))))))))))))))))..)).)))))))...)))....))))))))..............((((((......))))))
AF492019	Neocallimastigales;Neocallimastigaceae;DT1;DT1;AF492019	AAAAAATTCTGACTCTTAAAAGAGTTAGAAACAATAATCATCCTACCCTATGCGAATTTGTTTGTTTGAAATAATTTTTTTTTTGATAAAAAAAATTATTTGAATGTCTTTCCCTGATGCTTTGAGGAGTTTTTTTTTATAAAGACTTCTGGAGCTCAGGGGATAGATTTCAAATTATTTTTTTTTATTAAGAAAGACCTTTTTTTTAAATAAAACTTTTTGTATTCATTTGTCTAAAAAAAATTTTTTTAAAATAATATAAAAA	......((((((((((....))))))))))...................(((((((....(((((((((((.((..(((((((((((((((((((..(((((((.((((((((((((.(((((.((((((((((......))))))))))))))))))))))).)))))))))))...)))))))))))))))))))...)).)))))))))))....)))))))....................((((((........))))))
Anaeromyces_mucronatus_YE505	Neocallimastigales;Neocallimastigaceae;Anaeromyces;Anaeromyces 1;Anaeromyces_mucronatus_YE505	AATAAATTTCCAACAAATGTGTTGGATAATAATAATCAATCCTACCCTTTGTGAATTTGTTTGTTTGAAATAATTTTTTTTTTTAAAAAATTATTTGGAATGTCTTTCCCTGAAATTGTGAGGAGCTTGTAATGGTAACTTGCAATTCCAGGGGATAGATTTTCTAGTAATTTTTTAGGAAAGACCTTTTTTAAAATAAAACTTTATGTATTCATTTGTCTAAAAAAAATTTTTAAATAATAATTTAAAAA	........(((((((....)))))))........................((((((..((((.(((((((......(((((((((((((((((((.((((.(((((((((((.(((((((((..(((......)))..))))))))).))))))).)))).)))))))))))))))))))))))....)))))))...)))).......))))))..............(((((((((....)))))))))
AY070440	Neocallimastigales;Neocallimastigaceae;Neocallimastix;Neocallimastix 1;AY070440	AAAAAATATCGCTCGATTGAGAGTGATTTAATAATCATCCTACCCTTTGTGAATTTGTTGTTTGAAATAATTTTTTTTTGACGTGGAATAAAAAAAAAAAATTATTTATGGTTTTGTCTATCCCTAAATTGGTTTGTTTGTTGCAAAAGACAAGTGAATCATTTAGGGAATAGGCTTTCCTAAATAATTGATTTTTTTTTTTCCAATGTCTTAAAAGACCTTTTTTTAAAATTAAACTTTTGTATTCATTTGTCTAAAATAATTTTTAAAATAATTTAAAAA	.......(((((((......))))))).....................((((((..(((.(((((((.((.((((((..(((.(((((.((((((((..(((((((((.((....((((((((((((((.((((((((((((......)))))))))))))))))))).))))))...)))))))))))..)))))))).)))))..)))..))))))..)).)))))))....)))......)))))).............((((((((....))))))))
AY091485	Neocallimastigales;Neocallimastigaceae;MN4;MN4;AY091485	AAAAAATTCTGCCATTGTTTGGTGGAAACAATAATCATCCTACCCTTTGTGAATTTGTTGTTTGTAATAATTTTTTAAAAGAAAAATTATTTACTGTCTATCTCCTGAATAGTAAAAGTTGGAAGGGAGTAAAATCTAGGAAACTTTTGCTTTCAGGGAATAGTATGTTAATAAATTTTTCATTTTAAGACCTTTTTTTTAAATTTAACTTTTTGTATTCATTTGTCTAAAATTATTTTTAAATAATNTAAAAA	......((((((((.....)))))))).....................((((((..((((....(((.((..(((((((((((((((((((.((...((((.(((((((.((((((((((.....(((......)))....))))))))))))))))).))))...)).))).)))))))).))))))))...))...)))....)))).......))))))..........(((((....)))))........
AY429664	Neocallimastigales;Neocallimastigaceae;Neocallimastix;Neocallimastix 1;AY429664	AAAAAATATCGCTCGATTGAGAGTGATTTAATAATCATCCTACCCTTTGTGAATTTGTTGTTTGTAATAATTTTTTTTGATTTTAAAAAAAAATTATTTATGGTTTTGTCTATCCCTAAAATTGGTTTGTTGTGAAATGAATCAAATTTAGGGAATAGGCTTTCATAAATAAGTTTTTTTTAAAGTCTTAAAGACCTTTTTTAAAATTAAACTTTTGTATTCATTTGTCTAAATCTTTTTTTAAATAATTTAAAAA	.......(((((((......))))))).....................((((((.((..((((((((.((.(((((..((((((((((((((.((((((((((....(((((((((((((.((((((((((....)))))))))).))))))).))))))..)))))))))).))))))))))))))..)))))...)).)))....)))))...)).)))))).............((((((((...))))))))
AY429665	Neocallimastigales;Neocallimastigaceae;Piromyces;Piromyces 1;AY429665/GQ857646	AATAAATGGCTCGATTTTTAGAGCATTAATAATCATCCTACCCTTTGTGAATTTGTTGTTTGAAATAATTTTTTTTTAAAATTATTGATGTCTTTCCCTGTTGAATTGGTTGGTCGTAAGACTAAGTGATTCTCAGGTGATAGTCAATAATTTTTAAAAAGACCTTTTTTTAAATTAAACTTTTTGTATTCATTTGTCTAAAATTATTTTTATAATATAAAAA	........((((........))))......................((((((..(((((((((((.((.(((((((.((((((((((((.....((((((..((((((.((((((....)))))).)))))).)))).))..)))))))))))).)))))))..)).))))))))..))).......)))))).............(((((((...)))))))
AY429666	Neocallimastigales;Neocallimastigaceae;Anaeromyces;Anaeromyces 1;AY429666	AATAAATTTCCAACAAATGTGTGTTGGATAATAATAATCATCCTACCCTTTGTGAATTTGTTTGTTTGAAATAATTTTTTTTTAAAAAATTATTTGAATGTCTTTCCCTGAAATTGTGAGGAGCTTGTAATGGTGACTTGCAATTCCAGGGGATAGATTTTCTAGTAATTTTTTAGGAAAGACCTTTTTTTAAAATAAAACTTTTTGTATTCATTTGTCTAAAAAAATTTTTAAATAAATAATTTAAAAA	........(((((((......))))))).......................((((((..((((.(((((((.((.(((((((((((((((((((.(((.(((((((((((.(((((((((..(((......)))..))))))))).))))))).)))).))).)))))))))))))))))))..)).)))))))...)))).......)))))).............(((((((((.....)))))))))
AY429667	Neocallimastigales;Neocallimastigaceae;Anaeromyces;Anaeromyces 1;AY429667	AATAAATTTCCAACAAATGTGTTGGATAATAATAATCATCCTACCCTTTGTGAATTTGTTTGTTTGAAATAATTTTTTTTTTAAAAAATTATTTAGAATGTCTTTCCCTGAAATTGTGAGGAAACTGTAATGGTGAATTGCAATTCAGGGGATAGATTTTCTAGTAATTTTTTAGGAAAGACCTTTTTTTAAAATAAAACTTTATGTATTCATTTGTCTAAAAAAAATTTTTAAATAAATAATTTAAAAA	........(((((((....))))))).......................((((((..((((.(((((((.((..(((((((((((((((((((.((((.((((.(((((..((((((((....(((.....)))...))))))))..))))).)))).)))))))))))))))))))))))..)).)))))))...)))).......))))))..............(((((((((.....)))))))))
AY429669	Neocallimastigales;Neocallimastigaceae;Anaeromyces;Anaeromyces 1;AY429669/EU311633	AATAAATTTTCCAACGAATTGGTGTTGGAATAATAATAATCATCCTACCCTTTGTGAATTTGTTTGTTTGAAATAATTTTTTTTTTAAAAAATTATTTAGAATGTCTTTCCCTGAAATTGTGAGGAGCTGTAATGGTAACTTGCAATTCAGGGGATAGATTTTCGAGTAATTTTTTAGGAAAGACCTTTTTTTAAAATAAAACTTTTCGTATTCATTTGTCTAAAAAAATTTTTAAATAAATAATTTAAAAA	........((((((((......)))))))).......................((((((..((((.(((((((.((..((((((((((((((((((((.(((.((((.(((((..(((((((((..(((.....)))..)))))))))..))))).)))).)))))))))))))))))))))))..)).)))))))...)))).......)))))).............(((((((((.....)))))))))
AY429670	Neocallimastigales;Neocallimastigaceae;Anaeromyces;Anaeromyces 1;AY429670	AATAAATTTTCCAACGATCCTGTTGGAATAATAATAATCATCCTACCCTTTGTGAATTTGTTTGTTTGAAATAATTTTTTTTTTAAAAAATTATTTGAATGTCTTTCCCTGAAATTGTGAGGAGCTGTAATGGTAACTTGCAATTCAGGGGATAGATTTTCTAGTAATTTTTTAGGAAAGACCTTTTTTTAAAATAAAACTTTATGTATTCATTTGTCTAAAAAAAATTTTTAAATAATAATTTAAAAA	........((((((((....)))))))).......................((((((..((((.(((((((.((..(((((((((((((((((((.(((.((((.(((((..(((((((((..(((.....)))..)))))))))..))))).)))).))).)))))))))))))))))))..)).)))))))...)))).......))))))..............(((((((((....)))))))))
AY429671	Neocallimastigales;Neocallimastigaceae;Orpinomyces;Orpinomyces 1a;AY429671	AAAAAATAATCACAGTTTTGTGATTTTAATAATCATCCTACCCTTTGTGAATTTGTTTTGTTTGAAAATTTATGTTGTCTATCCCTGGTGGTTTTGGAAAAGTTGAAAAACTTTTTCGAATCCCCAGGGACTAGGCTTTCATAGACCTTTTTTTAAATTAAACTTTTTGTATTCATTTGTCTAAAATTTATTTTTAATAATTTAAAAA	.......(((((((....))))))).....................((((((..((((.(((((((((((((((..((((((((((((.((.((((((((((((....)))))))))))).))))))))).)))))...))))))....))))))))).)))).......))))))..............(((((((....)))))))
AY429672	Neocallimastigales;Neocallimastigaceae;Orpinomyces;Orpinomyces 1b;AY429672	AAAAAATAATCACAGTTTTGTGATTTTAATAATCATCCTACCCTTTGTGAATTTGTTTTGTAAAGAAAATTTATGTTGTCTATCCCTGGTGGTTTTTTGGAAAAGTTGAAAAACTTTTTCGAATCCCTAGGGACTAGGCTTTCATAGACCTTTTTTTAAATTAAACTTTTTGTATTCATTTGTCTAAAATTTATTTTTAATAATTTAAAAA	.......(((((((....))))))).....................((((((..((((..((((((((.((((((..((((((((((((.((...((((((((((((....)))))))))))).))))))))).)))))...))))))..))))))))....)))).......))))))..............(((((((....)))))))
AY429673	Neocallimastigales;Neocallimastigaceae;Orpinomyces;Orpinomyces 1a;AY429673/EU150191/FJ501295	AAAAAATAATCACTGTATTGTGATTTTAATAATCATCCTACCCTTTGTGAATTTGTTTTGTTTGAAAATTTATGTTGTCTATCCCTGGTGGTTTTGGAAAAGTTGAAAAACTTTTTCGAATCCCAGGGACTAGGCTTTCATAGACCTTTTTTTAAATTAAACTTTTTGTATTCATTTGTCTAAAATTTATTTTTAATAATTTAAAAA	.......((((((......)))))).....................((((((..((((.(((((((((((((((..((((((((((((.(((((.(((((((((....))))))))))))))))))))).)))))...))))))....))))))))).)))).......))))))..............(((((((....)))))))
DQ067604	Neocallimastigales;Neocallimastigaceae;Cyllamyces;Cyllamyces 2;DQ067604	AAAAAATGAGACCTGATTTCAAGGTCTATTAATAATCCTACCCTTTGTGAATTTGTTTGTTTTTAAATTGTGTCTTTCCCTGTTTTGATGGAGCTTGTTGAAAGCGAAATCAATCAGGGGAATGGCAAAACTTTTTTTAAAATTAAACTTTTTGTATTCATTTGTCTAAAAATTATTTTTATAATATAAAAA	........((((((.......))))))...................((((((..(((((.(((((((...((((((((((((..(((((...((((.....))))...))))).)))))))).))))........))))))).))))).......))))))..............(((((((...)))))))
DQ067605	Neocallimastigales;Neocallimastigaceae;Caecomyces;Caecomyces 1;DQ067605	AAAAAATGGGACTCTTTAAAATGAGTTCATTAATAATCCCTACCCTTTGTGAATTTGTTGTTTGAAATAATTTTTTTTCCAAAAAAAAATTATTGAATGTCTTTCCCCGTTTTGGTGGAGCTTGTAAAGTGAAACCATACAGGGGAATGGCAAACAATAATTATTTTTGAAAAAAGACCTTTTTTTTAAATTAAACTTTTTGTATTCATTTGTCTAAAATTATTTTTATAATATAAAAA	........((((((........))))))....................((((((..(((((((((((.(((((((((((..(((((.((((((((..((((.((((((((..((((...((((...))))...)))).)).)))))).))))..)))))))).))))))))))))))...)).))))))))..))).......)))))).............(((((((...)))))))
EU043229	Neocallimastigales;Neocallimastigaceae;Cyllamyces;Cyllamyces 2;EU043229	AAAAAATGAAGGCCCGATGAGAGGGTCTTATTAATAATCCCTACCCTTTGTGAATTTGTTTGTTTTTATAAACTGTGTCTTTCCCTGCTTTTTGATGGAGCTTGTTAAAAAAGCAAAATCAAATTCAGGGGAATGGCAAAACCTTTTTTTAAAATTAAACTTTTTGTATTCATTTGTCTAAAAATTATTTTTATAATATAAAAA	........(((((((.......)))))))....................((((((..(((((.(((((.(((...((((((((((((...((((((...((((.......))))...))))))..)))))))).)))).....)))...))))).))))).......))))))..............(((((((...)))))))
EU150189	Neocallimastigales;Neocallimastigaceae;Orpinomyces;Orpinomyces 1a;EU150189	AAAAAATATCACACGTTTTTTTTGTGTGATTTAATAATCATCCTACCCTTTGTGAATTTGTTTTGTATTGAAAATTTATGTGGTCTATCCCTGATGGTTTTTGGAAAAGTTGAAAAACTTTTTCGAATCCTCAGGGACCAGGCTTTCATAGACCTTTTTTTAAATTCAACTTTTTGTATTCATTTGTCTAAAATTTATTTTTAATAATTTAAAAA	.......((((((((.......))))))))......................((((((((.........(((((((((((.(((((.(((((((.((..((((((((((((....)))))))))))).)))))))))..)))))..))))))..))))).)))))))).............................(((((((....)))))))
EU330178	Neocallimastigales;Neocallimastigaceae;DT1;DT1;EU330178	TAAAAAATTCTGACTCTTAAAAGAGTTAGAAACAATAATCATCCTACCCTATGCGAATTTGTTTGTTTGAAATAATTTTTTTTTTGATAAAAAAAATTATTTGAATGTCTTTCCCTGATGCTTTGAGGAGTTTTTTTTTATAAAGACTTCTGGAGCTCAGGGGATAGATTTCAAATTATTTTTTTTTATTAAGAAAGACCTTTTTTTTAAATAAAACTTTTTGTATTCATTTGTCTAAAAAAAATTTTTTTAAAATAATATAAAAA	.......((((((((((....))))))))))...................(((((((....(((((((((((.((..(((((((((((((((((((..(((((((.((((((((((((.(((((.((((((((((......))))))))))))))))))))))).)))))))))))...)))))))))))))))))))...)).)))))))))))....)))))))....................((((((........))))))
EU414756	Neocallimastigales;Neocallimastigaceae;SK2;SK2;EU414756	AATAAATAAGTCAACATTGATGTTGGCATTTAATAATCATCCTACCCTTTGTGAATTGTGTTGAAATGTTTATTTATTAAGTGTCTTTCCCTAATGGAAAAAAAAAAGTAGTTTTTGGAAGTTAGGGGATAGACTTTAATAGACTTTTTTTTAAATAAAACTTTATGTATTCATTTGCCTAAAATTATTTTTATAATATAAAAA	.........(((((((....))))))).......................((((((.((.((((((.(((((((........(((((((((((((....(((((.......)))))....))))))))).))))...)))))))....)))))).....)).......)))))).............(((((((...)))))))
EU414757	Neocallimastigales;Neocallimastigaceae;SK2;SK2;EU414757	AATAAATAGTCAACTTTGTAGTTGGCATTAATAATCATCCTACCCTTTGTGAACTGATATAGTTGTATATTTATTAAGTGTCTTTCCCTAATGGAAAAAAAAGTAGTTTTTGGAAGTTAGGGGATAGACTTTAATAGACTTTTTTTTAAATAAAACTTTATGTATTCATTTGTCTAAAAATTATTTTTATAATATAAAAA	........(((((((....)))))))......................(((((...((((((..((.((((((..(((.(((((((((((((....(((((.....)))))....)))))))))...........))))..)))..))))))..)).)))))).)))))..............(((((((...)))))))
EU414759	Neocallimastigales;Neocallimastigaceae;SK2;SK2;EU414759/EU414758	AATAAATAGTCAACTTTGTAGTTGGCATTAATAATCATCCTACCCTTTGTGAACTGATATAGTTGTATATTTATTAAGTGTCTTTCCCTAATGGAAAAAAAAGTAGTTTTTGGAAGTTAGGGGATAGACTTTAATAGACTTTTTTTTAAATAAAACTTTATGTATTCATTTGTCTAAAATTATTTTTATAATATAAAAA	........(((((((....)))))))......................(((((...((((((..((.((((((..(((.(((((((((((((....(((((.....)))))....)))))))))...........))))..)))..))))))..)).)))))).))))).............(((((((...)))))))
EU414769	Neocallimastigales;Neocallimastigaceae;Orpinomyces;Orpinomyces 1a;EU414769	AAAAAATAATCACAGTTTTGTGATTTTAATAATCATCCTACCCTTTGTGAATTTGTTTTGTTTGAAAATTTATGTTGTCTATCCCTGGTGGTTTTGGAAAAGTTGAAAAACTTTTTCGAATCCTCAGGGACTAGGCTTTCATAGACCTTTTTTTAAATTAAACTTTTTGTATTCATTTGTCTAAATTTATTTTTAATAATTTAAAAA	.......(((((((....))))))).....................((((((..((((.(((((((((((((((..((((((((((((.((.((((((((((((....)))))))))))).))))))))).)))))...))))))....))))))))).)))).......)))))).............(((((((....)))))))
EU835674	Neocallimastigales;Neocallimastigaceae;Caecomyces;Caecomyces 1;EU835674/EU722340	AAAAAATGGGACTCTTTAAAATGAGTTCATTAATAATCCCTACCCTTTGTGAATTTGTTGTTTGAAATAATTTTTTTCCAAAAAAAAATTATTGAATGTCTTTCCCTGTTTTGGTGGAGCTGGTAAAGTGAAACCATACAGGGGAATGGCAAACAATAATTATTTTTGAAAAAAGACCTTTTTTTTAAATTAAACTTTATGTATTCATTTGTCTAAAATTATTTTTATAATATAAAAA	........((((((........))))))....................((((((..(((((((((((.(((((((((.((((((..((((((((..(((((((((((((..((((...(((.....)))...)))).))))))))).))))..)))))))).)))))).)))))))...)).))))))))..))).......)))))).............(((((((...)))))))
FJ483845	Neocallimastigales;Neocallimastigaceae;Cyllamyces;Cyllamyces 1;FJ483845	AAAAAATGAGACCTCGATTTTGAAGGTCTATTAATAATCCTACCCTTTGTGAATTTGTTTGTTTTATTTATGTCTTTCCCTGTTTGGTTTGAAGCTTTGTTTAAAAGTTTCGAACCTTCAGGGGAATGGCAAAACTTTTTTTTAAAATTAAACTTTTTGTATTCATTTGTCTAAAATTATTTTTATAATATAAAAA	........((((((((....)).))))))...................((((((.((...((((.((((.((((((((((((...(((((((((((((.....)))))))))))))..)))))))).))))(((......))).)))).))))....)).)))))).............(((((((...)))))))
FJ483846	Neocallimastigales;Neocallimastigaceae;DT1;DT1;FJ483846	AATAAATTTCCAACCGATGTAGTTGGAAAATAATAATCATCCTACCCTTTGTGAATTTGTTGTTTGAATAATTTTTTTTTTGAAAAATTATTTCTGTCTTTCCCTGGATGTAAAAGTTTGTAAAAGAACTTTTACTTCAGGGGATAGTAATAATTTTTTAAAAAGACCTTTTTTTAAATAAAACTTTTTGTATTCATTTGTCTAAAAATTTTTTTAAAATAATTTAAAAA	......((((((((.......)))))))).....................((((((...(((((((((.((...((((((((((((((((((.(((((...(((((((.((((((((((......)))))))))))))))))))))).))))))))))))))))))...)).)))))))))..........)))))).............((((((((....))))))))
FJ501266	Neocallimastigales;Neocallimastigaceae;Caecomyces;Caecomyces 1;FJ501266/AY070441/FJ501265	AAAAAATGGGACTCTTTAAAATGAGTTCATTAATAATCCCTACCCTTTGTGAATTTGTTGTTTGAAATAATTTTTTTCCAAAAAAAAATTATTGAATGTCTTTCCCTGTTTTGGTGGAGCTGGTAAAGTGAAACCATACAGGGGAATGGCAAACAATAATTATTTTTGAAAAAAGACCTTTTTTTTAAATTAAACTTTTTGTATTCATTTGTCTAAAATTATTTTTATAATATAAAAA	........((((((........))))))....................((((((..(((((((((((.(((((((((.((((((..((((((((..(((((((((((((..((((...(((.....)))...)))).))))))))).))))..)))))))).)))))).)))))))...)).))))))))..))).......)))))).............(((((((...)))))))
FJ501282	Neocallimastigales;Neocallimastigaceae;Anaeromyces;Anaeromyces 1;FJ501282/FJ501281/EU835675	AATAAATTTCCAACAAATGTGTGTTGGATAATAATAATCATCCTACCCTTTGTGAATTTGTTTGTTTGAAATAATTTTTTTTTAAAAAATTATTTGAATGTCTTTCCCTGAAATTGTGAGGAGCTTGTAATGGTGACTTGCAATTCCAGGGGATAGATTTTCTAGTAATTTTTTAGGAAAGACCTTTTTTTAAAATAAAATTTATGTATTCATTTGTCTAAAAAAAATTTTTAAATAAATAATTTAAAAA	........(((((((......))))))).......................((((((..((((.(((((((.((.(((((((((((((((((((.(((.(((((((((((.(((((((((..(((......)))..))))))))).))))))).)))).))).)))))))))))))))))))..)).)))))))...))))......))))))..............(((((((((.....)))))))))
FJ501285	Neocallimastigales;Neocallimastigaceae;Anaeromyces;Anaeromyces 1;FJ501285/EU330177/FJ501288	ATAAATTTTCCAACGATCCTGTTGGAATAATAATAATCATCCTACCCTTTGTGAATTTGTTTGTTTGAAATAATTTTTTTTTTAAAAAATTATTTGAATGTCTTTCCCTGAAATTGTGAGGAGCTGTAATGGTAACTTGCAATTCAGGGGATAGATTTTCTAGTAATTTTTTAGGAAAGACCTTTTTTTAAAATAAAACTTTATGTATTCATTTGTCTAAAAAAAATTTTTAAATAATAATTTAAAAA	.......((((((((....)))))))).......................((((((..((((.(((((((.((..(((((((((((((((((((.(((.((((.(((((..(((((((((..(((.....)))..)))))))))..))))).)))).))).)))))))))))))))))))..)).)))))))...)))).......))))))..............(((((((((....)))))))))
FJ501286	Neocallimastigales;Neocallimastigaceae;Anaeromyces;Anaeromyces 1;FJ501286	ATAAATTTTCCAACGATCCTGTTGGAATAATAATAATCATCCTACCCTTTGTGAATTTGTTTGTTTGAAATAATTTTTTTTTTAAAAAATTATTTGAATGTCTTTCCCTGAAATTGTGAGGAGCTGTAATGGTAACTTACAATTCAGGGGATAGATTTTCTAGTAATTTTTTAGGAAAGACCTTTTTTTAAAATAAAACTTTATGTATTCATTTGTCTAAAAAAAATTTTTAAATAATAATTTAAAAA	.......((((((((....)))))))).......................((((((..((((.(((((((.((..(((((((((((((((((((.(((.((((.(((((..(((((((((..(((.....)))..)))))))))..))))).)))).))).)))))))))))))))))))..)).)))))))...)))).......))))))..............(((((((((....)))))))))
FJ501287	Neocallimastigales;Neocallimastigaceae;Anaeromyces;Anaeromyces 1;FJ501287	ATAAATTTTCCAACGATCCTGTTGGAATAATAATAATCATCCTACCCTTTGTGAATTTGTTTGTTTGAAATAATTTTTTTTTTAAAAAATTATTTGAATGTCTTTCCCTGAAATTGTGAGGAGCTGTAATGGTAACTTGCAATTCAGGAAATAGATTTTCTAGTAATTTTTTAGGAAAGACCTTTTTTTAAAATAAAACTTTATGTATTAATTTGTCTAAAAAAAATTTTTAAATAATAATTTAAAAA	.......((((((((....)))))))).......................(((((...((((.(((((((.((..(((((((((((((((((((.(((.((((...((((((.(((((((..(((.....)))..)))))))))))))....)))).))).)))))))))))))))))))..)).)))))))...)))))))))......................(((((((((....)))))))))
FJ501291	Neocallimastigales;Neocallimastigaceae;Orpinomyces;Orpinomyces 2;FJ501291/FJ501293	AAAAAATAATTACAGTTTTGTGATTTTAATAATCATCCTACCCTTTGTGAATTTGTTTTGTAAAGAAATTTATGTTGTCTATCCCTTGGATTATTTGGAAAAGTTGAAAGACTTTTTCATTTACCAAGGGAATAGGCTTTCATAGACATTTTTTTAAATTAAACATTTGTATTCATTTGTCTAAATTTATTTTTAATAATTTAAAAA	.......(((((((....))))))).....................((((((.(((((..((((((((((((((..(((((((((((((..((..((((((((((....))))))))))..))))))))).))))))...))))))..))))))))....))))).....)))))).............(((((((....)))))))
FJ501294	Neocallimastigales;Neocallimastigaceae;Orpinomyces;Orpinomyces 2;FJ501294/EU150188	AAAAAATAATCACAGTTTTGTGATTTTAATAATCATCCTACCCTTTGTGAATTTGTTTTGTAAAGAAATTTATGTTGTCTATCCCTTGGATTATTTGGAAAAGTTGAAAGACTTTTTCATTTACCAAGGGAATAGGCTTTCATAGACATTTTTTTAAATTAAACATTTGTATTCATTTGTCTAAATTTATTTTTAATAATTTAAAAA	.......(((((((....))))))).....................((((((.(((((..((((((((((((((..(((((((((((((..((..((((((((((....))))))))))..))))))))).))))))...))))))..))))))))....))))).....)))))).............(((((((....)))))))
FJ951422	Neocallimastigales;Neocallimastigaceae;Orpinomyces;Orpinomyces 4;FJ951422	AAAAAATAGCACATTTTGTATGTGATTTAATAATCATCCTACCCTTTGTGAATTTGTTTTTGTTTTGAAATTTATGTTGTCTATCCCTAGATTTTGGAAAAAGGGGTTTGGAAAAAAAAACTTTTTTTTTCATTCTAGGGAATAGGCTTTCATAGACATTTTTTTAAATTAAACTTTTTGTGTATTCATTTGTCTAAAATTTATTTTTAAATAATTTAAAAA	.........(((((.....))))).......................((((((..((((..((((.((((((((((..(((((((((((((...(((((((((((((((........))))))))))))))).))))))).))))))...))))))..))))...)))).)))).........))))))..............((((((((...))))))))
FJ951425	Neocallimastigales;Neocallimastigaceae;Piromyces;Piromyces 5;FJ951425	ATAATGGTCTACGTTTTTAGTAGACGCTTAATAATCCTACCCTTTGTGAATTTGTTTGTTTGAAATAATTTTTTTTAAAATTATTGATTGTCTTTCCCTGTTGAATAGAGTGTTTTCGAACATGAAATTCGCAGGGGATAGTCAGTAATTTTTAAAAAGACCTTTTTTAAAATTAAACTTTTTGTATTCATTTGTCTAAAATTATTTTTATAATATAAAAA	......((((((.......))))))....................((((((..((((((((((((...(((((((.((((((((((((((((...((((((.((((...(((((....)))))...)))))))))))))))))))))))))).)))))))....)))))))..))))).......)))))).............(((((((...)))))))
FJ951428	Neocallimastigales;Neocallimastigaceae;Orpinomyces;Orpinomyces 4;FJ951428	AAAAATATCACATTTTGTATGTGATTTAATAATCATCCTACCCTTTGTGAATTTGTTTTTGTTTTGAAATTTATGTTGTCTATCCCTAGATTTTGGAAAAAATGGTTTGGAAAAAAAAATTTTTTTTTTCATTCTAGGGAATAGGCTTTCATAGACATTTTTTTAAATTAAACTTTTTGTGTATTCATTTGTCTAAAATTTATTTTTAAATAATTTAAAAA	......(((((((.....))))))).....................((((((..((((..((((.((((((((((..(((((((((((((...(((((((((.(((((........))))).))))))))).))))))).))))))...))))))..))))...)))).)))).........))))))..............((((((((...))))))))
GQ355330	Neocallimastigales;Neocallimastigaceae;Neocallimastix;Neocallimastix 1;GQ355330/AF170202	AAAAAATATCACTCGATTGAGAGTGATTTAATAATCATCCTACCCTTTGTGAATTTGTTTGTTTGAAATAATTTTTTTTTGATTTTAAAAAAAATTATTTATGTTGTTGTCTATCCCTAAATTGGTTTGTGTTTGTTGTAAACACAAGGTATCATTTAGGAATAGGCTTTCATAAATAAGTTTTTTTTAAAGTCTTAAAAGACCTTTTTTAAAATTAAACTTTTGTATTCATTGTCTAATTATTTTTTAAATAATTTAAAAA	.......(((((((......))))))).....................((((((..((((((((((((....((((((..(((((((((((((((((((((((.....((((((.(((((((((.((((((((((...)))))))))).))..))))))).))))))...))))))))).))))))))))))))..))))))....)))))))..)))))......))))))...........((((((((...))))))))
GQ850291	Neocallimastigales;Neocallimastigaceae;DT1;DT1;GQ850291	AATAAATTTCCAACGAATGAGTTGGATAACAATAATCATCCTACCCTTTGTGAATTTGTTTGTTTGAATAATTTTTTTGAAAAATTATTTTTGTCTTTCCCTGATGTAAAAAGTTTGAAAAAGCTTTTTACTCAGGGGATAGATTTTAATAATTTTTTAAAAGACCTTTTTTTAAATAAAACTTTTTGTACTCATTTGTCTAAAAATTTTAAATTAATAATTTAAAAA	........((((((......)))))).......................(((......((((((((((.((.(((((((((((((((((...((((((((((((.(((((((((((....))))))))))))))))))).))))...)))))))))))))))))...)).))))))))))........)))...............(((((((((...))))))))).
GQ850293	Neocallimastigales;Neocallimastigaceae;KF1;KF1;GQ850293/GQ850358/GQ850294/GQ850337	AAAAAATGGTACTCTAAGTGAGTGCATTAATAATCATCCTACCCTTTGTGAATTTGTTTGTTTGAAATAATTTTTTTTTAAAAAATTATTGAATGTCTTTCCCTGTTGAATGGATAAAAGTTGTAAAGACTTTTTGAAATTCTCAGGGGATAGTCAATAATTTTTAAAAAAGACCTTTTTTTAAAATTAAACTTTTTGTATTCATTTGTCTAAAAATTATTTTTATAATATAAAAA	........((((((.....))))))......................((((((..((((((((((((.((..(((((((.((((((((((((.((((...(((((..((((....(((((((.....)))))))....)))).))))))))).)))))))))))).)))))))..)).)))))))..))))).......))))))..............(((((((...)))))))
GQ850295	Neocallimastigales;Neocallimastigaceae;DT1;DT1;GQ850295	AATAAATTTCCAACGAATGAGTTGGATAACAATAATCATCCTACCCTTTGTGAATTTGTTTGTTTGAATAATTTTTTTGAAAAATTATTTTTGTCTTTCCCTGATGTAAAAAGTTTGAAAAAGCTTTTTACTCAGGGGATAGATTTTAATAATTTTTTAAAAGACCTTTTTTTAAATAAAACTTTTTGTATTCATTTGTCTAAAAATTTTAAATTAATAATTTAAAAA	........((((((......)))))).......................((((((...((((((((((.((.(((((((((((((((((...((((((((((((.(((((((((((....))))))))))))))))))).))))...)))))))))))))))))...)).)))))))))).........))))))...........(((((((((...))))))))).
GQ850296	Neocallimastigales;Neocallimastigaceae;KF1;KF1;GQ850296	AAAAAATGGTACTCTAAGTGAGTGCATTAATAATCACCCTACCCTTTGTGAATTTGTTTGTTTGAAATAATTTTTTTTTAAAAAATTATTGAATGTCTTTCCCTGCTGAATGGATAAAAGTTGTAAAGACTTTTTTGAAATTCTCAGGGGATAGTCAATAATTTTTAAAAAAGACCTTTTTTTAAAATTAAACTTTTTTGTATTCATTTGTCTAAAAATTATTTTTTATTAATATAAAAAA	........((((((.....))))))......................((((((..((((((((((((.((..(((((((.((((((((((((.((((...(((((..((((....(((((((.....))))))).....)))).))))))))).)))))))))))).)))))))..)).)))))))..)))))........))))))..............((((((((....))))))))
GQ850299	Neocallimastigales;Neocallimastigaceae;SK3;SK3;GQ850299/GQ850374/GQ850314/GQ850356/GQ850290/GQ850313	AAAAAATGGAACTCTTTCAAGAGTTCATTAATAATCCCTACCCTTTGTGAATTTGTTTGTTTGAAATAATTTTTTTATTAAAAAATTATTGAATGTCTTTCCCTGTTTTTTTGGTGGAAAAATGGTAAAACGTTTGGAAACCGAAAATCAGGGGAATGGTATTCATATAATTTTTTTATAAAAAGACCTTTTTTTAAATTAAACTTTTTGTATTCATTTGTCTAAAATTATTTTTATAATATAAAAA	........(((((((....)))))))....................((((((..((((((((((((.(((((((((((.((((((((((((((((((((((((((..((((((((....(((((......)))))....)))))))).)))))))).)))))))).)))))))))).)))))))))..)).))))))).))))).......)))))).............(((((((...)))))))
GQ850300	Neocallimastigales;Neocallimastigaceae;SK3;SK3;GQ850300	AAAAAATGGAACTCTTTTAAATGAGTTCATTAATAATCCCTACCCTTTGTGAATTAGTTTGTTTGAAATAATTTTTTTAATTAAAAAATTATTGAATGTCTTTCCCTGTTTTTTTGGTGGAAAAATGGTAAAACGTTTGGAAACCGAAAATCAGGGGAATGGTATTCATATAATTTTTTATTAAAAGGCCTTTTTTTAAATTAAACTTTTTGTATTCATTTGTCTAAAATTATTTTTATAATATAAAAA	........((((((........))))))....................((((((.(((((((((((((.((.(((((((((.((((((((((((((((((((((((((..((((((((....(((((......)))))....)))))))).)))))))).)))))))).)))))))))))))))))))..)).))))))).))))))......)))))).............(((((((...)))))))
GQ850302	Neocallimastigales;Neocallimastigaceae;Caecomyces;Caecomyces 1;GQ850302	AAAAAATGAGACCTCTTTGAAGGTCTATTAATAATCCTACCCTTTGTGAATTTGTTGTTTGAAATAATTTTTTTTCCAAAAAAATTATTGAATGTCTTTCCCTGTTTGGTGGAGCTTGTAAAAGTGAAACCAATCAGGGGAATGGCAAACAATAATTATTTTGAAAAAAGACCTTTTTTAAAATTAAACTTTATGTATTCATTTGTCTAAAATTATTTTTATAATATAAAAA	........((((((......))))))...................((((((..(((.(((((((....(((((((.(((((.((((((((..((((((((((((.(((((...((((....))))...))))).)))))))).))))..)))))))).))))).)))))))....)))))))....))).......)))))).............(((((((...)))))))
GQ850303	Neocallimastigales;Neocallimastigaceae;Caecomyces;Caecomyces 1;GQ850303	AAAAAATGAGACCTCTGTTTGAAGGTCTATTAATAATCCTACCCTCTGTGAATTTGTTGTTTGAAATAATTTTTTTTCCAAAAAAATTATTGAATGTCTTTCCCTGTTTGGTGGAGCTTGTAAAAGTGAAGCCATCAGGGGAATGGCAAACAATAATTATTTTGAAAAAGACCTTTTTTAAAATTAAACTTTTGTATTCATTTGTCTAAAATTATTTTTATAATATAAAAA	........((((((........))))))...................((((((..(((.(((((((....((((((((.((((.((((((((..((((((((((((..((((...((((....))))...)))).)))))))).))))..)))))))).))))))))))))....)))))))....)))......)))))).............(((((((...)))))))
GQ850305	Neocallimastigales;Neocallimastigaceae;Piromyces;Piromyces 7;GQ850305/JX184766/JF423734/GQ850357/JF423735/JF423740	AATAAATGGCTCCGCGTTAGGAGCACTTAATAATCCTACCCTTTGTGAATTTGTTGTTTGAAATAATTTTTTTTTAAAATTATTGATTGTCTTTCCCTGTTGAATTAGAGTGTTTTCGGACACAAAGATTCGCAGGGGATAGTCAATAATTTTTAAAAAGACCTTTTTTTAAATTAAACTTTTTGTATTCATTTGTCTAAAATTATTTTTATAATATAAAAA	........(((((......)))))....................((((((..(((((((((((.((.(((((((.((((((((((((((((...((((((.(((((...(((((....)))))...))))))))))))))))))))))))))).)))))))..)).))))))))..))).......)))))).............(((((((...)))))))
GQ850306	Neocallimastigales;Neocallimastigaceae;SK3;SK3;GQ850306/JF423672	AAAAAATAAGACCAATTTAAAACTTTATTTGGTCTATTAATAATCCCTACCCTTTGTGAATTTGTTTGTTTGAAATAATTTTTTTATTAAAAAATTATTGAATGTCTTTCCCTGTTTTTTTGGTGGAGAATTGTTGTAAAAGCAGTTTGAAACCAGAAAATCAGGGGAATGGTATTCATTAATTTTTTTATAAAAGACCTTTTTTTAAAATTAAACATTTTGTATTCATTTGTCTAAAAATTATTTTTATAATATAAAAA	........(((((((..(((....))).)))))))....................((((((.(((((((((((((.((.((((((((.(((((((((.((((((((((((((((.(((((((((...((((((((.....))))))))...))))))))).)))))))).)))))))).))))))))).))))))))..)).)))))))..))))))......))))))..............(((((((...)))))))
GQ850307	Neocallimastigales;Neocallimastigaceae;KF1;KF1;GQ850307	AAAAAATGGTACTCTAAGTGAGTGCATTAATAATCATCCTACCCTTTGTGAATTTGTTTGTTTGAAATAATTTTTTTTAAAAAATTATTGAATGTCTTTCCCTGTTGAATGGATAAAAGTTGTAAAGACTTTTTGAAATTCTCAGGGGATAGTCAATAATTTTTAAAAAAGACCTTTTTTTAAAATTAAACTTTTTGTATTCATTTGTCTAAAAATTATTTTTATAATATAAAAA	........((((((.....))))))......................((((((..((((((((((((.((.(((((((.((((((((((((.((((...(((((..((((....(((((((.....)))))))....)))).))))))))).)))))))))))).)))))))..)).)))))))..))))).......))))))..............(((((((...)))))))
GQ850308	Neocallimastigales;Neocallimastigaceae;SK3;SK3;GQ850308	AAAAAATGGAACTCTTTCAAGAGTTCATTAATAATCCCTACCCTTTGTGAATTTGTTTGTTTGAAATAATTTTTTTATTAAAAAATTATTGAATGTCTTTCCCTGTTTTTTTGGTGGAAAAATGGTAAAACGTTTGGAAACCGAAAATCAGGGGAATGGTATTCATATAATTTTTTTATAAAAAGACCTTTTTTTAAATTAAACTTTTTGTACTCATTTGTCTAAAATTATTTTTATAATATAAAAA	........(((((((....)))))))....................(((.....((((((((((((.(((((((((((.((((((((((((((((((((((((((..((((((((....(((((......)))))....)))))))).)))))))).)))))))).)))))))))).)))))))))..)).))))))).)))))......))).................(((((((...)))))))
GQ850309	Neocallimastigales;Neocallimastigaceae;Piromyces;Piromyces 7;GQ850309	AATAAATGGCTCCGCGTTAGGAGCACTTAATAATCCTACCCTTTGTGAATTTGTTGTTTGAAATAATTTTTTTTAAAATTATTGATTGTCTTTCCCTGTTGAATTAGAGTGTTTTCGGACACAAAGATTCGCAGGGGATAGTCAATAATTTTTAAAAAGACCTTTTTTAAATTAAACTTTTTGTATTCATTTGTCTAAAATTATTTTTATAATATAAAAA	........(((((......)))))....................((((((..(((((((((((...(((((((.((((((((((((((((...((((((.(((((...(((((....)))))...))))))))))))))))))))))))))).)))))))....))))))))..))).......)))))).............(((((((...)))))))
GQ850311	Neocallimastigales;Neocallimastigaceae;Piromyces;Piromyces 7;GQ850311	AATAAATGGCTCCGCGTTAGGAGCACTTAATAATCCTACCCTTTGTGAATTTGTTGCTTGAAATAATTTTTTTTTAAAATTATTGATTGTCTTTCCCTGTTGAATTAGAGTGTTTTCGGACACAAAGATTCGCAGGGGATAGTCAATAATTTTTAAAAAGACCTTTTTTTAAATTAAACTTTTTGTATTCATTTGTCTAAAATTATTTTTATAATATAAAAA	........(((((......)))))....................((((((..(((..((((((.((.(((((((.((((((((((((((((...((((((.(((((...(((((....)))))...))))))))))))))))))))))))))).)))))))..)).))))))....))).......)))))).............(((((((...)))))))
GQ850316	Neocallimastigales;Neocallimastigaceae;Piromyces;Piromyces 2;GQ850316	AATAAATGGCTCCGATTGTAGGAGCGCTTAATAATCCTACCCTTTGTGAATTTGTTGTTTGAAATAATTTTTTTAAAATTATTGATTGTCTTTCCCTGTTGAATTAGTTGTCGTAAGACAAGTGATTCGCAGGGGATAGTCAGTAATTTTTAAAAAAGACCTTTTTTTAAATTAAAACTTTTTTGTATTCATTTGTCTAAAATTATTTTTATAATATAAAAAA	........(((((.......)))))....................((((((..(((((((((((...((((((.((((((((((((((((...((((((.((((((.(((((....))))).)))))))))))))))))))))))))))).)))))).......))))))))...)))........)))))).............(((((((...))))))).
GQ850318	Neocallimastigales;Neocallimastigaceae;Piromyces;Piromyces 3;GQ850318	AATAAATGGCTCCTGATTTTAAGGAGCACTTAATAATCCTACCCTTTGTGAATTTGTTGTATGAAATAATTTTTTTTAAAAAATTATTGATGTCTTTCCCTGTTGAATTTGGTTGTCGTTAAGACAGTTGAATTCACAGGGAATAGTCAGTAATTTTTTTAAAAAGACCTTTTTTTAAAATTAAACTTTTTGTATTCATTTGTCTAAAATTATTTTTATAATATAAAAA	........((((((.......))))))....................((((((..(((..((.(((.(((((((((.((((((((((((((....((((((((.(((((((((((((.....)))))))))))))))))))))..)))))))))))))).)))))))...)).)))...))..))).......)))))).............(((((((...)))))))
GQ850319	Neocallimastigales;Neocallimastigaceae;Piromyces;Piromyces 2;GQ850319/GQ850292	AATAAATGGCTCCGCGTTAGGAGCACTTAATAATCCTACCCTTTGTGAATTTGTTGTTTGAAATAATTTTTTTTTAAAATTATTGATTGTCTTTCCCTGTTGAATTAGTTGTCGTAAGACAAGTGATTCGCAGGGGATAGTCAGTAATTTTTAAAAAGACCTTTTTTTAAATTAAACTTTTTGTATTCATTTGTCTAAAATTATTTTTATAATATAAAAA	........(((((......)))))....................((((((..(((((((((((.((.(((((((.((((((((((((((((...((((((.((((((.(((((....))))).)))))))))))))))))))))))))))).)))))))..)).))))))))..))).......)))))).............(((((((...)))))))
GQ850323	Neocallimastigales;Neocallimastigaceae;SK3;SK3;GQ850323	AAAAAATGGAACTCTTTCAAGAGTTCATTAATAATCCCTACCCTTTGTGAATTTGTTTGTTTGAAATAATTTTTTTATTAAAAAATTATTGAATGTCTTTCCCTGTTTTTGGTGGAAAAATGGTAAAACGTTCGGAAACCGAAAATCAGGGGAATGGTATTCATATAATTTTTTATTAAAAGACCTTTTTTTAAAATTAAACTTTTTGTATTCATTTGTCTAAAATTATTTTTATAATATAAAAA	........(((((((....)))))))....................((((((..((((((((((((.((.(((((((.(((((((((((((((((((((((((((((((((((.....((((......)))).....)))))))).)))))))).)))))))).))))))))))).)))))))..)).)))))))..))))).......)))))).............(((((((...)))))))
GQ850325	Neocallimastigales;Neocallimastigaceae;GQ850325/GQ850351;GQ850325/GQ850351;GQ850325/GQ850351	AATAAATTTCCAACGAAATTAGTTGGGATACAATAATCATCCTACCCTTTGTGAATTTGTTGTTTGAAATAATTTTTTTTTTTGAAAAATTATTTGATGTCTTTCCCTGATGCTGAGTAAAGATTTGTTAAAAGAATCTAACTCACTCAGGGGATAGATTTTCAAATTAATTTTTTAAAAAGACCTTTTTTTAAATAAAACTTTTTTTGTATTCATTTGTCTAAAATAATTTTTAAAATAATTTAAAAA	.......(((((((.......)))))))......................((((((...((((((((((.......(((((((((((((((((((((.((((((((((((...(((((..((((((.......)))))).))))).)))))))).))))..))))).)))))))))))))))).....))))))))))............)))))).............((((((((....))))))))
GQ850326	Neocallimastigales;Neocallimastigaceae;Piromyces;Piromyces 2;GQ850326	AATAAATGGCTCCGATTGTAGGAGCGCTTAATAATCCTACCCTTTGTGAATTTGTTGTTTGAAATAATTTTTTTTAAAATTATTGATTGTCTTTCCCTGTTGAATTAGTTGTCGTAAGACAAGTGATTCGCAGGGGATAGTCAGTAATTTTTAAAAAGACCTTTTTTTAAATTAAACTTTTTGTATTCATTTGTCTAAAATTATTTTTATAATATAAAAA	........(((((.......)))))....................((((((..(((((((((((.(((((((((.((((((((((((((((...((((((.((((((.(((((....))))).)))))))))))))))))))))))))))).)))))))..)).))))))))..))).......)))))).............(((((((...)))))))
GQ850327	Neocallimastigales;Neocallimastigaceae;Caecomyces;Caecomyces 1;GQ850327/GQ850317	AAAAAATGAGACCTCTTTTGAAGGTCTATTAATAATCCTACCCTTTGTGAATTTGTTGTTTGAAATAATTTTTTTTCCAAAAAAATTATTGAATGTCTTTCCCTGTTTGGTGGAGCTTGTAAAAGTGAAGCCATCAGGGGAATGGCAAACAATAATTATTTTGAAAAAGACCTTTTTTAAAATTAAACTTTTGTATTCATTTGTCTAAAATTATTTTTATAATATAAAAA	........((((((.......))))))...................((((((..(((.(((((((....((((((((.((((.((((((((..((((((((((((..((((...((((....))))...)))).)))))))).))))..)))))))).))))))))))))....)))))))....)))......)))))).............(((((((...)))))))
GQ850328	Neocallimastigales;Neocallimastigaceae;DT1;DT1;GQ850328	AATAAATTTCCAACATGTTTGTTGGATAACAATAATCAATCCTACCCTTTGTGAATTTGTTTGTTTGAATAATTTTTTTGAAAAATTATTTTTGTCTTTCCCTGATGTAAAAAAGTTTGAAAAAGCTTTTTGCTCAGGGGATAGATTTTAATAATTTTTTTAAAAAAGACCTTTTTTTTTAAATAAAACTTTTTGTATTCATTTGTCTAAAAATTTTAAATTAATAATTTAAAAA	........(((((((....)))))))........................((((((...((((((((((...((((((.(((((((((((...((((((((((((....(((((((((....)))))))))..)))))))).))))...))))))))))).))))))..........)))))))))).........))))))...........(((((((((...))))))))).
GQ850329	Neocallimastigales;Neocallimastigaceae;KF1;KF1;GQ850329/GQ850373/GQ850312/GQ850334	AAAAAATGGTGCTCTTTGTGAGTACATTAATAATCATCCTACCCTTTGTGAATTTGTTTGTTTGAAATAATTTTTTTTAAAAAATTATTGAATGTCTTTCCCTGTTGAATGGATAAAAGTTGTAAAGACTTTTTGAAATTCTCAGGGGATAGTCAATAATTTTTAAAAAGACCTTTTTTAAAATTAAACATTTTGTATTCATTTGTCTAAAATTTATTTTTATAATATAAAAA	........((((((.....))))))......................((((((.(((((((((((((.....((((((.((((((((((((.((((...(((((..((((....(((((((.....)))))))....)))).))))))))).)))))))))))).))))))....)))))))..))))))......))))))..............(((((((...)))))))
GQ850330	Neocallimastigales;Neocallimastigaceae;SK3;SK3;GQ850330/GU911053	AAAAAATAAGACCAATTTAAAACTTTATTTGGTCTATTAATAATCCCTACCCTTTGTGAATTTGTTTGTTTGAAATAATTTTTTTTATTAAAAAATTATTGAATGTCTTTCCCTGTTTTTTTTGGTGGAGAATTGTTGTAAAAGCAGTTTGAAACCAGAAAATCAGGGGAATGGTATTCATTAATTTTTTTATAAAAAGACCTTTTTTTAAAATTAAACATTTTGTATTCATTTGTCTAAAAATTATTTTTATAATATAAAAA	........(((((((..(((....))).)))))))....................((((((.(((((((((((((.((.(((((((((.(((((((((.((((((((((((((((..(((((((((...((((((((.....))))))))...))))))))).)))))))).)))))))).))))))))).)))))))))..)).)))))))..))))))......))))))..............(((((((...)))))))
GQ850331	Neocallimastigales;Neocallimastigaceae;KF1;KF1;GQ850331	AAAAAATGGTACTCTAAGTGAGTGCATTAATAATCATCCTACCCTTTGTGAATTTGTTCGTTTGAAATAATTTTTTTTTAAAAAATTATTGAATGTCTTTCCCTGTTGAATGGATAAAAGTTGTAAAGACTTTTTGAAATTCTCAGGGGATAGTCAATAATTTTTAAAAAAGACCTTTTTTTAAAATTAAACTTTTTGTATTCATTTGTCTAAAAATTATTTTTATAATATAAAAA	........((((((.....))))))......................((((((..(((..(((((((.((..(((((((.((((((((((((.((((...(((((..((((....(((((((.....)))))))....)))).))))))))).)))))))))))).)))))))..)).)))))))....))).......))))))..............(((((((...)))))))
GQ850332	Neocallimastigales;Neocallimastigaceae;Caecomyces;Caecomyces 1;GQ850332/JX184453/JX184462/GQ850321	AAAAAATGAGACCTCTTGAAGGTCTATTAATAATCCTACCCTTTGTGAATTTGTTGTTTGAAATAATTTTTTTCCAAAAAAATTATTGAATGTCTTTCCCTGTTTGGTGGAGCTTGTAAAAGTGAAGCCATCAGGGGAATGGCAAACAATAATTATTTTGAAAAAGACCTTTTTTAAAATTAAACTTTTGTATTCATTTGTCTAAAATTATTTTTATAATATAAAAA	........((((((.....))))))...................((((((..(((.(((((((....((((((.(((((.((((((((..((((((((((((..((((...((((....))))...)))).)))))))).))))..)))))))).))))).))))))....)))))))....)))......)))))).............(((((((...)))))))
GQ850333	Neocallimastigales;Neocallimastigaceae;SK3;SK3;GQ850333/GQ850363/GQ850297	AAAAAATAAGACCAATTTAAAACTATTTGGTCTATTAATAATCCCTACCCTTTGTGAATTTGTTTGTTTGAAATAATTTTTTTTATTAAAAAATTATTGAATGTGTCTTTCCCTGTTTTTTGGTGGAGAATTGTGTAAAAGCAGTTTGAGACCAAAATCAGGGGAATGGTATTCATTAATTTTTTTATAAAAGACCTTTTTTTAAAATTAAACATTTTGTATTCATTTGTCTAAAAATTATTTTTATAATATAAAAA	........(((((((..((....)).)))))))....................((((((.(((((((((((((.((..((((((((.(((((((((.((((((..((((((((((..(((((((...(((((((......)))))))...))))))).)))))))).)))))))).))))))))).))))))))..)).)))))))..))))))......))))))..............(((((((...)))))))
GQ850338	Neocallimastigales;Neocallimastigaceae;Caecomyces;Caecomyces 1;GQ850338/JF423681/GQ850324/GQ850341/GQ850310/GQ850354/GQ850342/JF423621/JF423622/GQ850372	AAAAAATGAGACCTCTTTTGAAGGTCTATTAATAATCCTACCCTTTGTGAATTTGTTGTTTGAAATAATTTTTTTTCCAAAAAAATTATTGAATGTCTTTCCCTGTTTGGTGGAGCTTGTAAAAGTGAAACCATCAGGGGAATGGCAAACAATAATTATTTTGAAAAAAGACCTTTTTTAAAATTAAACTTTATGTATTCATTTGTCTAAAATTATTTTTATAATATAAAAA	........((((((.......))))))...................((((((..(((.(((((((....(((((((.(((((.((((((((..((((((((((((..((((...((((....))))...)))).)))))))).))))..)))))))).))))).)))))))....)))))))....))).......)))))).............(((((((...)))))))
GQ850339	Neocallimastigales;Neocallimastigaceae;SK3;SK3;GQ850339/GQ850320	AAAAAATGGAACTCTTTTAAATGAGTTCATTAATAATCCCTACCCTTTGTGAATTTGTTTGTTTGAAATAATTTTTTTAATTAAAAAATTATTGAATGTCTTTCCCTGTTTTTTTGGTGGAAAAATGGTAAAACGTTTGGAAACCGAAAATCAGGGGAATGGTATTCATATAATTTTTTATTAAAAGACCTTTTTTTAAATTAAACTTTTTGTATTCATTTGTCTAAAATTATTTTTATAATATAAAAA	........((((((........))))))....................((((((..((((((((((((.((.(((((((((.((((((((((((((((((((((((((..((((((((....(((((......)))))....)))))))).)))))))).)))))))).)))))))))))))))))))..)).))))))).))))).......)))))).............(((((((...)))))))
GQ850340	Neocallimastigales;Neocallimastigaceae;SK3;SK3;GQ850340/JX184448/JX184734/JX184734	AAAAAATAAGACCAATTTAAAACTTATTTGGTCTATTAATAATCCCTACCCTTTGTGAATTTGTTTGTTTGAAATAATTTTTTTTATTAAAAAATTATTGAATGTCTTTCCCTGTTTTTTTGGTGGAGAATTGGTAAAACAGTTTGAAACCGAAAATCAGGGGAATGGTATTCATTAATTTTTTTATAAAAGACCTTTTTTTAAAATTAAACTTTTTGTATTCATTTGTCTAAAATTATTTTTATAATATAAAAA	........(((((((..(((...))).)))))))....................((((((..((((((((((((.((..((((((((.(((((((((.((((((((((((((((..((((((((...((((((......))))))...)))))))).)))))))).)))))))).))))))))).))))))))..)).)))))))..))))).......)))))).............(((((((...)))))))
GQ850343	Neocallimastigales;Neocallimastigaceae;SK3;SK3;GQ850343	AAAAAATGGAACTCCTTTTTTTGTGAGCTCATTAATAATCCCTACCCTTTGTGAATTTGTTTGTTTGAAATAATTTTTTTATTAAAAAATTATTGAATGTCTTTCCCTGTTTTTGGTGGAAAAATGGTAAAACGTTTGGAAACCAAATCAGGGGAATGGTATTCATATAATTTTTTATTAAAAGACCTTTTTTAAAATTAAACTTTTTGTATTCATTTGTCTAAAATTATTTTTATAATATAAAAA	((((((.((....)).))))))............................((((((..((((((((((((....(((((((.(((((((((((((((((((((((((((..((((((....(((((......)))))....)))))).)))))))).)))))))).))))))))))).)))))))....)))))))..))))).......)))))).............(((((((...)))))))
GQ850345	Neocallimastigales;Neocallimastigaceae;KF1;KF1;GQ850345	AAAAAATGGTACTCTAAGTGAGTGCATTAATAATCATCCTACCCTTTGTGAATTTGTTTGTTTGAAATAATTTTTTTTTAAAAAATTATTGAATGTCTTTCCCTGTTGAATGGATAAAAGTTGTAAGACTTTTTGAAATTCTCAGGGGATAGTCAATAATTTTTAAAAAAGACCTTTTTTTAAAATTAAACTTTTTGTATTCATTTGTCTAAAAATTATTTTTATAATATAAAAA	........((((((.....))))))......................((((((..((((((((((((.((..(((((((.((((((((((((.((((...(((((..((((....(((((((....)))))))....)))).))))))))).)))))))))))).)))))))..)).)))))))..))))).......))))))..............(((((((...)))))))
GQ850346	Neocallimastigales;Neocallimastigaceae;Piromyces;Piromyces 2;GQ850346	AATAAATGGCTCCGATTGTAGGAGCGCTTAATAATCCTACCCTTTGTGAATTTGTTGTTTGAAATAATTTTTTTTAAAATTATTGATTGTCTTTCCCTGTTGAATTAGTTGTCGTAAGACAAGTGATTCGCAGGGGATAGTCAGCAATTTTTAAAAAGACCTTTTTTTAAATTAAACTTTTTGTATTCATTTGTCTAAAATTATTTTTATAATATAAAAA	........(((((.......)))))....................((((((..(((((((((((.(((((((((.((((((.(((((((((...((((((.((((((.(((((....))))).))))))))))))))))))))).)))))).)))))))..)).))))))))..))).......)))))).............(((((((...)))))))
GQ850347	Neocallimastigales;Neocallimastigaceae;KF1;KF1;GQ850347/GQ850301/GQ850369/GQ850344/GQ850322/GQ850348	AAAAAATGGTGCTCTTTGTGAGTACATTAATAATCATCCTACCCTTTGTGAATTTGTTTGTTTGAAATAATTTTTTTTTAAAAAATTATTGAATGTCTTTCCCTGTTGAATGGATAAAAGTTGTAAAGACTTTTTGAAATTCTCAGGGGATAGTCAATAATTTTTAAAAAAGACCTTTTTTTAAAATTAAACTTTTTGTATTCATTTGTCTAAATTTATTTTTATAATATAAAAA	........((((((.....))))))......................((((((..((((((((((((.((..(((((((.((((((((((((.((((...(((((..((((....(((((((.....)))))))....)))).))))))))).)))))))))))).)))))))..)).)))))))..))))).......)))))).............(((((((...)))))))
GQ850349	Neocallimastigales;Neocallimastigaceae;SK3;SK3;GQ850349/GQ850315	AAAAAATGGAACTCTTTCAAGAGTTCATTAATAATCCCTACCCTTTGTGAATTTGTTTGTTTGAAATAATTTTTTTATTAAAAAATTATTGAATGTCTTTCCCTGTTTTTTTGGTGGAAAAATGGTAAAACGTTTGGAAACCGAAAATCAGGGGAATGGTATTCATATAATTTTTTTTATAAAAAGACCTTTTTTTAAATTAAACTTTTTGTATTCATTTGTCTAAAATTATTTTTATAATATAAAAA	........(((((((....)))))))....................((((((..((((((((((((.(((((((((((.((((((((((((((((((((((((((..((((((((....(((((......)))))....)))))))).)))))))).)))))))).))))))))))..)))))))))..)).))))))).))))).......)))))).............(((((((...)))))))
GQ850350	Neocallimastigales;Neocallimastigaceae;SK3;SK3;GQ850350	AAGAAATGGAACTCTTTCAAGAGTTCATTAATAATCCCTACCCTTTGTGAATTTGTTTGTTTGAAATAATTTTTTTATTAAAAAATTATTGAATGTCTTTCCCTGTTTTTTTGGTGGAAAAATGGTAAAACGTTTGGAAACCGAAAATCAGGGGAATGGTATTCATATAATTTTTTTATAAAAAGACCTTTTTTTAAATTAAACTTTTTGTATTCATTTGTCTAAAATTATTTTTATAATATAAAAA	........(((((((....)))))))....................((((((..((((((((((((.(((((((((((.((((((((((((((((((((((((((..((((((((....(((((......)))))....)))))))).)))))))).)))))))).)))))))))).)))))))))..)).))))))).))))).......)))))).............(((((((...)))))))
GQ850355	Neocallimastigales;Neocallimastigaceae;Piromyces;Piromyces 3;GQ850355/GQ850353	AATAAATGGCTCCTGATTTTAAGGAGCACTTAATAATCCTACCCTTTGTGAATTTGTTGTATGAAATAATTTTTTTTAAAAAATTATTGATGTCTTTCCCTGTTGAATTCGGTTGTCGTTAAGACAGTTGAATTCACAGGGGATAGTCAGTAATTTTTTTAAAAAGACCTTTTTTTAAAATTAAACTTTTTGTATTCATTTGTCTAAAATTATTTTTATAATATAAAAA	........((((((.......))))))....................((((((..(((..((.(((.(((((((((.((((((((((((((....((((((((.(((((((((((((.....)))))))))))))))))))))..)))))))))))))).)))))))...)).)))...))..))).......)))))).............(((((((...)))))))
GQ850359	Neocallimastigales;Neocallimastigaceae;Neocallimastix;Neocallimastix 1;GQ850359	AAAAAATATCGCTCGATTGAGAGTGATTTAATAATCATCCTACCCTTTGTGAATTTGTTGTTTGTAATAATTTTTTTGATTTTAAAAAAAAATTATTTATGGTTTTGTCTATCCCTAAAATTGGTTTGTTGTGAAATGAATCAAATTTAGGGAATAGGCTTTCATAAATAAGTTTTTTTTAAAGTCTTAAAGACCTTTTTTAAAATTAAACTTTTGTATTCATTTGTCTAAATTTTTTTTAAATAATTTAAAAA	.......(((((((......))))))).....................((((((.((..(((((.((.(((((((..((((((((((((((.((((((((((....(((((((((((((.((((((((((....)))))))))).))))))).))))))..)))))))))).))))))))))))))..)))))..)).))......)))))...)).))))))............((((((((...))))))))
GQ850360	Neocallimastigales;Neocallimastigaceae;Piromyces;Piromyces 6;GQ850360	AATAAATGGCTCCTGATTTTTGAGGAGCACTTAATAATCCTACCCTTTGTGAATTTGTTGTATGAAATAATTTTTTTTTAAAATTATTGATGTCTTTCCCTGTTGAATTAGAGTGTCTTCGGATGCAAAAATTCGCAGGGGATAGTCAGTAATTTTTAAAAAAGACCTTTTTTTAAAATTAAACTTTTTGTATTCATTTGTCTAAAAATTATTTTTATAATATAAAAA	........((((((........))))))....................((((((..(((..((.(((.((((((((((.((((((((((((....((((((((.(((((...(((((....)))))...)))))))))))))..)))))))))))).))))))))...)).)))...))..))).......))))))..............(((((((...)))))))
GQ850362	Neocallimastigales;Neocallimastigaceae;SK3;SK3;GQ850362	AAAAAATGGAACTCTTTTAAATGAGTTCATTAATAATCCCTACCCTTTGTGAATTTGTTTGTTTGAAATAATTTTTTTAATTAAAAAATTATTGAATGTCTTTCCCTGTTTTTTTGGTGGAAAAATGGTAAAACGTTTGGAAACCGAAAATCAGGGGAATGGTATTCATATAATTTTTTATTAAAAGACCTTTTTTTAAATTAAACTTTTTGTACTCATTTGTCTAAAATTATTTTTATAATATAAAAA	........((((((........))))))....................(((.....((((((((((((.((.(((((((((.((((((((((((((((((((((((((..((((((((....(((((......)))))....)))))))).)))))))).)))))))).)))))))))))))))))))..)).))))))).)))))......))).................(((((((...)))))))
GQ850364	Neocallimastigales;Neocallimastigaceae;Piromyces;Piromyces 3;GQ850364/GQ850352/GQ850368	AATAAATGGCTCCTGATTTTAAGGAGCACTTAATAATCCTACCCTTTGTGAATTTGTTGTATGAAATAATTTTTTTTAAAAAATTATTGATGTCTTTCCCTGTTGAATTTGGTTGTCGTTAAGACAGTTGAATTCACAGGGGATAGTCAGTAATTTTTTTAAAAAGACCTTTTTTTAAAATTAAACTTTTTGTATTCATTTGTCTAAAATTATTTTTATAATATAAAAA	........((((((.......))))))....................((((((..(((..((.(((.(((((((((.((((((((((((((....((((((((.(((((((((((((.....)))))))))))))))))))))..)))))))))))))).)))))))...)).)))...))..))).......)))))).............(((((((...)))))))
GQ850365	Neocallimastigales;Neocallimastigaceae;Caecomyces;Caecomyces 1;GQ850365	AAAAAATGAGACCTCTTGAAGGTCTATTAATAATCCTACCCTTTGTGAATTTGTTGTTTGAAATAATTTTTTTCCAAAAAAATTATTGAATGTCTTTCCCTGTTTGGTGGAGCTTGTAAAAGTGAAGCCATCGGGGGAATGGCAAACAATAATTATTTTGAAAAAGACCTTTTTTAAAATTAAACTTTTGTATTCATTTGTCTAAAATTATTTTTATAATATAAAAA	........((((((.....))))))...................((((((..(((.(((((((....((((((.(((((.((((((((..((((((((((((..((((...((((....))))...)))).)))))))).))))..)))))))).))))).))))))....)))))))....)))......)))))).............(((((((...)))))))
GQ850366	Neocallimastigales;Neocallimastigaceae;Neocallimastix;Neocallimastix 1;GQ850366	AAAAAATATCGCTCGATTGAGAGTGATTTAATAATCATCCTACCCTCTGTGAATTTGTTGTTTGTAATAATTTTTTTTGATTTTTAAAAAAAATTATTTATGGTTTTGTCTATCCCTAAAATTGGTTTGTTGTGAAATGAATCAAATTTAGGGAATAGGCTTTCATAAATAAGTTTTTTTAAAGTCTTAAAGACCTTTTTTAAAATTAAACTTTTGTATTCATTTGTCTAAATTTTTTTTAAATAATTTAAAAA	.......(((((((......))))))).....................((((((.((..((((((((.((.(((((..((((((.((((((..((((((((((....(((((((((((((.((((((((((....)))))))))).))))))).))))))..)))))))))).)))))).))))))..)))))...)).)))....)))))...)).))))))............((((((((...))))))))
GQ850367	Neocallimastigales;Neocallimastigaceae;Piromyces;Piromyces 7;GQ850367/GQ850336/GQ850304	AATAAATGGCTCCGCGTTAGGAGCACTTAATAATCCTACCCTTTGTGAATTTGTTGTTTGAAATAATTTTTTTTTAAAATTATTGAATGTCTTTCCCTGTTGAATTAGAGTGTTTTCGGACACAAAGATTCGCAGGGGATAGTCAATAATTTTTAAAAAGACCTTTTTTTAAATTAAACTTTTTGTATTCATTTGTCTAAAATTATTTTTATAATATAAAAA	........(((((......)))))....................((((((..(((((((((((.((.(((((((.(((((((((((.((((...((((((.(((((...(((((....)))))...))))))))))))))).))))))))))).)))))))..)).))))))))..))).......)))))).............(((((((...)))))))
GQ850371	Neocallimastigales;Neocallimastigaceae;SK3;SK3;GQ850371/JX184479/JX184835/JX184516/JX184561/JX184667	AAAAAATAAGACCAATTTAAAACTTTATTTGGTCTATTAATAATCCCTACCCTTTGTGAATTTGTTTGTTTGAAATAATTTTTTTTATTAAAAAATTATTGAATGTCTTTCCCTGTTTTTTTGGTGGAGAATTGGTAAAACAGTTTGAAACCGAAAATCAGGGGAATGGTATTCATTAATTTTTTTATAAAAGACCTTTTTTTAAAATTAAACTTTTTGTATTCATTTGTCTAAAATTATTTTTATAATATAAAAA	........(((((((..(((....))).)))))))....................((((((..((((((((((((.((..((((((((.(((((((((.((((((((((((((((..((((((((...((((((......))))))...)))))))).)))))))).)))))))).))))))))).))))))))..)).)))))))..))))).......)))))).............(((((((...)))))))
GQ857629	Neocallimastigales;Neocallimastigaceae;UC1;UC1;GQ857629/GQ857628/HQ000040/FJ951427	AATCAAATGGCTCGATTTTTAGAGCATTAATAATCCATCCTACCCTTTGTGAATTTGTTGTTTGAAATAATTTTTTTTAAAATTATTGATGTCCTTCCCTGGTGAATTGGTTTGGTCCTTAAAACTAAGTTGATTCCCCGGGGAAAATCCATAATTTTTAAAAAAAACTTTTTTTAAATTAAACTTTTTTGGATTCCTTTGTCCAAAATTATTTTTATAATAAAAAAA	.........((((........))))....................((((.(((...(((((((((((.(((((((((.((((((((.(((....((((((((.(((((((((((((.......))))))))))))).)))))))).))).)))))))).)))))))..)).))))))))..))).))).))))..................((((((...))))))..
GQ857634	Neocallimastigales;Neocallimastigaceae;DT1;DT1;GQ857634	AATAAATTTCCAACCGATGTAGTTTTAAAATAATAATCATCCTACCCTTTGTGAATTTGTTGTTTGAATAATTTTTTTTTTGAAAAATTATTTCTGTCTTTCCCTGGATGTAAAAGTTTGTAAAAGAACTTTTACTTCAGGGGATAGTAATAATTTTTTAAAAAGACCTTTTTTTAAATAAAACTTTTTGTATTTATTTGTCTAAAAATTTTTTTAAAATAATTTAAAAA	..((((.((.((.....)).)).)))).........................(((....(((((((((.((...((((((((((((((((((.(((((...(((((((.((((((((((......)))))))))))))))))))))).))))))))))))))))))...)).))))))))).....))).....................((((((((....))))))))
GQ857637	Neocallimastigales;Neocallimastigaceae;Anaeromyces;Anaeromyces 1;GQ857637	ATAAATTTTCCAACGATCCTGTTGGGATAATAATAATCATCCTACCCTTTTGAATTTGTTTGTTTGAAATAATTTTTTTTTTAAAAAATTATTTGAATGTCTTTCCCTGAAATTGTGAGGAGCTGTAATGGTAACTTGCAATTCATTGGATAGATTTTCTAGTAATTTTTTAGGAAAGACCTTTTTTTAAAATAAAACTTTATGTATTCATTTGTCTAAAAAAAATTTTTAAATAATAATTTAAAAA	.......((((((((....)))))))).......................(((((..((((.(((((((.((..(((((((((((((((((((.(((.((((.(((.((((.(((((((..(((.....)))..)))))))))))..))).)))).))).)))))))))))))))))))..)).)))))))...)))).......)))))...............(((((((((....)))))))))
GU055516	Neocallimastigales;Neocallimastigaceae;GU055516;GU055516;GU055516	AATAAATGGCTCCGGTTTTTTTAAAATGGAGCACTTAATAATCCCTACCCTTTGTGAATTTGTTGTTTGAAATAATTTTTTTTAAAAAAAAATTATTGAATTGTCTTTCCCTGTTTAATTGGAATCCTTTTCGGACGTGAAAATTCCCAAGGGGATAAGGCAATTCAATAAATTTTTTTAAAAAAGACCTTTTTTTTAAATTAAACTTTTTGTATTCATTTTGTCTAAAATTTATTTTATAATATAAAAA	........((((((.(((....))).)))))).....................((((((..(((((((((((.((.(((((((.(((((((.((((((((((((((((((((........(((((...(((((....))))))))))...))))).))))))))))))))).))))))).)))))))...)).))))))))..))).......))))))...............((((((...)))))).
GU910859	Neocallimastigales;Neocallimastigaceae;Neocallimastix;Neocallimastix 1;GU910859	AAAAAATATCGCTCGATCGAGAGTGATTTAATAATCATCCTACCCTTTGTGAATTTGTTGTTTGTAATAATTTTTTTTGATTTTAAAAAAAAATTATTTATGGTTTTGTCTATCCCTAAAATTGGTTTGTTGTGAAATGAATCAAATTTAGGGAATAGGCTTTCATAAATAAGTTTTTTTTTAAAGTCTTAAAGACCTTTTTTAAAATTAAACTTTTGTATTCATTTGTCTAAATTTTTTTTAAATAATTTAAAAA	.......(((((((......))))))).....................((((((.((..((((((((.((.(((((..(((((((((((((((((((((((((....(((((((((((((.((((((((((....)))))))))).))))))).))))))..)))))))))).)))))))))))))))..)))))...)).)))....)))))...)).))))))............((((((((...))))))))
GU910860	Neocallimastigales;Neocallimastigaceae;Neocallimastix;Neocallimastix 1;GU910860	AAAAAATATCGCTCGATTGAGAGTGATTTAATGATCATCCTACCCTTTGTGAATTTGTTGTTTGTAATAATTTTTTTTGATTTTAAAAAAAAATTATTTATGGTTTTGTCTATCCCTAAAATTGGTTTGTTGTGAAATGAATCAAATTTAGGGAATAGGCTTTCATAAATAAGTTTTTTTTAAAGTCTTAAAGACCTTTTTTAAAATTAAACTTTTGTATTCATTTGTCTAAATTTTTTTTAAATAATTTAAAAA	.......(((((((......))))))).....................((((((.((..((((((((.((.(((((..((((((((((((((.((((((((((....(((((((((((((.((((((((((....)))))))))).))))))).))))))..)))))))))).))))))))))))))..)))))...)).)))....)))))...)).))))))............((((((((...))))))))
GU910863	Neocallimastigales;Neocallimastigaceae;Neocallimastix;Neocallimastix 1;GU910863	AAAAAATATCGCTCGATTGAGAGTGATTTAATAATCATCCTACCCTTTGTGAATTTGTTGTTTGTAATAATTTTTTTTGATTTTAAAAAAAAATTATTTATGGTTTTGTCTATCCCTAAAATTGGTTTGTTGTGAAATGAATCAAATTTAGGGAATAGGCTTTCATAAATAAGTTTTTTTTAAAGTCTTAAAGACCTTTTTTAAAATTAAACTTTTGTATTCATTTGTCTAAATTTTTTTAAATAATTTAAAAA	.......(((((((......))))))).....................((((((.((..((((((((.((.(((((..((((((((((((((.((((((((((....(((((((((((((.((((((((((....)))))))))).))))))).))))))..)))))))))).))))))))))))))..)))))...)).)))....)))))...)).))))))...........((((((((...))))))))
GU910868	Neocallimastigales;Neocallimastigaceae;Neocallimastix;Neocallimastix 1;GU910868/GU910891	AAAAAATATCACTTGATTGAAAGTGATTTAATAATCATCCTACCCTTTGTGAATTTGTTGTTTGTAATAATTTTTTTTGATTTTAAAAAAAAAATTATTTATGGTTTTGTCTATCCCTAAAATTGGTTTGTTGTGAAATGAATCAAATTTAGGGAATAGGCTTTCATAAATAAGTTTTTTTTTTAAAGTCTTAAAGACCTTTTTTTAAAATTAAACTTTTGTATTCATTTGTCTAAAATTTTTTTTAAATAATTTAAAAA	.......(((((((......))))))).....................((((((.((..(((((.((.((.(((((..((((((((((((((((((((((((((....(((((((((((((.((((((((((....)))))))))).))))))).))))))..)))))))))).))))))))))))))))..)))))...)).))......)))))...)).)))))).............((((((((...))))))))
GU910885	Neocallimastigales;Neocallimastigaceae;Neocallimastix;Neocallimastix 1;GU910885	AAAAAATATCGCTCGATTGAGAGTGATTTAATAATCATCCTACCCTTTGTGAATTTGTTGTTTGTAATAATTTTTTTTGATTTTAAAAAAAAATTATTTATGGTTTTGTCTATCCCTAAAATTGGTTTGTTGTGAAATGAATCAAATTTAGGGAGTAGGCTTTCATAAATAAGTTTTTTTTAAAGTCTTAAAGACCTTTTTTAAAATTAAACTTTTGTATTCATTTGTCTAAATTTTTTTTAGATAATTTAAAAA	.......(((((((......))))))).....................((((((.((..((((((((.((.(((((..((((((((((((((.((((((((((....(((((((((((((.((((((((((....)))))))))).)))))))).)))))..)))))))))).))))))))))))))..)))))...)).)))....)))))...)).))))))............((((((((...))))))))
GU910896	Neocallimastigales;Neocallimastigaceae;Neocallimastix;Neocallimastix 1;GU910896	AAAAAATATCACTCGATTGAGAGTGATTTAGTAATCATCCTACCCTTTGTGAATTTGTTGTTTGAAATAATTTTTTTTGATTTTAAAAAAAAATTATTTATGGTTTTGTCTATCCCTAAAATTGGTTTGTTGTGAAATGAGTCAAATTTAGGGAATAGGCTTTCATAAATAAGTTTTTTTTAAAGTCTTAAAGACCTTTTTTTAAAATTAAACTTTTGTATTCATTTGTCTAAATTTTTTTTTAAATAATTTAAAAA	.......(((((((......))))))).....................((((((..(((.(((((((.((.(((((..((((((((((((((.((((((((((....(((((((((((((.((((((((((....)))))))))).))))))).))))))..)))))))))).))))))))))))))..)))))..)).)))))))....)))......)))))).............((((((((...))))))))
GU910897	Neocallimastigales;Neocallimastigaceae;Neocallimastix;Neocallimastix 1;GU910897/JX184732/JX184682/JX184802/JF423847/JX184802	AAAAAATATCGCTCGATTGAGAGTGATTTAATAATCATCCTACCCTTTGTGAATTTGTTGTTTGTAATAATTTTTTTTGATTTTAAAAAAAAATTATTTATGGTTTTGTCTATCCCTAAAATTGGTTTGTTGTGAAATGAATCAAATTTAGGGAATAGGCTTTCATAAATAAGTTTTTTTTTAAAGTCTTAAAGACCTTTTTTAAAATTAAACTTTTGTATTCATTTGTCTAAATTTTTTTTAAATAATTTAAAAA	.......(((((((......))))))).....................((((((.((..((((((((.((.(((((..(((((((((((((((((((((((((....(((((((((((((.((((((((((....)))))))))).))))))).))))))..)))))))))).)))))))))))))))..)))))...)).)))....)))))...)).))))))............((((((((...))))))))
GU910904	Neocallimastigales;Neocallimastigaceae;Neocallimastix;Neocallimastix 1;GU910904	AAAAAATATCGCTCGATTGAGAGTGATTTAATAATCATCCTACCCTTTGTGAATTTGTTGTTTGTAATAATTTTTTTTGATTTTAAAAAAAAATTATTTATGGTTTTGTCTATCCCTAAAATTGGTTTGTTGTGAAATGAATCAAATTTAGGGAATAGGCTTTCATAAATAAGTTTTTTTTAAAGTCTTAAAGACCTTTTTTAGAATTAAACTTTTGTATTCATTTGTCTAAATTTTTTTTAAATAATTTAAAAA	.......(((((((......))))))).....................((((((.((..(((((...(((.(((((..((((((((((((((.((((((((((....(((((((((((((.((((((((((....)))))))))).))))))).))))))..)))))))))).))))))))))))))..)))))......)))....)))))...)).))))))............((((((((...))))))))
GU911235	Neocallimastigales;Neocallimastigaceae;JH1;JH1;GU911235	AAAAAATGGTACTCAGATTTGAGTGCAATAATAATCATCCTACCCTTTGTGAATTTGTTGTTTTGAAATAATTTTTTTTTACTTGAAAAAAATTATTGAATGTCTTTCCCTGTTGGAATTTTTGGCTTGTCCTTGAATGAAGACAGGGGATGATCATCATTAATTTATTTCGAGTTAAAAAGACCTTTTTTTAAAATTAAACTTTTTTGTATTCATTTGTCTAAAATTTATTTTTATAATATAAAAA	........(((((((....)))))))......................((((((..((((((((((((.((.(((((((.((((((((.((((((.(((..(((.(((((((((...((((..((.....))..))))...))))))))).)))..))).)))))).)))))))).)))))))..)).)))))))))..)))........))))))..............(((((((...)))))))
GU911240	Neocallimastigales;Neocallimastigaceae;JH1;JH1;GU911240	AAAAAATGGTACTCAGATTTGAGTGCAATAATAATCATCCTACCCTTTGTGAATTTGTTGTTTTGAAATAATTTTTTTTTACTTGAAAAAAATTATTGAATGTCTTTCCCTGTTGGAATTTTTGGCTTGTCCTTGAATGAAGACAGGGGGTGATCATCATTAATTATTTCAAGTTAAAAAGACCTTTTTTTAAAATTAAACTTTTTTGTATTCATTTGTCTAAAATTTATTTTTATAATATAAAAA	........(((((((....)))))))......................((((((..((((((((((((.((.(((((((.((((((((..(((((.(((..(((.(((((((((...((((..((.....))..))))...))))))))).)))..))).))))).)))))))).)))))))..)).)))))))))..)))........))))))..............(((((((...)))))))
GU911269	Neocallimastigales;Neocallimastigaceae;JH1;JH1;GU911269	AAAAAATGGTACTCAGATTTGAGTGCAATAATAATCATCCTACCCTTTGTGAATTTGTTGTTTTGAAATAATTTTTTTTTACTTGAAAAAAATTATTGAATGTTTTTCCCTGTTGGAATTTTTGGCTTGTCCTTGAATGGAGACAGGGGATGATCATCATTAATTTATTTCAAGTTAAAAAGACCTTTTTTTAAAATTAAACCTTTTTGTATTCATTTGTCTAAAATTTATTTTTATAATATAAAAA	........(((((((....)))))))......................((((((..((((((((((((.((.(((((((.((((((((.((((((.(((..(((.(((((((((...((((..((.....))..))))...))))))))).)))..))).)))))).)))))))).)))))))..)).)))))))))..)))........))))))..............(((((((...)))))))
HQ000038	Neocallimastigales;Neocallimastigaceae;Anaeromyces;Anaeromyces 1;HQ000038/FJ501283/FJ501284	ATTAAATTTTCCAACGATCCTGTTGGAATAATAATAATCATCCTACCCTTTGTGAATTTGTTTGTTTGAAATAATTTTTTTTTTAAAAAATTATTTGAATGTCTTTCCCTGAAATTGTGAGGAGCTGTAATGGTAACTTGCAATTCAGGGGATAGATTTTCTAGTAATTTTTTAGGAAAGACCTTTTTTTAAAATAAAACTTTATGTATTCATTTGTCTAAAAAAAATTTTTAAATAATAATTTAAAAA	........((((((((....)))))))).......................((((((..((((.(((((((.((..(((((((((((((((((((.(((.((((.(((((..(((((((((..(((.....)))..)))))))))..))))).)))).))).)))))))))))))))))))..)).)))))))...)))).......))))))..............(((((((((....)))))))))
HQ000041	Neocallimastigales;Neocallimastigaceae;Cyllamyces;Cyllamyces 2;HQ000041/FJ501278/FJ501277	AAAAAATGAAGGCCCGATGAGAGGGTCTTATTAATAATCCCTACCCTTTGTGAATTTGTTTGTTTTTATAAACTGTGTCTTTCCCTGCTTTTTGATGAAGCTTGTTAAAAAAGCAAAATCAAATTCAGGGGAATGGCAAAACCTTTTTTTAAAATTAAACTTTTTGTATTCATTTGTCTAAAAATTATTTTTATAATATAAAAA	........(((((((.......)))))))....................((((((..(((((.(((((.(((...((((((((((((...((((((...((((.......))))...))))))..)))))))).)))).....)))...))))).))))).......))))))..............(((((((...)))))))
HQ585902	Neocallimastigales;Neocallimastigaceae;Neocallimastix;Neocallimastix 1;HQ585902	AAAAAATATCGCTCGATTGAGAGTGATTTAATAATCATCCTACCCTTTGTGAATTTGTTGTTTGTAATAATTTTTTTTTGACGTGGAATAAAAAAAAAAATTATTTATGGTTTTGTCTATCCCTAAATTGGTTTGTTTGTTGTAAAAGACAAGTGAATCATTTAGGGAATAGGCTTTCCTAAATAATTGATTTTTTTTTCCAATGTCTTAAAAGACCTTTTTTTAAAATTAAACTTTTGTATTCATTTGTCTAAAATAATTTTTAAAATAATTTAAAAA	.......(((((((......))))))).....................((((((.((..(((((.((.((.((((((..(((.(((((.((((((...(((((((((.((....((((((((((((((.((((((((((((......)))))))))))))))))))).))))))...)))))))))))..)))))).)))))..)))..))))))...)).))......)))))...)).)))))).............((((((((....))))))))
HQ585904	Neocallimastigales;Neocallimastigaceae;Piromyces;Piromyces 5;HQ585904	AATAAATGGTCTACGTTTTAAGTAGACACTTAATAATCCTACCCTTTGTGAATTTGTTTGTTTGAAATAATTTTTTTTAAAATTATTGATTGTCTTTCCCTGTTGAATAGAGTGTTTTCGAACATGAAATTCGCAGGGGAGTGTCAGTAATTTTTAAAAAGACCTTTTTTAAAATTAAACTTTTTGTATTCATTTGTCTAAAATTATTTTTATAATATAAAAA	........((((((.......))))))....................((((((..((((((((((((...(((((((.((((((((((((....(((((((((.((((...(((((....)))))...))))))))))))).)))))))))))).)))))))....)))))))..))))).......)))))).............(((((((...)))))))
HQ832485	Neocallimastigales;Neocallimastigaceae;Neocallimastix;Neocallimastix 1;HQ832485	AAAAAATATCACTCGATTGAGAGTGATTTAATAATCATCCTACCCTTTGTGAATTTGTTGGTTGGAAATAATTTTTTTGGATTTAAAAAAAAAATTATTTATGGTTTTGTCTATCCCTAAAATTGGTTTGTTTGTTGTAAAAAACAAGTGAATCAATTTAGGGAAAAGGCTTTCCTAAAAAAATTTTTTTTTAAATCTTTAAAAACCTTTTTTTAAAATAAAACTTTTTGTATTCTTTTGTCTAAAATTTTTTTTAAAAAATTTAAAAA	.......(((((((......))))))).......................(((...(((.(((.((((.(((((((..(((((((((((((((.((.((((.((....((((.((((((((.((((((((((((((......))))))))))))))))))))))..))))...)))))).)).)))))))))))))))..)))))..)).))))..)))..)))..))).....................((((((((...))))))))
JF423471	Neocallimastigales;Neocallimastigaceae;Piromyces;Piromyces 2;JF423471	AAWAAAKGGYTCCGCGTTAGGAGCACTTAATAATCCTACCCTTTGTGAATTTGTTGTTTGAAATAATTTTTTTTAAAATTATTGATTGTCTTTCCCTGTTGAATTAGTTGTCGTAAGACAAGTGATTCGCAGGGGATAGTCAGTAATTTTTAAAAAGACCTTTTTTTAAATTAAACTTTTTGTATTCATTTGTCTAAAATTATTTTTATAATTTAAAAA	..........(((......)))......................((((((..(((((((((((.(((((((((.((((((((((((((((...((((((.((((((.(((((....))))).)))))))))))))))))))))))))))).)))))))..)).))))))))..))).......)))))).............((((((.....))))))
JF423473	Neocallimastigales;Neocallimastigaceae;Piromyces;Piromyces 3;JF423473	AATAAATGGCTCCTGATTTTAAGGAGCACTTAATAATCCTACCCTTTGTGAATTTGTTGTATGAAATAATTTTTTTTAAAAAATTATTGATGTCTTTCCCTGTTGAATTTGGTTGTCGTTTAAGACAGTTGAATTCACAGGGGATAGTCAGTAATTTTTTTAAAAAGACCTTTTTTTAAAATTAAACTTTTTGTATTCATTTGTCTAAAAATTATTTTTATAATWTAAAAA	........((((((.......))))))....................((((((..(((..((.(((.(((((((((.((((((((((((((....((((((((.(((((((((((((......)))))))))))))))))))))..)))))))))))))).)))))))...)).)))...))..))).......))))))..............((((((.....))))))
JF423474	Neocallimastigales;Neocallimastigaceae;Neocallimastix;Neocallimastix 1;JF423474	AAAAAATATCGCTCGATTGAGAGTGATTTAATAATCATCCTACCCTTTGKGAATTTGTTGTTTGTAATAATTTTTTTTGATTTTAAAAAAAAATTATTTATGGTTTTGTCTATCCCTAAAATTGGTTTGTTTGTTGTAAAAGACAAGTGAATCAATTTAGGGAATAGGCTTTCATAAATAAGTTTTTTTTAAAGTYTTAAAGACCTTTTTTTAAAATTAAACTTTTGTATTCATTTGTYTAAATTTTTTTTTTAAATAATATAAAAA	.......(((((((......))))))).......................((((.((..(((((.((.((..(((((..(((((((((((((.((((((((((....((((((.(((.(((((((((((((((((......))))))))))))))))).))).))))))..)))))))))).)))))))))))))...)))))...)).))......)))))...)).))))................((((((.......))))))
JF423475	Neocallimastigales;Neocallimastigaceae;SK4;SK4;JF423475	AAAAAATGGTGTGGCCTTTAATTGTTGGTCACCATTAATAATCCTACCCTTTGTGAATTTGTTTTGAGTAATAATTTTTTTCCAATGAAAAAATTATTTTGGTCTATCCCTGAAGGAAGTATAGTAATATATGACCTCAGGGAGTAGATTTTAAAAAATTTTTTCATAGAAAAGACCTTTTTTAAATTAAACTTTTGTATTCATTTGTCTAAATTTGTAAAAAAATAATATAAAAA	....(((((((..(((..........))))))))))................((((((.((.(((((.(((.((.(((((((..(((((((((((.(((.(((((((((((((.((..(((((....)))))..))))))))).))))))..))).))))))))))).)))))))...)).)))..)))))....)).))))))..........((....))..............
JF423477	Neocallimastigales;Neocallimastigaceae;Piromyces;Piromyces 2;JF423477	AATAAATGGCTCCGATTGTAGGAGCACTTAATAATCCTACCCTTTGTGAATTTGTTGTTTGAAATAATTTTTTTTAAAATTATTGATTGTCTTTCCCTGTTGAATTAGTTGTCGTAAGACAAGTGATTCGCAGGGGATAGTCAGTAATTTTTAAAAAGACTTTTTTTTAAATTAAACTTTTTGTATTCATTTGTCTAAAATTATTTTTATAATTTAAAAA	........(((((.......)))))....................((((((..(((((((((((.(((((((((.((((((((((((((((...((((((.((((((.(((((....))))).)))))))))))))))))))))))))))).)))))))..)).))))))))..))).......)))))).............((((((.....))))))
JF423478	Neocallimastigales;Neocallimastigaceae;SK4;SK4;JF423478	AAAAAATGGTGTGGCCTTGTTGTGTGGTCACCATTAATAATCCTACCCTTTGTGAATTTGTTTTGTGTAATAATTTTTTTCCAATGAAAAAATTATTTGTCTATCCCTGAAGAAAAGTAGAGTATACTTTTTTTAGGGAGTAGATTTTAATAATTTTTTCAGTGAAAAGACCTTTTTTTAAATTAAACTTTTGTATTCATTTGTCTAAATTGTAAAAAAAATAATATAAAAA	....(((((((..(((.(.....).))))))))))................((((((..((((.((.(((.((.(((((((...(((((((((((((.((((((.(((.((((((((((.....)))))))))).))).))))))...)))))))))))))..)))))))...))..))).)).))))......))))))..........((((..........))))....
JF423480	Neocallimastigales;Neocallimastigaceae;Piromyces;Piromyces 7;JF423480	AATAAATGGCTCCGCGTTAGGAGCACTTAATAATCCTACCCTTTGTGAATTTGTTGTTTGAAATAATTTTTTTTAAAATTATTGAATGTCTTTCCCTGTTGAATTAGAGTGTTTTCGGACGCAAAGATTCGCAGGGGATAGTCAATAATTTTTAAAAAGACCTTTTTTTAAATTAAACTTTTTGTATTCATTTGTCTAAAATTATTTTTATAATATAAAAA	........(((((......)))))....................((((((..(((((((((((.(((((((((.(((((((((((.((((...((((((.(((((...(((((....)))))...))))))))))))))).))))))))))).)))))))..)).))))))))..))).......)))))).............(((((((...)))))))
JF423481	Neocallimastigales;Neocallimastigaceae;SK4;SK4;JF423481	AAAAAATGGTGTGGCCTTTATTGTTGGTCACCATTAATAATCCTACCCTTTGTGAATTTGTTTTGTGTAATAATTTTTTTCCAATGAAAAAATTATTTTGGTCTATCCCTGAAGGAAGTATAGTAATATATGACCTCAGGGAGTAGATTTTAAAAAATTTTTTCATAGAAAAGACCTTTTTTTAAATTAAACTTTTTGTATTCATTTGTCTAAATTTGTAAAAAAATAATATAAAAA	....(((((((..(((.........))))))))))................((((((..((((.((.(((.((.(((((((..(((((((((((.(((.(((((((((((((.((..(((((....)))))..))))))))).))))))..))).))))))))))).)))))))...))..))).)).)))).......))))))..........((....))..............
JF423482	Neocallimastigales;Neocallimastigaceae;Neocallimastix;Neocallimastix 1;JF423482	AAACAATATCACTCGATTGAGAGTGATTTAATAATCATCCTACCCTTTGTGAATTTGTTGTTTGTAATAATTTTTTTTGATTTTAAAAAAGAATTATTTATGGTTTTGTCTATCCCTAAAATTGGTTTGTTGTGAAATGAATCAAATTTAGGGAATAGGCTTTCATAAATAAGTTTTTTTTAAAGTCTTAAAGACCTTTTTTTAAAATTAAACTTTTGTATTCATTTGTCTAAAATTTTTTTTAAATAATATAAAAA	.......(((((((......))))))).....................((((((.((..(((((.((.((.(((((..((((((((((((((.((((((((((....(((((((((((((.((((((((((....)))))))))).))))))).))))))..)))))))))).))))))))))))))..)))))...)).))......)))))...)).)))))).............((((((.......))))))
JF423483	Neocallimastigales;Neocallimastigaceae;Piromyces;Piromyces 3;JF423483	AATAAATGGCTCTGATTTAAGGAGCACTTAATAATCCTACCCTTTGTGAATTTGTTGTATGAAATAATTTTTTTTAAAAAATTATTGATGTCTTTCCCTGTTGAATTTGGTTGTCGTTAAGACAGTTGAATTCACAGGGGATAGTCAGTAATTTTTTTAAAAAGACCTTTTTTAAAATTAAACTTTTTGTATTCATTTGTCTAAAAATTATTTTTATAATTTAAAAA	........(((((.......)))))....................((((((..(((..((.(((.(((((((((.((((((((((((((....((((((((.(((((((((((((.....)))))))))))))))))))))..)))))))))))))).)))))))..)).)))...))..))).......))))))..............((((((.....))))))
JF423484	Neocallimastigales;Neocallimastigaceae;Piromyces;JF423484;JF423484	AATAAGTGGCTCCGATTGTAGGAGCACTTAATAATCCTACCCTTTGTGAATTTGTTGTTTGAAATAATTTTTTTTAAAATTATTGATTGTCTTTCCCTGTTGAATTAGAGTGTTTTCGGACACAAAGATTCGCAGGGGATAGTCAATAATTTTTAAAAAGACCTTTTTTTAAATTAAACTTTTTGTATTCATTTGTCTAAAATTATTTTTATAATATAAAAA	..((((((.((((.......))))))))))...............((((((..(((((((((((.(((((((((.((((((((((((((((...((((((.(((((...(((((....)))))...))))))))))))))))))))))))))).)))))))..)).))))))))..))).......)))))).............(((((((...)))))))
JF423485	Neocallimastigales;Neocallimastigaceae;SK3;SK3;JF423485/JF423509	AAAAAATAAGACCAATTTAAAACTTTATTTGGTCTATTAATAATCCCTACCCTTTGTGAATTTGTTTGTTTGAAATAATTTTTTTATTAAAAAATTATTGAATGTCTTTCCCTGTTTTTTTGGTGGAGAATTGTTGTAAAAGCAGTTTGAAACCAGAAAATCAGGGGAATGGTATTCATTAATTTTTTTATAAAAGACCTTTTTTAAAATTAAACATTTTGTATTCATTTGTCTAAAAATTATTTTTATAATATAAAAA	........(((((((..(((....))).)))))))....................((((((.(((((((((((((....((((((((.(((((((((.((((((((((((((((.(((((((((...((((((((.....))))))))...))))))))).)))))))).)))))))).))))))))).))))))))....)))))))..))))))......))))))..............(((((((...)))))))
JF423486	Neocallimastigales;Neocallimastigaceae;SK4;SK4;JF423486	AAAAAATGGTGTGGCCTTTAACTGTTGGTCACCATTAATAATCCTACCCTTTGTGAATTTGTTTGTGTAATAATTTTTTTCCAATGAAAAAATTATTTGTCTATCCCTGAAGAAATAGCTTGTAAAAGTTATTTTTTTAGGGAGTAGATTTTAATAATTTTTTCAGTGAAAAGACCTTTTTTTAAATTAAACTTTTGTATTCATTTGTCTAAAATTTGTAATAAATAATTTAAAAA	....(((((((..(((..........))))))))))................((((((..(((((..(((.((.(((((((...(((((((((((((.(((((((((((((((((((((((....)))))))))))))))))).)))))...)))))))))))))..)))))))...))..)))...)))))......))))))..........(((..(((.....)))..))).
JF423487	Neocallimastigales;Neocallimastigaceae;Piromyces;Piromyces 2;JF423487/JF423476/JF423667/JF423503	AATAAATGGCTCCGATTGTAGGAGCACTTAATAATCCTACCCTTTGTGAATTTGTTGTTTGAAATAATTTTTTTTAAAATTATTGATTGTCTTTCCCTGTTGAATTAGTTGTCGTAAGACAAGTGATTCGCAGGGGATAGTCAGTAATTTTTAAAAAGACCTTTTTTTAAATTAAACTTTTTGTATTCATTTGTCTAAAATTATTTTTATAATTTAAAAA	........(((((.......)))))....................((((((..(((((((((((.(((((((((.((((((((((((((((...((((((.((((((.(((((....))))).)))))))))))))))))))))))))))).)))))))..)).))))))))..))).......)))))).............((((((.....))))))
JF423488	Neocallimastigales;Neocallimastigaceae;SK4;SK4;JF423488/JF423491	AAAAAATGGTGTGGCCTTTATTGTTGGTCACCATTAATAATCCTACCCTTTGTGAATTTGTTTTGAGTAATAATTTTTTTCCAATGAAAAAATTATTTTGGTCTATCCCTGAAGGAAGTATAGTAATATATGACCTCAGGGAGTAGATTTTAAAAAATTTTTTCATAGAAAAGACCTTTTTTTAAATTAAACTTTTGTATTCATTTGTCTAAATTTGTAAAAAAAATAATATAAAAA	....(((((((..(((.........))))))))))................((((((.((.(((((.(((.((.(((((((..(((((((((((.(((.(((((((((((((.((..(((((....)))))..))))))))).))))))..))).))))))))))).)))))))...))..)))..)))))....)).))))))..........((....))...............
JF423489	Neocallimastigales;Neocallimastigaceae;SK3;SK3;JF423489	AAAAAATAAGACCAATTTAAAACTTTATTTGGTCTATTAATAATCCCTACCCTTTGTGAATTTGTTTGTTTGAAATAATTTTTTTATTAAAAAATTATTGAATGTCTTTCCCTGTTTTTTTGGTGGAGAATTGTTGTAAAAGCAGTTTGAAACCAGAGAATCAGGGGAATGGTATTCATTAATTTTTTTATAAAAGAACCTTTTTTTAAAATTAAACATTTTGTATTCATTTGTCTAAAAATTATTTTTATAATATAAAAA	........(((((((..(((....))).)))))))....................((((((.(((((((((((((.(((((((((((.(((((((((.((((((((((((((((.(((((((((...((((((((.....))))))))...))))))))).)))))))).)))))))).))))))))).)))))))))..)).)))))))..))))))......))))))..............(((((((...)))))))
JF423493	Neocallimastigales;Neocallimastigaceae;SK3;SK3;JF423493	AAAAAATAAGACCAATTTAAAACTTTATTTGGTCTATTAATAATCCCTACCCTTTGTGAATTTGTTTGTTTGAAATAATTTTTTTTATTAAAAAATTATTGAATGTCTTTCCCTGTTTTTTTTGGTGGAGAATTGTTGTAAAAGCAGTTTGAGACCAGAAAATCAGGGGAATGGTATTCATTAATTTTTTTATAAAAGACCTTTTTTTAAAATTAAACATTTTGTATTCATTTGTCTAAAAATTATTTTTATAATATAAAAA	........(((((((..(((....))).)))))))....................((((((.(((((((((((((.((..((((((((.(((((((((.((((((((((((((((..(((((((((...((((((((.....))))))))...))))))))).)))))))).)))))))).))))))))).))))))))..)).)))))))..))))))......))))))..............(((((((...)))))))
JF423494	Neocallimastigales;Neocallimastigaceae;Neocallimastix;Neocallimastix 1;JF423494	AAAAAATATCACTCGATTGAGAGTGATTTAATAATCATCCTACCCTTTGTGAATTTGTTGTTTGTAATAATTTTTTTTGATTTTAAAAAAAAATTATTTATGGTTTTGTCTATCCCTAAAATTGGTTTGTTTGTTGTAAAAGACAAGTGAATCAATTTAGGGAATAGGCTTTCATAAATAAGTTTTTTTTTAAAGTCTTAAAGACCTTTTTTAAAATTAAACTTTTTGTATTCATTTGTCTAAAATTTTTTTAAAATAATTTAAAAA	.......(((((((......))))))).....................((((((.((..((((((((.((.(((((..(((((((((((((((((((((((((....((((((.(((.(((((((((((((((((......))))))))))))))))).))).))))))..)))))))))).)))))))))))))))..)))))...)).)))....)))))....)).))))))............((((((((....))))))))
JF423495	Neocallimastigales;Neocallimastigaceae;SK4;SK4;JF423495	AAAAAATGGTGTGGCCTTTAATTGTTGGTCACCATTAATAATCCTACCCTTTGTGAATTTGTTTGTGTAATAATTTTTTTCCAATGAAAAAATTATTTGTCTATCCCTGAAGAAATAGCTTGTAAAAGTTATTTTTTTAGGGAGTAGATTTTAATAATTTTTTCAGTGAAAAGACCTTTTTTTAAATTAAACTTTTGTATTCATTTGTCTAAAATTTGTAATAAATAATTTAAAAA	....(((((((..(((..........))))))))))................((((((..(((((..(((.((.(((((((...(((((((((((((.(((((((((((((((((((((((....)))))))))))))))))).)))))...)))))))))))))..)))))))...))..)))...)))))......))))))..........(((..(((.....)))..))).
JF423496	Neocallimastigales;Neocallimastigaceae;SK4;SK4;JF423496	AAAAAATGGTGTGGCCCTGTTGTGTGGTCACCATTAATAATCCTACCCTTTGTGAATTTGTTTTGTGTAATAATTTTTTTCCAATGAAAAAATTATTTGTCTATCCCTGAAGAAAAGTAGAGTATACTTTTTTTTAGGGAGTAGATTTTAATAATTTTTTCAGTGAAAAGACCTTTTTTTAAATTAAACTTTTGTATTCATTTGTCTAAATTGTAAAAAAAATAATTTAAAAA	....(((((((..(((.(.....).))))))))))................((((((..((((.((.(((.((.(((((((...(((((((((((((.(((((((((((((((((((((.....)))))))))))))))).)))))...)))))))))))))..)))))))...))..))).)).))))......))))))............((((........))))....
JF423497	Neocallimastigales;Neocallimastigaceae;Piromyces;Piromyces 7;JF423497/JF423479	AATAAATGGCTCCGCGTTAGGAGCACTTAATAATCCTACCCTTTGTGAATTTGTTGTTTGAAATAATTTTTTTTTAAAATTATTGATTGTCTTTCCCTGTTGAATTAGAGTGTTTTCGGACACAAAGATTCGCAGGGGATAGTCAATAATTTTTAAAAAGACCTTTTTTTAAATTAAACTTTTTGTATTCATTTGTCTAAAATTATTTTTATAATTTAAAAA	........(((((......)))))....................((((((..(((((((((((.((.(((((((.((((((((((((((((...((((((.(((((...(((((....)))))...))))))))))))))))))))))))))).)))))))..)).))))))))..))).......)))))).............((((((.....))))))
JF423499	Neocallimastigales;Neocallimastigaceae;Piromyces;Piromyces 7;JF423499/JX184717/JX184559/JX184711/JX184506/JX184536/JX184506/JX184536/JF423580	AATAAATGGCTCCGATTGTAGGAGCACTTAATAATCCTACCCTTTGTGAATTTGTTGTTTGAAATAATTTTTTTTAAAATTATTGATTGTCTTTCCCTGTTGAATTAGAGTGTTTTCGGACACAAAGATTCGCAGGGGATAGTCAATAATTTTTAAAAAGACCTTTTTTTAAATTAAACTTTTTGTATTCATTTGTCTAAAATTATTTTTATAATATAAAAA	........(((((.......)))))....................((((((..(((((((((((.(((((((((.((((((((((((((((...((((((.(((((...(((((....)))))...))))))))))))))))))))))))))).)))))))..)).))))))))..))).......)))))).............(((((((...)))))))
JF423500	Neocallimastigales;Neocallimastigaceae;Piromyces;Piromyces 2;JF423500	AATAAATGGCTCCGCGTTAGGAGCACTTAATAATCCTACCCTTTGTGAATTTGTTGTTTGAAATAATTTTTTTTAAAATTATTGATTGTCTTTCCCTGTTGAATTAGTTGTCGTAAGACAAGTGATTCGCAGGGGATAGTCAGTAATTTTTAAAAAGACCTTTTTTTAAAATTAAACTTTTTGTATTCATTTGTCTAAAATTATTTTTATAATATAAAAA	........(((((......)))))....................((((((..(((.(((((((.(((((((((.((((((((((((((((...((((((.((((((.(((((....))))).)))))))))))))))))))))))))))).)))))))..)).)))))))....))).......)))))).............(((((((...)))))))
JF423501	Neocallimastigales;Neocallimastigaceae;SK4;SK4;JF423501	AAAAAATGGTGTGGCCTTTAATTGTTGGTCACCATTAATAATCCTACCCTTTGTGAATTTGTTTTGAGTAATAATTTTTTTCCAATGAAGAAATTATTTTGGTCTATCCCTGAAGGAAGTATAGTAATATATGACCTCAGGGAGTAGATTTTAAAAAATTTTTTCATAGAAAAGACCTTTTTTTAAATTAAACTTTTGTATTCATTTGTCTAAATTTGTAAAAAAATAATTTAAAAA	....(((((((..(((..........))))))))))................((((((.((.(((((.(((.((.(((((((..(((((((((((.(((.(((((((((((((.((..(((((....)))))..))))))))).))))))..))).))))))))))).)))))))...))..)))..)))))....)).))))))..........((....))..............
JF423504	Neocallimastigales;Neocallimastigaceae;Piromyces;Piromyces 3;JF423504	AATAAATGGCTCTGATTTAAGGAGCACTTAATAATCCTACCCTTTGTGAATTTGTTGTATGAAATAATTTTTTTTAAAAAATTATTGATGTCTTTCCCTGTTGAATTTGGTTGTCGTTAAGACAGTTGAATTCACAGGGGATAGTCAGTAATTTTTTTAAAAAGACCTTTTTTTAAAATTAAACTTTTTGTATTCATTTGTCTAAAAATTATTTTTATAATATAAAAA	........(((((.......)))))....................((((((..(((..((.(((.(((((((((.((((((((((((((....((((((((.(((((((((((((.....)))))))))))))))))))))..)))))))))))))).)))))))...)).)))...))..))).......))))))..............(((((((...)))))))
JF423507	Neocallimastigales;Neocallimastigaceae;Piromyces;Piromyces 3;JF423507/JF423502/JF423543	AATAAATGGCTCCTGATTTTAAGGAGCACTTAATAATCCTACCCTTTGTGAATTTGTTGTATGAAATAATTTTTTTTAAAAAATTATTGATGTCTTTCCCTGTTGAATTTGGTTGTCGTTTAAGACAGTTGAATTCACAGGGGATAGTCAGTAATTTTTTTAAAAAGACCTTTTTTTAAAATTAAACTTTTTGTATTCATTTGTCTAAAAATTATTTTTATAATTTAAAAA	........((((((.......))))))....................((((((..(((..((.(((.(((((((((.((((((((((((((....((((((((.(((((((((((((......)))))))))))))))))))))..)))))))))))))).)))))))...)).)))...))..))).......))))))..............((((((.....))))))
JF423508	Neocallimastigales;Neocallimastigaceae;Neocallimastix;Neocallimastix 1;JF423508	AAAAAATATCGCTCGATTGAGAGTGATTTAATAATCATCCTACCCTTTGTGAATTTGTTGTTTGTAATAATTTTTTTTGATTTTTAAAAAAAAATTATTTATGGTTTTGTCTATCCCTAAAATTGGTTTGTTGTGAAATGAATCAAATTTAGGGAATAGGCTTTCATAAATAAGTTTTTTTTAAAGTCTTAAAGACCTTTTTTAAAATTAAACTTTTGTATTCATTTGTCTAAAATTTTTTTTAAATAATTTAAAAA	.......(((((((......))))))).....................((((((.((..((((((((.((.(((((..((((((.(((((((..((((((((((....(((((((((((((.((((((((((....)))))))))).))))))).))))))..)))))))))).))))))).))))))..)))))...)).)))....)))))...)).)))))).............((((((((...))))))))
JF423510	Neocallimastigales;Neocallimastigaceae;Piromyces;Piromyces 7;JF423510	AATAAAWGGYTCCGATTGTAGGAGCACTTAATAATCCTACCCTTTGTGAATTTGTTGTWTGAAATAATTTTTTTTTAAAATTATTGATTGTCTTTCCCTGTTGAATTAGAGTGTTTTCGGACACAAAGATTCGCAGGGGATAGTCAATAATTTTTAAAAAGACCTTTTTTTAAATTAAACTTTTTGTATTCATTTGTCTAAAATTATTTTTATAATTTAAAAA	..........(((.......)))......................((((((..(((((.(((((.((.(((((((.((((((((((((((((...((((((.(((((...(((((....)))))...))))))))))))))))))))))))))).)))))))..)).))))).))..))).......)))))).............((((((.....))))))
JF423513	Neocallimastigales;Neocallimastigaceae;Piromyces;Piromyces 2;JF423513	AATAAATGGCTCCGATTGTAGGAGCACTTAATAATCCTACCCTTTGTGAATTTGTTGTTTGAAATAATTTTTTTTAAAATTATTGATTGTCTTTCCCTGTTGAATTARTTGTCGTAAGACAAGTGATTCGCAGGGGATAGTCAGTAATTTTTAAAAAGACCTTTTTTTAAATTAAACTTTTTGTATTCATTTGTCTAAAATTATTTTTATAATTTAAAAA	........(((((.......)))))....................((((((..(((((((((((.(((((((((.((((((((((((((((...((((((.((((((.(((((....))))).)))))))))))))))))))))))))))).)))))))..)).))))))))..))).......)))))).............((((((.....))))))
JF423514	Neocallimastigales;Neocallimastigaceae;SK4;SK4;JF423514	AAAAAATGGTGTGGCCTTTAATTGTTGGTCACCATTAATAATCCTACCCTTTGTGAATTTGTTTGTGTAATAATTTTTTTCCAATGAAAAAATTATTTGTCTATCCCTGAAGAAATAGCTTGTAAAAGTTATTTTTTTAGGGAGTAGATTTTAATAATTTTTTCAGTGAAAAGACCTTTTTTTAAATTAAACTTTTGTATTCATTTGTCTAAAATTTGTAATAAATAATATAAAAA	....(((((((..(((..........))))))))))................((((((..(((((..(((.((.(((((((...(((((((((((((.(((((((((((((((((((((((....)))))))))))))))))).)))))...)))))))))))))..)))))))...))..)))...)))))......))))))..........((((((........))))))..
JF423515	Neocallimastigales;Neocallimastigaceae;SK4;SK4;JF423515	AAAAAATGGTGTGGCCCTGTTGTGTGGTCACCATTAATAATCCTACCCTTTGTGAATTTGTTTTGTGTAATAATTTTTTTCCAATGAAAAAATTATTTGTCTATCCCTGAAKAAAAGTAKAKTATACTTTTTTTTASGGAGTAKATTTTAATAATTTTTTCAKTGAAAAGACCTTTTTTTAAATTAAACTTTTGTATTCATTTGTCTAAATTGTAAAAAAAATAATTTAAAAA	....(((((((..(((.(.....).))))))))))................((((((..((((.((.(((.((.(((((((...(((((((((((((.((.(((.((.(((.(((((((.....))))))).)))..)).))).))...)))))))))))))..)))))))...))..))).)).))))......))))))............((((........))))....
JF423516	Neocallimastigales;Neocallimastigaceae;SK4;SK4;JF423516	AAAAAATGGTGTGGCCTTTATTGTTGGTCACCGTTAATAATCCTACCCTTTGTGAATTTGTTTTGAGTAATAATTTTTTTCCAATGAAAAAATTATTTTGGTCTATCCCTGAAGGAAGTATAGTAATATATGACCTCAGGGAGTAGATTTTAAAAAATTTTTTCATAGAAAAGACCTTTTTTTAAATTAAACTTTTGTATTCATTTGTCTAAATTTGTAAAAAAAATAATATAAAAA	....(((((((..(((.........))))))))))................((((((.((.(((((.(((.((.(((((((..(((((((((((.(((.(((((((((((((.((..(((((....)))))..))))))))).))))))..))).))))))))))).)))))))...))..)))..)))))....)).))))))..........((....))...............
JF423517	Neocallimastigales;Neocallimastigaceae;Piromyces;JF423517;JF423517	AATAAATGGYTCCGATTGTAGGAGCACTTAATAATCCTACCCTTTGTGAATTTGTTGTTTGAAATAATTTTTTTTAAAATTATTGATTGTCTTTCCCTGTTGAATTAGTTGTCGTAAGACAAGTGATTCGCAGGGGATAGTCAGTAATTTTTAAAAAGACCTTTTTTTAAATTAAACTTTTTGTATTCATTTGTCTAAAATTATTTTTATAATTTAAAAA	..(((.((..(((.......))).)).)))...............((((((..(((((((((((.(((((((((.((((((((((((((((...((((((.((((((.(((((....))))).)))))))))))))))))))))))))))).)))))))..)).))))))))..))).......)))))).............((((((.....))))))
JF423518	Neocallimastigales;Neocallimastigaceae;SK4;SK4;JF423518	AAAAAATGGTGTGGCCTTTAATTGTTGGTCACCATTAATAATCCTACCCTTTGTGAATTTGTTTTGAGTAATAATTTTTTTCCAATGAAAAAATTATTTTGGTCTATCCCTGAAGGAAGTATAGTAATATATGACCTCAGGGAGTAGATTTTAAAAAATTTTTTCATAKAAAAGACCTTTTTTTAAATTAAACTTTTGTATTCATTTGTCTAAATTTGTAAAAAAATAATATAAAAA	....(((((((..(((..........))))))))))................((((((.((.(((((.(((.((.((((((...(((((((((((.(((.(((((((((((((.((..(((((....)))))..))))))))).))))))..))).)))))))))))..))))))...))..)))..)))))....)).))))))..........((....))..............
JF423522	Neocallimastigales;Neocallimastigaceae;Piromyces;Piromyces 3;JF423522	AATAAATGGCTCCTGATTTTAAGGAGCACTTAATAATCCTACCCTTTGTGAATTTGTTGTATGAAATAATTTTTTTTAAAAAATTATTGATGTCTTTCCCTGTTGAATTTGGTTGTCGTTTAAGACAGTTGAATTCACAGGGGATAGTCAGTAATTTTTTTAAAAAGACCTTTTTTTAAAATTAAACTTTTTGTATTCATTTGTCTAAAATTATTTTTATAATTTAAAAA	........((((((.......))))))....................((((((..(((..((.(((.(((((((((.((((((((((((((....((((((((.(((((((((((((......)))))))))))))))))))))..)))))))))))))).)))))))...)).)))...))..))).......)))))).............((((((.....))))))
JF423524	Neocallimastigales;Neocallimastigaceae;Piromyces;Piromyces 1;JF423524	AATAAATGGCTCGATTTTAGAGCATTAATAATCATCCTACCCTTTGTGAATTTGTTGTTTGAAATAATTTTTTTTAAAATTATTGATGTCTTTCCCTGTTGAATTGGTTGGTCGTAAGACTAAGTGATTCTCAGGGGATAGTCAATAATTTTTAAAAAGACCTTTTTTAAATTAAACTTTTTGTATTCATTTGTCTAAAATTATTTTTATAATTTAAAAA	........((((.......))))......................((((((..(((((((((((...(((((((.((((((((((((....(((((((..((((((.((((((....)))))).)))))).)))))))..)))))))))))).)))))))....))))))))..))).......)))))).............((((((.....))))))
JF423526	Neocallimastigales;Neocallimastigaceae;Orpinomyces;Orpinomyces 4;JF423526/JF423536	AAAAAATATCACATTTATTGTTTGTGATTTAATAATCATCCTACCCTTTGTGAATTTGTTTTTTTGTTTGAAATTTATGTTGTCTATCCCTAGGATTTTGGAAGAAAAAAAGTAGTTTTTTGTAAAAAAAAGACTTTTTTTTTTTCTAATTCCCTAGGGAATAGGCTTTCATAGACTTTTTTTTTAAATTAAACATTTGTATTCATTTGTCTAAAATTTATTTTTAATAATATAAAAA	.......((((((.........)))))).....................((((((.(((((.((((...(((.((((((..(((((((((((((...((((((((((((((..((((((((......))))))))))))))))))))))...))))))).))))))...)))))).))).....))))..))))).....))))))..............((((((......))))))
JF423527	Neocallimastigales;Neocallimastigaceae;Piromyces;Piromyces 3;JF423527	AATAAATGGCTCCTGATTTTAAGGAGCACTTAATAATCCTACCCTTTGTGAATTTGTTGTATGAAATAATTTTTTTTAAAAAATTATTGATGTCTTTCCCTGTTGAATTTGGTTGTCGTTAAAGACAGTTGAATTCACAGGGGATAGTCAGTAATTTTTTTAAAAAGACCTTTTTTTAAAATTAAACTTTTTGTATTCATTTGTCTAAAAATTATTTTTATAATATAAAAA	........((((((.......))))))....................((((((..(((..((.(((.(((((((((.((((((((((((((....((((((((.(((((((((((((......)))))))))))))))))))))..)))))))))))))).)))))))...)).)))...))..))).......))))))..............(((((((...)))))))
JF423529	Neocallimastigales;Neocallimastigaceae;Piromyces;Piromyces 1;JF423529	AATAAATGGCTCGATTTTAGAGCATTAATAATCATCCTACCCTTTGTGAATTTGTTGTTTGAAATAATTTTTTTTTAAAATTATTGATGTCTTTCCCTGTTGAATTGGTTGGTCGTAAGACTAAGTGATTCTCAGGGGATAGTCAATAATTTTTAAAAAGACCTTTTTTTAAATTAAACTTTTTGTATTCATTTGTCTAAAATTATTTTTATAATATAAAAA	........((((.......))))......................((((((..(((((((((((.((.(((((((.((((((((((((....(((((((..((((((.((((((....)))))).)))))).)))))))..)))))))))))).)))))))..)).))))))))..))).......)))))).............(((((((...)))))))
JF423530	Neocallimastigales;Neocallimastigaceae;Piromyces;Piromyces 3;JF423530	AATAAATGGCTCCTGATTTTAAGGAGCACTTAATAATCCTACCCTTTGTGAATTTGTTGTATGAAATAATTTTTTTTAAAAAATTATTGATGTCTTTCCCTGTTGAATTTGGTTGTCGTTAAGACAGTTGAATTCACAGGGGATAGTCAGTAATTTTTTTAAAAAGACCTTTTTTAAAATTAAACTTTTTGTATTCATTTGTCTAAAAATTATTTTTATAATTTAAAAA	........((((((.......))))))....................((((((..(((..((.(((.(((((((((.((((((((((((((....((((((((.(((((((((((((.....)))))))))))))))))))))..)))))))))))))).)))))))..)).)))...))..))).......))))))..............((((((.....))))))
JF423531	Neocallimastigales;Neocallimastigaceae;Orpinomyces;Orpinomyces 4;JF423531	AAAAAATATCACATTTATTGTTTGTGATTTAATAATCATCCTACCCTTTGTGAATTTGTTTTTTTGTTTGAAATTTATGTTGTCTATCCCTAGGATTTTGGAAGAAAAAAAGTAGTTTTTTGTAAAAAAAAGACTTTTTTTTTTTTCTAATTCCCTAGGGAATAGGCTTTCATAGACTTTTTTTTTAAATTAAACATTTGTATTCATTTGTCTAAAATTTATTTTTAATAATATAAAAA	.......((((((.........)))))).....................((((((.(((((.((((...(((.((((((..(((((((((((((...(((((((((((((((.((((((((......)))))))))))))))))))))))...))))))).))))))...)))))).))).....))))..))))).....))))))..............((((((......))))))
JF423532	Neocallimastigales;Neocallimastigaceae;Piromyces;Piromyces 1;JF423532/JF423553/JF423557/JF423528	AATAAATGGCTCGATTTTAGAGCATTAATAATCATCCTACCCTTTGTGAATTTGTTGTTTGAAATAATTTTTTTTAAAATTATTGATGTCTTTCCCTGTTGAATTGGTTGGTCGTAAGACTAAGTGATTCTCAGGGGATAGTCAATAATTTTTAAAAAGACCTTTTTTTAAATTAAACTTTTTGTATTCATTTGTCTAAAATTATTTTTATAATATAAAAA	........((((.......))))......................((((((..(((((((((((.(((((((((.((((((((((((....(((((((..((((((.((((((....)))))).)))))).)))))))..)))))))))))).)))))))..)).))))))))..))).......)))))).............(((((((...)))))))
JF423533	Neocallimastigales;Neocallimastigaceae;Orpinomyces;Orpinomyces 4;JF423533	AAAAAATATCACATTTATTGTTTGTGATTTAATAATCATCCTACCCTTTGTGAATTTGTTTTTTTGTTTGAAATTTATGTTGTCTATCCCTAGGATTTTGGAAGAAAAAAGTAGTTTTTTGTAAAAAAAGGACTTTTTTTTTCTAATTCCCTAGGGAATAGGCTTTCATAGACTTTTTTTTTAAATTAAACATTTGTATTCATTTGTCTAAAATTTATTTTTAATAATTTAAAAA	.......((((((.........)))))).....................((((((.(((((.((((...(((.((((((..(((((((((((((...(((((((((((((((..((((((....)))))).)))))))))))))))...))))))).))))))...)))))).))).....))))..))))).....))))))..............(((((((....)))))))
JF423534	Neocallimastigales;Neocallimastigaceae;Piromyces;Piromyces 6;JF423534	AATAAATGGCTCCTGATTTTAAGGAGCACTTAATAATCCTACCCTTTGTGAATTTGTTGTATGAAATAATTTTTTTTTAAAATTATTGATGTCTTTCCCTGTTGAATTAGAGTGTCTTCGGATGCAAAAATTCGCAGGGGATAGTCAGTAATTTTTAAAAAAAGACCTTTTTTTAAAATTAAACTTTTTGTATTCATTTGTCTAAAAATTATTTTTATAATTTAAAAA	........((((((.......))))))....................((((((..(((.((.((((...((((((((.((((((((((((....((((((((.(((((...(((((....)))))...)))))))))))))..)))))))))))).))))))))....)))).))......))).......))))))..............((((((.....))))))
JF423537	Neocallimastigales;Neocallimastigaceae;Piromyces;Piromyces 3;JF423537	AATAAATGGCTCCTGATTTTAAGGAGCACTTAATAATCCTACCCTTTGTGAATTTGTTGTATGAAATAATTTTTTTTAAAAAATTATTGATGTCTTTCCCTGTTGAATTTGGTTGTCGTTAAGACAGTTGAATTCACAGGGGATAGTCAGTAATTTTTTTAAAAAGACCTTTTTTAAAATTAAACTTTTTGTATTCATTTGTCTAAAATTATTTTTATAATTTAAAAA	........((((((.......))))))....................((((((..(((..((.(((.(((((((((.((((((((((((((....((((((((.(((((((((((((.....)))))))))))))))))))))..)))))))))))))).)))))))..)).)))...))..))).......)))))).............((((((.....))))))
JF423538	Neocallimastigales;Neocallimastigaceae;Piromyces;Piromyces 1;JF423538	AATAAATGGCTCGATTTTAGAGCACTAATAATCATCCTACCCTTTGTGAATTTGTTGTTTGAAATAATTTTTTTTAAAATTATTGATGTCTTTCCCTGTTGAATTGGTTGGTCGTAAGACTAAGTGATTCTCAGGGGATAGTCAATAATTTTTAAAAAGACCTTTTTTTAAATTAAACTTTTTGTATTCATTTGTCTAAAATTATTTTTATAATATAAAAA	........((((.......))))......................((((((..(((((((((((.(((((((((.((((((((((((....(((((((..((((((.((((((....)))))).)))))).)))))))..)))))))))))).)))))))..)).))))))))..))).......)))))).............(((((((...)))))))
JF423539	Neocallimastigales;Neocallimastigaceae;Neocallimastix;Neocallimastix 1;JF423539	AAAAAATATCACTCGATTGAGAGTGATTTAATAATCATCCTACCCTTTGTGAATTTGTTGTTTGTAATAATTTTTTTTGATTTTAAAAAAAAATTATTTATGGTTTTGTCTATCCCTAAAATTGGTTTGTTGTGAAATGAATCAAATTTAGGGAATAGGCTTTCATAAATAAGTTTTTTTTTAAAGTCTTAAAGACCTTTTTTAAAATTAAACTTTTGTATTCATTTGTCTAAATTTTTTTTAAATAATATAAAAA	.......(((((((......))))))).....................((((((.((..((((((((.((.(((((..(((((((((((((((((((((((((....(((((((((((((.((((((((((....)))))))))).))))))).))))))..)))))))))).)))))))))))))))..)))))...)).)))....)))))...)).))))))............((((((.......))))))
JF423541	Neocallimastigales;Neocallimastigaceae;Piromyces;Piromyces 3;JF423541	AATAAATGGCTCCTGATTTTAAGGAGCACTTAATAATCCTACCCTTTGTGAATTTGTTGTATGAAATAATTTTTTTTAAAAGATTATTGATGTCTTTCCCTGTTGAATTTGGTTGTCGTTTAAGACAGTTGAATTCACAGGGGATAGTCAGTAATTTTTTTAAAAAGACCTTTTTTTAAAATTAAACTTTTTGTATTCATTTGTCTAAAAATTATTTTTATAATTTAAAAA	........((((((.......))))))....................((((((..(((..((.(((.(((((((((.((((((((((((((....((((((((.(((((((((((((......)))))))))))))))))))))..)))))))))))))).)))))))...)).)))...))..))).......))))))..............((((((.....))))))
JF423542	Neocallimastigales;Neocallimastigaceae;Orpinomyces;Orpinomyces 4;JF423542	AAAAAATATCACATTTATTGTTTGTGATTTAATAATCATCCTACCCTTTGTGAATTTGTTTTTTTGTTTGAAATTTATGTTGTCTATCCCTAGGATTTTGGAAGAAAAAAAGTAGTTTTTTGTAAAAAAAAGACTTTTTTTTTTTCTCTAATTCCCTAGGGAATAGGCTTTCATAGACTTCTTTTTTAAATTAAACATTTGTATTCATTTGTCTAAAATTTATTTTTAATAATTTAAAAA	.......((((((.........)))))).....................((((((.(((((.((((...(((.((((((..(((((((((((((...(((((.(((((((((.((((((((......)))))))).))))))))).)))))...))))))).))))))...)))))).))).....))))..))))).....))))))..............(((((((....)))))))
JF423544	Neocallimastigales;Neocallimastigaceae;Orpinomyces;Orpinomyces 4;JF423544	AAAAAATATCACATAATTGTTTGTGATTTAATAATCATCCTACCCTTTGTGAATTTGTTTTTTTGTTTGAAAATTATGTTGTTTTTCCCTAGGATTTTGGAAGAAAAAAAAGTAGTTTTTTGTAAAAAAAAGACTTTTTTTTTTTTTTTTTCTAATTCCCTAGGGAATAGGCTTTCATAGACTTTTTTTTTAAATTAAACATTTGTGTATTCATTTGTCTAAAATTTATTTTTAATAATTTAAAAA	.......((((((........)))))).....................((((((.(((((.((((...((((((((((..(((((((((((((...((((((((((((((((.((((((((......))))))))....))))))))))))))))...))))))))).))))...)))))..)))))...))))..))))).......))))))..............(((((((....)))))))
JF423545	Neocallimastigales;Neocallimastigaceae;Piromyces;Piromyces 1;JF423545	AATAAATGGCTCGATTTTAGAGCATTAATAATCATCCCACCCTTTGTGAATTTGTTGTTTGAAGTAATTTTTTTTTAAAATTATTGATGTCTTTCCCTGTTGAATTGGTTGGTCGTAAGACTAAGTGATTCTCAGGGGATAGTCAATAATTTTTAAAAAGACCTTTTTTTAAATTAAACTTTTTGTATTCATTTGTCTAAAATTATTTTTATAATTTAAAAA	........((((.......))))......................((((((..(((((((((((....(((((((.((((((((((((....(((((((..((((((.((((((....)))))).)))))).)))))))..)))))))))))).))))))).....))))))))..))).......)))))).............((((((.....))))))
JF423546	Neocallimastigales;Neocallimastigaceae;Piromyces;Piromyces 6;JF423546	AATAAATGGCTCCTGATTTTAAGGAGCACTTAATAATCCTACCCTTTGTGAATTTGTTGTATGAAATAATTTTTTTTTAAAATTATTGATGTCTTTCCCTGTTGAATTAGAGTGTCTTCGGATGCAAAAATTCGCAGGGGATAGTCAGTAATTTTTAAAAAAGACCTTTTTTTAAAATTAAACTTTTTGTATTCATTTGTCTAAAAATTATTTTTATAATATAAAAA	........((((((.......))))))....................((((((..(((..((.(((.((((((((((.((((((((((((....((((((((.(((((...(((((....)))))...)))))))))))))..)))))))))))).))))))))...)).)))...))..))).......))))))..............(((((((...)))))))
JF423547	Neocallimastigales;Neocallimastigaceae;Piromyces;Piromyces 1;JF423547	AATAAATGGCTCGATTTTAGAGCATTAATAATCATCCTACCCTTTGTGAATTTGTTGTTTGAAATAATTTTTTTTTAAAACTATTGATGTCTTTCCCTGTTGAATTGGTTGGTCGTAAGACTAAGTGATTCTCAGGGGATAGTCAATAATTTTTAAAAAGACCTTTTTTTAAATTAAACTTTTTGTATTCATTTGTCTAAAATTATTTTTATAATTTAAAAA	........((((.......))))......................((((((..(((((((((((.((.(((((((.((((.(((((((....(((((((..((((((.((((((....)))))).)))))).)))))))..))))))).)))).)))))))..)).))))))))..))).......)))))).............((((((.....))))))
JF423548	Neocallimastigales;Neocallimastigaceae;Piromyces;Piromyces 6;JF423548/JF423540	AATAAATGGCTCCTGATTTTAAGGAGCACTTAATAATCCTACCCTTTGTGAATTTGTTGTATGAAATAATTTTTTTTTAAAATTATTGATGTCTTTCCCTGTTGAATTAGAGTGTCTTCGGATGCAAAAATTCGCAGGGGATAGTCAGTAATTTTTAAAAAAAGACCTTTTTTTAAAATTAAACTTTTTGTATTCATTTGTCTAAAAATTATTTTTATAATATAAAAA	........((((((.......))))))....................((((((..(((.((.((((...((((((((.((((((((((((....((((((((.(((((...(((((....)))))...)))))))))))))..)))))))))))).))))))))....)))).))......))).......))))))..............(((((((...)))))))
JF423550	Neocallimastigales;Neocallimastigaceae;Neocallimastix;Neocallimastix 1;JF423550	AAAAAATATCACTCGATTGAGAGTGATTTAATAATCATCCTACCCTTTGTGAATTTGTTGTTTGAAATAATTTTTTTTTGACGTGGAATAAAAAAAAAATTATTTATGGTTTTGTCTATCCCTAAATTGGTTTGTTTGTTGTAAAAGACAAGTGAATCATTTAGGGAATAGGCTTTCCTAAATAATTGATTTTTTTTTCCAATGTCTTAAAAGACCTTTTTTTAAAATTAAACTTTTGTATTCATTTGTCTAAAATAATTTTTAAAATAATATAAAAA	.......(((((((......))))))).....................((((((..(((.(((((((.((.((((((..(((.(((((.((((((..(((((((((.((....((((((((((((((.((((((((((((......)))))))))))))))))))).))))))...)))))))))))..)))))).)))))..)))..))))))..)).)))))))....)))......)))))).............((((((........))))))
JF423551	Neocallimastigales;Neocallimastigaceae;Piromyces;Piromyces 1;JF423551	AATAAATGGCTCGATCTTAGAGCATTAATAATCATCCTACCCTTTGTGAATTTGTTGTTTGAAATAATTTTTTTTTAAAATTATTGATGTCTTTCCCTGTTGAATTGGTTGGTCGTAAGACTAAGTGATTCTCAGGGGATAGTCAATAATTTTTAAAAAGACCTTTTTTTAAATTAAACTTTTTGTATTCATTTGTCTAAAATTATTTTTATAATATAAAAA	........((((.......))))......................((((((..(((((((((((.((.(((((((.((((((((((((....(((((((..((((((.((((((....)))))).)))))).)))))))..)))))))))))).)))))))..)).))))))))..))).......)))))).............(((((((...)))))))
JF423552	Neocallimastigales;Neocallimastigaceae;Piromyces;Piromyces 1;JF423552	AATAAATGGCTCGATTTTAGAGCATTAATAATCATCCTACCCTTTGTGAATTTGTTGTTTGAAATAATTTTTTTTTAAAATTATTGATGTCTTTCCCTGTTGAATTGGTTGGTCGTAAGACTAAGTGATTCTCAGGGGATAGTCAATAATTTTTAAAAAGACCTTTTTTTAAATTAAACTTTTTGTATTCATTTGTCTAAAATTATTTTTATAATTTAAAAA	........((((.......))))......................((((((..(((((((((((.((.(((((((.((((((((((((....(((((((..((((((.((((((....)))))).)))))).)))))))..)))))))))))).)))))))..)).))))))))..))).......)))))).............((((((.....))))))
JF423555	Neocallimastigales;Neocallimastigaceae;Piromyces;Piromyces 3;JF423555/JF423549	AATAAGTGGCTCCTGATTTTAAGGAGCACTTAATAATCCTACCCTTTGTGAATTTGTTGTATGAAATAATTTTTTTTAAAAAATTATTGATGTCTTTCCCTGTTGAATTTGGTTGTCGTTTAAGACAGTTGAATTCACAGGGGATAGTCAGTAATTTTTTTAAAAAGACCTTTTTTTAAAATTAAACTTTTTGTATTCATTTGTCTAAAAATTATTTTTATAATTTAAAAA	..((((((.(((((.......)))))))))))...............((((((..(((..((.(((.(((((((((.((((((((((((((....((((((((.(((((((((((((......)))))))))))))))))))))..)))))))))))))).)))))))...)).)))...))..))).......))))))..............((((((.....))))))
JF423558	Neocallimastigales;Neocallimastigaceae;Neocallimastix;Neocallimastix 1;JF423558	AAAAAATATCACTCGATTGAGAGTGATTTAATAATCATCCTACCCTTTGTGAATTTGTTGTTTGAAATAATTTTTTTTTGACGTGGAATAAAAAAAAAATTATTTATGGTTTTGTCTATCCCTAAATTGGTTTGTTTGTTGTAAAAGACAAGTGAATCATTTAGGGAATAGGCTTTCCTAAATAATTGATTTTTTTTCCAATGTCTTAAAAGACCTTTTTTTTAAAATTAAACTTTTGTATTCATTTGTCTAAAATTTTTTTTAAAATAATATAAAAA	.......(((((((......))))))).....................((((((..(((.(((((((.((.((((((..(((.(((((.(((((...(((((((((.((....((((((((((((((.((((((((((((......)))))))))))))))))))).))))))...)))))))))))..))))).)))))..)))..))))))...)).)))))))....)))......)))))).............((((((........))))))
JF423560	Neocallimastigales;Neocallimastigaceae;Piromyces;Piromyces 6;JF423560/JF423559	AATAAATGGCTCCTGATTTTAAGGAGCACTTAATAATCCTACCCTTTGTGAATTTGTTGTATGAAATAATTTTTTTTTAAAATTATTGATGTCTTTCCCTGTTGAATTAGAGTGTCTTCGGATGCAAAAATTCGCAGGGGATAGTCAGTAATTTTTAAAAAGACCTTTTTTAAAATTAAACTTTTTGTGTATTCATTTGTCTAAAATTATTTTTATAATATAAAAA	........((((((.......))))))....................((((((..(((..((.(((.((.(((((((.((((((((((((....((((((((.(((((...(((((....)))))...)))))))))))))..)))))))))))).)))))))..)).)))...))..))).........)))))).............(((((((...)))))))
JF423561	Neocallimastigales;Neocallimastigaceae;Piromyces;Piromyces 1;JF423561/JF423639/JF423569	AATAAATGGCTCGATTTTAGAGCATTAATAATCATCCTACCCTTTGTGAATTTGTTGTTTGAAATAATTTTTTTTAAAATTATTGATGTCTTTCCCTGTTGAATTGGTTGGTCGTAAGACTAAGTGATTCTCAGGGGATAGTCAATAATTTTTAAAAAGACCTTTTTTTAAATTAAACTTTTTGTATTCATTTGTCTAAAATTATTTTTATAATTTAAAAA	........((((.......))))......................((((((..(((((((((((.(((((((((.((((((((((((....(((((((..((((((.((((((....)))))).)))))).)))))))..)))))))))))).)))))))..)).))))))))..))).......)))))).............((((((.....))))))
JF423562	Neocallimastigales;Neocallimastigaceae;Neocallimastix;Neocallimastix 1;JF423562	AAAAAATATCACTCGATTGAGAGTGATTTAATAATCATCCTACCCTTTGTGAATTTGTTGTTTGTAATAATTTTTTTTGATTTTAAAAAAAAATTATTTATGGTTTTGTCTATCCCTAAAATTGGTTTGTTGTGAGATGAATCAAATTTAGGGAATAGGCTTTCATAAATAAGTTTTTTTTAAAGTCTTAAAGACCTTTTTTAAAATTAAACTTTTTGTATTCATTTGTCTAAAATTTTTTTAAAATAATATAAAAA	.......(((((((......))))))).....................((((((.((..((((((((.((.(((((..((((((((((((((.((((((((((....(((((((((((((.((((((((((....)))))))))).))))))).))))))..)))))))))).))))))))))))))..)))))...)).)))....)))))....)).))))))............((((((........))))))
JF423564	Neocallimastigales;Neocallimastigaceae;Piromyces;Piromyces 6;JF423564	AATAAATGGCTCCTGATTTTAAGGAGCACTTAATAATCCTACCCTTTGTGAATTTGTTGTATGAAATAATTTTTTTTTAAAATTATTGATGTCTTTCCCTGTTGAATTAGAGTGTCTTCGGATGCAAAAATTCGCAGGGGATAGTCAGTAATTTTTAAAAAAGACCTTTTTTTAAAATTAAACTTTTTGTATTCATTTGTCTAAAAATTATTTTTATAATTTAAAAA	........((((((.......))))))....................((((((..(((..((.(((.((((((((((.((((((((((((....((((((((.(((((...(((((....)))))...)))))))))))))..)))))))))))).))))))))...)).)))...))..))).......))))))..............((((((.....))))))
JF423565	Neocallimastigales;Neocallimastigaceae;Orpinomyces;Orpinomyces 4;JF423565	AAAAAATATCACATAATTGTTTGTGATTTAATAATCATCCTACCCTTTGTGAATTTGTTTTTTTGTTTGAAATTTATGTTGTCTATCCCTAGGATTTTGGAAGGAAAAAAAGTTTTTTTTTCTAATTCCCTAGGGAATAGGCTTTCATAGACTTTTTTTTTAAATTAAACATTTGTATTCATTTGTCTAAAATTTATTTTTAATAATATAAAAA	.......((((((........)))))).....................((((((.(((((.((((...(((.((((((..(((((((((((((...(((((((((((((...)))))))))))))...))))))).))))))...)))))).))).....))))..))))).....))))))..............((((((......))))))
JF423566	Neocallimastigales;Neocallimastigaceae;Orpinomyces;Orpinomyces 4;JF423566	AAAAAATATCACATTTATTGTTTGTGATTTAATAATCATCCTACCCTTTGTGAATTTGTTTTTTTGTTTGAAATTTATGTTGTCTATCCCTAGGATTTTGGAAGAAAAAAAGTAGTTTTTTGTAAAAAAAGACTTTTTTTTTTTCTAATTCCCTAGGGAATAGGCTTTCATAGACTTCTTTTTTAAATTAAACATTTGTATTCATTTGTCTAAAATTTATTTTTAATAATTTAAAAA	.......((((((.........)))))).....................((((((.(((((.((((...(((.((((((..(((((((((((((...((((((((((((((..((((((((.....))))))))))))))))))))))...))))))).))))))...)))))).))).....))))..))))).....))))))..............(((((((....)))))))
JF423567	Neocallimastigales;Neocallimastigaceae;Orpinomyces;Orpinomyces 4;JF423567	AAAAAATATCACATAATTGTTTGTGATTTAATAATCATCCTACCCTTTGTGAATTTGTTTTTTTGTTTGAAATTTATGTTGTCTATCCCTAGGATTTTGGAAGGAAAAAAAGTTTTTTTTTCTAATTCCCTAGGGAATAGGCTTTCATAGACTTTTTTTTAAATTAAACATTTGTATTCATTTGTCTAAAATTTATTTTTAATAATATAAAAA	.......((((((........)))))).....................((((((.(((((.((((...(((.((((((..(((((((((((((...(((((((((((((...)))))))))))))...))))))).))))))...)))))).)))....))))..))))).....))))))..............((((((......))))))
JF423568	Neocallimastigales;Neocallimastigaceae;Piromyces;Piromyces 3;JF423568/JF423492/JF423525/JF423521/JF423519	AATAAATGGCTCCTGATTTTAAGGAGCACTTAATAATCCTACCCTTTGTGAATTTGTTGTATGAAATAATTTTTTTTAAAAAATTATTGATGTCTTTCCCTGTTGAATTTGGTTGTCGTTTAAGACAGTTGAATTCACAGGGGATAGTCAGTAATTTTTTTAAAAAGACCTTTTTTTAAAATTAAACTTTTTGTATTCATTTGTCTAAAAATTATTTTTATAATATAAAAA	........((((((.......))))))....................((((((..(((..((.(((.(((((((((.((((((((((((((....((((((((.(((((((((((((......)))))))))))))))))))))..)))))))))))))).)))))))...)).)))...))..))).......))))))..............(((((((...)))))))
JF423570	Neocallimastigales;Neocallimastigaceae;SK1;SK1;JF423570	AATAAATAGCCAAATTATTTGGCAATTAATAATCATCTTACCCTTTGTGAATTTGTTTTGAATTGTAATAATTTTTTTTTTTGAAAATTATTAAAAATGTCTTTCCCTAATGGATAAAGTTGAAAAGCTTTTGATATTAGGGGATAGATTTTTAATAATTTTTGATAAAAAAAGACCTTCTTTCTAAAATTAAACATTTTGTATTCATTTGTCTAAAAATTATTTTTAATAATATAAAAA	.((.(((.((((((...)))))).))).))................((((((.(((((.(((.........((((((((.((((((((((((((((..((((((((((((((...((((((....))))))...)))))))))).)))))))))))))))))))).)))))))).......))).......)))))......))))))..........((((((...)))))).......
JF423572	Neocallimastigales;Neocallimastigaceae;Neocallimastix;Neocallimastix 1;JF423572	AAAAAATATCACTCGATTGAGAGTGATTTAATAATTATCCTACCCTTTGTGAATTTGTTGTTTGAAATAATTTTTTTTGATTTTAAAAAAAAATTATTTATGGTTTTGTCTATCCCTAAATTGGTTTGTTTGTTGTAAAAGACAAGTGAATCATTTAGGGAATAGGCTTTCATAAATAAGTTTTTTTTAAAGTCTTAAAGACCTTTTTTAAAATTAAACTTTTGTATTCATTTGTCTAAATTTTTTTTAAATAATATAAAAA	.......(((((((......))))))).....................((((((..(((.(((((((....(((((..((((((((((((((.((((((((((....((((((((((((((.((((((((((((......)))))))))))))))))))).))))))..)))))))))).))))))))))))))..)))))....)))))))....)))......))))))............((((((.......))))))
JF423573	Neocallimastigales;Neocallimastigaceae;Neocallimastix;Neocallimastix 1;JF423573	AAAAAATATCACTTGATTGAAAGTGATTTAATAATCATCCTACCCTTTGTGAATTTGTTGTTTGTAATAATTTTTTTGATTTTAAAAAAAAATTATTTATGGTTTTGTCTATCCCTAAAATTGGTTTGTTGTGAAATGAATCAAATTTAGGGAATAGGCTTTCATAAATAAGTTTTTTTTAAAGTCTTAAAGACCTTTTTTAAAATTAAACTTTTGTATTCATTTGTCTAAAATTTTTTTTAAATAATATAAAAA	.......(((((((......))))))).....................((((((.((..(((((.((.(((((((..((((((((((((((.((((((((((....(((((((((((((.((((((((((....)))))))))).))))))).))))))..)))))))))).))))))))))))))..)))))..)).))......)))))...)).)))))).............((((((.......))))))
JF423574	Neocallimastigales;Neocallimastigaceae;SK1;SK1;JF423574	AATAAATAGCCAAATTATTTGGCAATTAATAATCATCCTACCCTTTGTGAATTTGTTTTGAATTGTAATAATTTTTTTTTTGAAAATTATTAAAAATGTCTTTCCCTAATGGATAAAGTTGAAAAGCTTTTGATATTAGGGGATAAATTTTTTAATAATTTTTGATAAAAAAAGACCTTTTTTCTAAAATTAAACATTTTGTATTCATTTGTCTAAAAATTATTTTTAATAATATAAAAA	.((.(((.((((((...)))))).))).))................((((((.(((((.(((.........(((((((.(((((((((((((((((.....((((((((((...((((((....))))))...)))))))))).....))))))))))))))))).)))))))........))).......)))))......))))))..........((((((...)))))).......
JF423575	Neocallimastigales;Neocallimastigaceae;Neocallimastix;Neocallimastix 1;JF423575	AAAAAATATCGCTCGATTGAGAGTGATTTAATAATCATCCTACCCTTTGTGAATTTGTTGTTTGTAATAATTTTTTTTGATTTTTAAAAAAAAATTATTTATGGTTTTGTCTATCCCTAAAATTGGTTTGTTGTGAAATGAATCAAATTTAGGGAATAGGCTTTCATAAATAAGTTTTTTTTAAAGTCTTAAAGACCTTTTTTAAAATTAAACTTTTGTATTCATTTGTCTAAATTTTTTTTAAATAATATAAAAA	.......(((((((......))))))).....................((((((.((..((((((((.((.(((((..((((((.(((((((..((((((((((....(((((((((((((.((((((((((....)))))))))).))))))).))))))..)))))))))).))))))).))))))..)))))...)).)))....)))))...)).))))))............((((((.......))))))
JF423576	Neocallimastigales;Neocallimastigaceae;Neocallimastix;Neocallimastix 1;JF423576	AAAAAATATCGCTCGATTGAGAGTGATTTAATAGTCATCCTACCCTTTGTGAATTTTGTTGTTTGTAATAATTTTTTTTGATTTTAAAAAAAAATTATTTATGGTTTTGTCTATCCCTAAAATTGGTTTGTTGTGAAATGAATCAAATTTAGGGAATAGGCTTTCATAAATAAGTTTTTTTTAAAGTCTTAAAGACCTTTTTTAAAATTAAACTTTTGTATTCATTTGTCTAAATTTTTTTTAAAATAATTTAAAAA	.......(((((((......))))))).....................((((((..((..((((((((.((.(((((..((((((((((((((.((((((((((....(((((((((((((.((((((((((....)))))))))).))))))).))))))..)))))))))).))))))))))))))..)))))...)).)))....)))))...)).))))))............((((((((....))))))))
JF423578	Neocallimastigales;Neocallimastigaceae;Piromyces;Piromyces 2;JF423578	AATAAATGGCTCCGCGTTAGGAGCACTTAATAATCCTACCCTTTGTGAATTTGTTGTTTGAAATAATTTTTTTTAAAATTATTGATTGTCTTTCCCTGTTGAATTAGTTGTCGTAAGACAAGTGATTCGCAGGGGATAGTCAGTAATTTTTAAAAAGACCTTTTTTTAAATTAAACTTTTTGTATTCATTTGTCTAAAATTATTTTTATAATTTAAAAA	........(((((......)))))....................((((((..(((((((((((.(((((((((.((((((((((((((((...((((((.((((((.(((((....))))).)))))))))))))))))))))))))))).)))))))..)).))))))))..))).......)))))).............((((((.....))))))
JF423579	Neocallimastigales;Neocallimastigaceae;Piromyces;Piromyces 2;JF423579	AATAAATGGCTCCGCGTTAGGAGCACTTAATAATCCTACCCTTTGTGAATTTGTTGTTTGAAATAATTTTTTTTTAAAATTATTGATTGTCTTTCCCTGTTGAATTAGTTGTCGTAAGACAAGTGATTCGCAGGGGATAGTCAGTAATTTTTAAAAAGACTCTTTTTTTAAATTAAACTTTTTGTATTCATTTGTCTAAAATTATTTTTATAATTTAAAAA	........(((((......)))))....................((((((..(((((((((((.((.(((((((.((((((((((((((((...((((((.((((((.(((((....))))).)))))))))))))))))))))))))))).)))))))...)).))))))))..))).......)))))).............((((((.....))))))
JF423581	Neocallimastigales;Neocallimastigaceae;SK1;SK1;JF423581	AATAAATAGCCAAATTATTTGGCAATTAATAATCATCCTACCCTTTGTGAATTTGTTTTGAATTGTAATAATTTTTTTTTTTGAAAATTATTAAAAATGTCTTTCCCTAATGGATAAAGTTGAAAAGCTTTTGATATTAGGGGATAGATTTTTTAATAATTTTTGATAAAAAAAGACCTTTTTTCTAAAATTAAACATTTTGTATTCATTTGTCTAAAATTATTTTTATAATTTAAAAA	.((.(((.((((((...)))))).))).))................((((((.(((((.(((.........((((((((.(((((((((((((((((.((((((((((((((...((((((....))))))...)))))))))).))))))))))))))))))))).)))))))).......))).......)))))......)))))).............((((((.....))))))
JF423583	Neocallimastigales;Neocallimastigaceae;Neocallimastix;Neocallimastix 1;JF423583	AAAAAATATCGCTCGATTGAGAGTGATTTAATAATCATCCTACCCTTTGTGAATTTGTTGTTTGTAATAATTTTTTTTGATTTTAAAAAAAAATTATTTATGGTTTTGTCTATCCCTAAAATTGGTTTGTTTGTTGTAAAAGACAAGTGAATCAATTTAGGGAATAGGCTTTCATAAATAAGTTTTTTTTTAAAGTCTTAAAGACCTTTTTTAAAATTAAACTTTTGTATTCATTTGTCTAAATTTTTTTTAAATAATATAAAAA	.......(((((((......))))))).....................((((((.((..((((((((.((.(((((..(((((((((((((((((((((((((....((((((.(((.(((((((((((((((((......))))))))))))))))).))).))))))..)))))))))).)))))))))))))))..)))))...)).)))....)))))...)).))))))............((((((.......))))))
JF423586	Neocallimastigales;Neocallimastigaceae;SK1;SK1;JF423586	AATAAATAGCCAAATTATTTGGCAATTAATAATCATCCTACCCTTTGTGAATTTGTTTTGAATTGTAATAATTTTTTTTTTTTGAAAATTATTAAAATGTCTTTCCCTAATGGATAAAGTTGAAAAGCTTTTGATATTAGGGGATAGATTTTTAATAATTTTTGATAAAAAAAGACCTTTTTTCTAAAATTAAACATTTTGTATTCATTTGTCTAAAAATTATTTTTAATAATTTAAAAA	.((.(((.((((((...)))))).))).))................((((((.(((((.(((....((...(((((((((.((((((((((((((((.((((((((((((((...((((((....))))))...)))))))))).)))))))))))))))))))).)))))))))...)).))).......)))))......))))))..............(((((((....)))))))
JF423587	Neocallimastigales;Neocallimastigaceae;SK1;SK1;JF423587/JF423592/JF423571	AATAAATAGCCAAATTATTTGGCAATTAATAATCATCCTACCCTTTGTGAATTTGTTTTGAATTGTAATAATTTTTTTTTTTGAAAATTATTAAAAATGTCTTTCCCTAATGGATAAAGTTGAAAAGCTTTTGATATTAGGGGATAGATTTTTAATAATTTTTGATAAAAAAAGACCTTTTTTCTAAAATTAAACATTTTGTATTCATTTGTCTAAAAATTATTTTTAATAATTTAAAAA	.((.(((.((((((...)))))).))).))................((((((.(((((.(((.........((((((((.((((((((((((((((..((((((((((((((...((((((....))))))...)))))))))).)))))))))))))))))))).)))))))).......))).......)))))......))))))..............(((((((....)))))))
JF423588	Neocallimastigales;Neocallimastigaceae;Neocallimastix;Neocallimastix 1;JF423588	AAAAAATATCGCTCGATTGAGAGTGATTTAATAATCATCCTACCCTTTGTGAATTTGTTGTTTGTAATAATTTTTTTTGATTTTAAAAAAAAAATTATTTATGGTTTTGTCTATCCCTAAAATTGGTTTGTTGTGAAATGAATCAAATTTAGGGAATAGGCTTTCATAAATAAGTTTTTTTTAAAGTCTTAAAGACCTTTTTTTAAAATTAAACTTTTGTATTCATTTGTCTAAAATTTTTTTTAAATAATATAAAAA	.......(((((((......))))))).....................((((((.((..(((((.((.((.(((((..((((((((((((((..((((((((((....(((((((((((((.((((((((((....)))))))))).))))))).))))))..)))))))))).))))))))))))))..)))))...)).))......)))))...)).)))))).............((((((.......))))))
JF423591	Neocallimastigales;Neocallimastigaceae;Neocallimastix;Neocallimastix 1;JF423591	AAAAAATATCACTTGATTGAAAGTGATTTAATAATCATCCTACCCTTTGTGAATTTGTTGTTTGTAATAATTTTTTTTGATTTTAAAAAAAAAAATTATTTATGGTTTTGTCTATCCCTAAAATTGGTTTGTTGTGAAATGAATCAAATTTAGGGAATAGGCTTTCATAAATAAGTTTTTTTTTTAAAGTCTTAAAGACCTTTTTTTAAAATTAAACTTTTGTATTCATTTGTCTAAAATTTTTTTTAAATAATATAAAAA	.......(((((((......))))))).....................((((((.((..(((((.((.((.(((((..((((((((((((((((.((((((((((....(((((((((((((.((((((((((....)))))))))).))))))).))))))..)))))))))).))))))))))))))))..)))))...)).))......)))))...)).)))))).............((((((.......))))))
JF423594	Neocallimastigales;Neocallimastigaceae;Neocallimastix;Neocallimastix 1;JF423594/JF423523	AAAAAATATCACTCGATTGAGAGTGATTTAATAATCATCCTACCCTTTGTGAATTTGTTGTTTGAAATAATTTTTTTTGATTTTAAAAAAAAATTATTTATGGTTTTGTCTATCCCTAAAATTGGTTTGTTTGTTGTAAAAGACAAGTGAATCAATTTAGGGAATAGGCTTTCATAAATAAGTTTTTTTTAAAGTCTTAAAGACCTTTTTTTAAAATTAAACTTTTGTATTCATTTGTCTAAATTTTTTTTAAAATAATATAAAAA	.......(((((((......))))))).....................((((((..(((.(((((((.((.(((((..((((((((((((((.((((((((((....((((((.(((.(((((((((((((((((......))))))))))))))))).))).))))))..)))))))))).))))))))))))))..)))))..)).)))))))....)))......))))))............((((((........))))))
JF423595	Neocallimastigales;Neocallimastigaceae;Neocallimastix;Neocallimastix 1;JF423595	AAAAAATATCACTCGATTGAGAGTGATTTAATAATCATCCTACCCTTTGTGAATTTGTTGTTTGTAATAATTTTTTTTGATTTTAAAAAAAAATTATTTATGGTTTTGTCTATCCCTAAAATTGGTTTGTTGTGAAATGAATCAAATTTAGGGAATAGGCTTTCATAAATAAGTTTTTTTTAAAGTCTTAAAGACCTTTTTTAAAATTAAACTTTTGTATTCATTTGTCTAAATTTTTTTTAAATAATATAAAAA	.......(((((((......))))))).....................((((((.((..((((((((.((.(((((..((((((((((((((.((((((((((....(((((((((((((.((((((((((....)))))))))).))))))).))))))..)))))))))).))))))))))))))..)))))...)).)))....)))))...)).))))))............((((((.......))))))
JF423597	Neocallimastigales;Neocallimastigaceae;SK1;SK1;JF423597	AATAAATAGCCAAATTATTTGGCAGTTAATAATCATCCTACCCTTTGTGAATTTGTTTTGAATTGTAATAATTTTTTTTTTTGAAAATTATTAAAAATGTCTTTCCCTAATGGATAAAGTTGAAAAGCTTTTGATATTAGGGGATAGATTTTTTAATAATTTTTGATAAAAAAAGACCTTTTTTCTAAAATTAAACATTTTGTATTCATTTGTCTAAAAATTATTTTTAATAATTTAAAAA	.((.(((.((((((...)))))).))).))................((((((.(((((.(((.........((((((((.(((((((((((((((((.((((((((((((((...((((((....))))))...)))))))))).))))))))))))))))))))).)))))))).......))).......)))))......))))))..............(((((((....)))))))
JF423599	Neocallimastigales;Neocallimastigaceae;Neocallimastix;Neocallimastix 1;JF423599	AAAAAATATCGCTCGATTGAGAGTGATTTAATAATCATCCTACCCTTTGTGAATTTGTTGTTTGTAATAATTTTTTTTGATTTTAAAAAAAAATTATTTATGGTTTTGTCTATCCCTAAAATTGGTTTGTTTGTTGTAAAAGACAAGTGAATCAATTTAGGGAATAGGCTTTCATAAATAAGTTTTTTTTAAAGTCTTAAAGACCTTTTTTTAAAATTAAACTTTTGTATTCATTTGTCTAAATTTTTTTTTAAATAATTTAAAAA	.......(((((((......))))))).....................((((((.((..(((((.((.((.(((((..((((((((((((((.((((((((((....((((((.(((.(((((((((((((((((......))))))))))))))))).))).))))))..)))))))))).))))))))))))))..)))))...)).))......)))))...)).)))))).............((((((((...))))))))
JF423600	Neocallimastigales;Neocallimastigaceae;Neocallimastix;Neocallimastix 1;JF423600	AAAAAATATCGCTCGATTGAGAGTGATTTAATAATCATCCTACCCTTTGTGAATTTGTTGTTTGTAATAATTTTTTTTGATTTTAAAAAAAAATTATTTATGGTTTTGTCTATCCCTAAAATTGGTTTGTTGTGAAATGAATCAAATTTAGGGAATAGGCTTTCATAAATAAGTTTTTTTTAAAGTCTTAAAGACCTTTTTTTAAAATTAAACTTTTGTATTCATTTGTCTAAAATTTTTTTTAAATAATATAAAAA	.......(((((((......))))))).....................((((((.((..(((((.((.((.(((((..((((((((((((((.((((((((((....(((((((((((((.((((((((((....)))))))))).))))))).))))))..)))))))))).))))))))))))))..)))))...)).))......)))))...)).)))))).............((((((.......))))))
JF423601	Neocallimastigales;Neocallimastigaceae;Piromyces;Piromyces 2;JF423601	AATAAATGGCTCCGATTGTAGGAGCACTTAATAATCCTACCCTTTGTGAATTTGTTGTTTGAAATAATTTTTTTTAAAATTATTGATTGTCTTTCCCTGTTGAATTAGTTGGCGTAAGACAAGTGATTCGCAGGGGATAGTCAGTAATTTTTAAAAAGACCTTTTTTTAAATTAAACTTTTTGTATTCATTTGTCTAAAATTATTTTTATAATATAAAAA	........(((((.......)))))....................((((((..(((((((((((.(((((((((.((((((((((((((((...((((((.((((((.(((........))).)))))))))))))))))))))))))))).)))))))..)).))))))))..))).......)))))).............(((((((...)))))))
JF423602	Neocallimastigales;Neocallimastigaceae;Neocallimastix;Neocallimastix 1;JF423602	AAAAAATATCACTCGATTGAGAGTGATTTAATAATCATCCTACCCTTTGTGAATTTGTTGTTTGTAATAATTTTTTTTGATTTTAAAAAAAAATTATTTATGGTTTTGTCTATCCCTAAAATTGGTTTGTTTGTTGTAAAAGACAAGTGAATCAATTTAGGGAATAGGCTTTCATAAATAAGTTTTTTTTTAAAGTCTTAAAGACCTTTTTTAAAATTAAACTTTTTGTATTCATTTGTCTAAAATTTTTTTAAAATAATATAAAAA	.......(((((((......))))))).....................((((((.((..((((((((.((.(((((..(((((((((((((((((((((((((....((((((.(((.(((((((((((((((((......))))))))))))))))).))).))))))..)))))))))).)))))))))))))))..)))))...)).)))....)))))....)).))))))............((((((........))))))
JF423603	Neocallimastigales;Neocallimastigaceae;Neocallimastix;Neocallimastix 1;JF423603	AAAAAATATCGCTCGATTGAGAGTGATTTAATAATCATCCTACCCTTTGTGAATTTGTTGTTTGTAATAATTTTTTTTGATTTTAAAAAAAAATTATTTATGGTTTTGTCTATCCCTAAAATTGGTTTGTTTGTTGTAAAAGACAAGTGAATCAATTTAGGGAATAGGCTTTCATAAATAAGTTTTTTTTAAAGTCTTAAAGACCTTTTTTTAAAATTAAACTTTTGTATTCATTTGTCTAAAATTTTTTTTAAATAATATAAAAA	.......(((((((......))))))).....................((((((.((..(((((.((.((.(((((..((((((((((((((.((((((((((....((((((.(((.(((((((((((((((((......))))))))))))))))).))).))))))..)))))))))).))))))))))))))..)))))...)).))......)))))...)).)))))).............((((((.......))))))
JF423604	Neocallimastigales;Neocallimastigaceae;Neocallimastix;Neocallimastix 1;JF423604	AAAAAATATCACTCGATTGAGAGTGATTTAATAATCATCCTACCCTTTGTGAATTTGTTGTTTGTAATAATTTTTTTTGATTTTAAAGAAAAATTATTTATGGTTTTGTCTATCCCTAAAATTGGTTCGTTGTGAAATGAATCAAATTTAGGGAATAGGCTTTCATAAATAAGTTTTTTTTAAAGTCTTAAAGACCTTTTTTTAAAATTAAACTTTTGTATTCATTTGTCTAAATTTTTTTTAAAATAATTTAAAAA	.......(((((((......))))))).....................((((((.((..(((((.((.((.(((((..((((((((((((((.((((((((((....(((((((((((((.((((((((((....)))))))))).))))))).))))))..)))))))))).))))))))))))))..)))))...)).))......)))))...)).))))))............((((((((....))))))))
JF423605	Neocallimastigales;Neocallimastigaceae;SK1;SK1;JF423605	AATAAATAGCCAAATTATTTGGCAATTAATAATCATCCTACCCTTTGTGAATTTGTTTTGAATTGTAATAATTTTTTTTTTTGAAAATTATTAAAATGTCTTTCCCTAATGGATAAAGTTGAAAAGCTTTTGATATTAGGGGATAGATTTTTAATAATTTTTGATAAAAAAAGACCTTTTTTCTAAAATTAAACATTTTGTATTCATTTGTCTAAAAATTATTTTTAATAATTTAAAAA	.((.(((.((((((...)))))).))).))................((((((.(((((.(((.........((((((((.((((((((((((((((.((((((((((((((...((((((....))))))...)))))))))).)))))))))))))))))))).)))))))).......))).......)))))......))))))..............(((((((....)))))))
JF423607	Neocallimastigales;Neocallimastigaceae;SK1;SK1;JF423607	AATAAATAGCCAAATTATTTGGCAATTAATAATCATCCTACCCTTTGTGAATTTGTTTTGAATTGTAATAATTTTTTTTTTGAAAATTATTAAAAATGTCTTTCCCTAATGGATAAAGTTGAAAAGCTTTTGATATTAGGGGATAGATTTTTAATAATTTTTGATAAAAAAAGACCTTTTTTCTAAAATTAAACATTTTGTATTCATTTGTCTAAAAATTATTTTTAATAATATAAAAA	.((.(((.((((((...)))))).))).))................((((((.(((((.(((.........(((((((.((((((((((((((((..((((((((((((((...((((((....))))))...)))))))))).)))))))))))))))))))).)))))))........))).......)))))......))))))..........((((((...)))))).......
JF423608	Neocallimastigales;Neocallimastigaceae;SK1;SK1;JF423608	AATAAATAGCCAAATTATTTGGCAATTAATAATCATCCTACCCTTTGTGAATTTGTTTTGAATTGTAATGATTTTTTTTTTGAAAATTATTAAAAATGTCTTTCCCTAATGGATAAAGTTGAAAAGCTTTTGATATTGGGGGATAGATTTTTTAATAATTTTTGATAAAAAAAGACCTTTTTTCTAAAATTAAACATTTTGTATTCATTTGTCTAAAAATTATTTTTAATAATTTAAAAA	.((.(((.((((((...)))))).))).))................((((((.(((((.(((.........(((((((.(((((((((((((((((.((((((((((((((...((((((....))))))...)))))))))).))))))))))))))))))))).)))))))........))).......)))))......))))))..............(((((((....)))))))
JF423609	Neocallimastigales;Neocallimastigaceae;Piromyces;Piromyces 2;JF423609/JF423584	AATAAATGGCTCCGCGTTAGGAGCACTTAATAATCCTACCCTTTGTGAATTTGTTGTTTGAAATAATTTTTTTTTAAAATTATTGATTGTCTTTCCCTGTTGAATTAGTTGTCGTAAGACAAGTGATTCGCAGGGGATAGTCAGTAATTTTTAAAAAGACCTTTTTTTAAATTAAACTTTTTGTATTCATTTGTCTAAAATTATTTTTATAATTTAAAAA	........(((((......)))))....................((((((..(((((((((((.((.(((((((.((((((((((((((((...((((((.((((((.(((((....))))).)))))))))))))))))))))))))))).)))))))..)).))))))))..))).......)))))).............((((((.....))))))
JF423610	Neocallimastigales;Neocallimastigaceae;Neocallimastix;Neocallimastix 1;JF423610	AAAAAATATCACTCGATTGAGAGTGATTTAATAATCATCCTACCCTTTGTGAATTTGTTGTTTGAAATAATTTTTTTTTGACGTGGAATAAAAAAAAAATTATTTATGGTTTTGTCTATCCCTAAATTGGTTTGTTTGTTGTAAAAGACAAGTGAATCATTTAGGGAATAGGCTTTCCTAAATAATTGATTTTTTTTTCCAATGTCTTAAAAGACCTTTTTTTAAAATTAAACTTTTGTATTCATTTGTCTAAAATAATTTTTAAAATAATTTAAAAA	.......(((((((......))))))).....................((((((..(((.(((((((.((.((((((..(((.(((((.((((((..(((((((((.((....((((((((((((((.((((((((((((......)))))))))))))))))))).))))))...)))))))))))..)))))).)))))..)))..))))))..)).)))))))....)))......)))))).............((((((((....))))))))
JF423612	Neocallimastigales;Neocallimastigaceae;SK1;SK1;JF423612	AATAAATAGCCAAATTATTTGGCAATTAATAATCATCCTACCCTTTGTGAATTTGTTTTGAATTGTAATAATTTTTTTTTTTTGAAAATTATTAAAATGTCTTTCCCTAATGGATAAAGTTGAAAAGCTTTTGATATTAGGGGATAGATTTTAATAATTTTTGATAAAAAAAGACCTTTTTTTTAAAATTAAACATTTTGTATTCATTTGTCTAAAAATTATTTTTAATAATTTAAAAA	.((.(((.((((((...)))))).))).))................((((((.(((((..((((.(((.(((((((((((.(((((((((((((((..((((((((((((((...((((((....))))))...)))))))))).))))))))))))))))))).)))))))))...))...))).)))))))))......))))))..............(((((((....)))))))
JF423613	Neocallimastigales;Neocallimastigaceae;SK1;SK1;JF423613	AATAAATAGCCAAATTATTTGGCAATTAATAATCATCCTACCCTTTGTGAATTTGTTTTGAATTGTAATAATTTTTTTTTTGAAAATTATTAAAAATGTCTTTCCCTAATGGATAAAGTTGAAAAGCTTTTGATATTAGGGGATAGATTTTTTAATAATTTTTGATAAAAAAAGACCTTTTTTCTAAAATTAAACATTTTGTATTCATTTGTCTAAAAATTATTTTTAATAATATAAAAA	.((.(((.((((((...)))))).))).))................((((((.(((((.(((.........(((((((.(((((((((((((((((.((((((((((((((...((((((....))))))...)))))))))).))))))))))))))))))))).)))))))........))).......)))))......))))))..........((((((...)))))).......
JF423614	Neocallimastigales;Neocallimastigaceae;Neocallimastix;Neocallimastix 1;JF423614	AAAAAATATCGCTCGATTGAGAGTGATTTAATAATCATCCTACCCTTTGTGAATTTGTTGTTTGAAATAATTTTTTTTTGACGTGGAATAAAAAAAAAATTATTTATGGTTTTGTCTATCCCTAAATTGGTTTGTTTGTTGTAAAAGACAAGTGAATCATTTAGGGAATAGGCTTTCCTAAATAATTGATTTTTTTTCCAATGTCTTAAAAGACCTTTTTTTAAAATTAAACTTTTGTATTCATTTGTCTAAAATAATTTTTAAAATAATATAAAAA	.......(((((((......))))))).....................((((((..(((.(((((((.((.((((((..(((.(((((.(((((...(((((((((.((....((((((((((((((.((((((((((((......)))))))))))))))))))).))))))...)))))))))))..))))).)))))..)))..))))))..)).)))))))....)))......)))))).............((((((........))))))
JF423616	Neocallimastigales;Neocallimastigaceae;SK1;SK1;JF423616/JF423627	AATAAATAGCCAAATTATTTGGCAATTAATAATCATCCTACCCTTTGTGAATTTGTTTTGAATTGTAATAATTTTTTTTTTTGAAAATTATTAAAAATGTCTTTCCCTAATGGATAAAGTTGAAAAGCTTTTGATATTAGGGGATAGATTTTTTAATAATTTTTGATAAAAAAAGACCTTTTTTCTAAAATTAAACATTTTGTATTCATTTGTCTAAAAATTATTTTTAATAATTTAAAAA	.((.(((.((((((...)))))).))).))................((((((.(((((.(((.........((((((((.(((((((((((((((((.((((((((((((((...((((((....))))))...)))))))))).))))))))))))))))))))).)))))))).......))).......)))))......))))))..............(((((((....)))))))
JF423617	Neocallimastigales;Neocallimastigaceae;SK1;SK1;JF423617	AATAAATAGCCAAATTATTTGGCAATTAATAATCATCCTACCCTTTGTGAATTTGTTTTGAATTGTAATAATTTTTTTTTTTGAAAATTATTAAAAATGTCTTTCCCTAATGGATAAAGTTGAAAAGCTTTTGATATTAGGGGATAGATTTTTAATAATTTTTGATAAAAAAGACCTTTTTTTTAAAATTAAACATTTTGTATTCATTTGTCTAAAAATTATTTTTAATAATTTAAAAA	.((.(((.((((((...)))))).))).))................((((((.(((((..((((.(((.((((((((((.((((((((((((((((..((((((((((((((...((((((....))))))...)))))))))).)))))))))))))))))))).))))))))...))...))).)))))))))......))))))..............(((((((....)))))))
JF423618	Neocallimastigales;Neocallimastigaceae;SK1;SK1;JF423618/JF423577	AATAAATAGCCAAATTATTTGGCAATTAATAATCATCCTACCCTTTGTGAATTTGTTTTGAATTGTAATAATTTTTTTTTTGAAAATTATTAAAAATGTCTTTCCCTAATGGATAAAGTTGAAAAGCTTTTGATATTAGGGGATAGATTTTTTAATAATTTTTGATAAAAAAAGACCTTTTTTCTAAAATTAAACATTTTGTATTCATTTGTCTAAAAATTATTTTTAATAATTTAAAAA	.((.(((.((((((...)))))).))).))................((((((.(((((.(((.........(((((((.(((((((((((((((((.((((((((((((((...((((((....))))))...)))))))))).))))))))))))))))))))).)))))))........))).......)))))......))))))..............(((((((....)))))))
JF423619	Neocallimastigales;Neocallimastigaceae;Neocallimastix;Neocallimastix 1;JF423619	AAAAAATATCACTCGATTGAGAGTGATTTAATAATCATCCTACCCTTTGTGAATTTGTTGTTTGAAATAATTTTTTTTTGACGTGGAATAAAAAAAAATTATTTATGGTTTTGTCTATCCCTAAATTGGTTTGTTTGTTGTAAAAGACAAGTGAATCATTTAGGGAATAGGCTTTCCTAAATAATTGATTTTTTTTTCCAATGTCTTAAAAGACCTTTTTTTAAAATTAAACTTTTGTATTCATTTGTCTAAAATAATTTTTAAAATAATTTAAAAA	.......(((((((......))))))).....................((((((..(((.(((((((.((.((((((..(((.(((((.((((((.(((((((((.((....((((((((((((((.((((((((((((......)))))))))))))))))))).))))))...)))))))))))..)))))).)))))..)))..))))))..)).)))))))....)))......)))))).............((((((((....))))))))
JF423620	Neocallimastigales;Neocallimastigaceae;SK1;SK1;JF423620	AATAAATAGCCAAATTATTTGGCGATTAATAATCATCCTACCCTTTGTGAATTTGTTTTGAATTGTAATAATTTTTTTTTTGAAAATTATTAAAATGTCTTTCCCTAATGGATAAAGTTGAAAAGCTTTTGATATTAGGGGATAGATTTTTAATAATTTTTGATAAAAAAAGACCTTTTTTCTAAAATTAAACATTTTGTATTCATTTGTCTAAAAATTATTTTTAATAATTTAAAAA	.((.(((.((((((...)))))).))).))................((((((.(((((.(((.........(((((((.((((((((((((((((.((((((((((((((...((((((....))))))...)))))))))).)))))))))))))))))))).)))))))........))).......)))))......))))))..............(((((((....)))))))
JF423624	Neocallimastigales;Neocallimastigaceae;Piromyces;Piromyces 7;JF423624/JX184699/JX184541/JX184722	AATAAATGGCTCCGCGTTAGGAGCACTTAATAATCCTACCCTTTGTGAATTTGTTGTTTGAAATAATTTTTTTTAAAATTATTGAATGTCTTTCCCTGTTGAATTAGAGTGTTTTCGGACACAAAGATTCGCAGGGGATAGTCAATAATTTTTAAAAAGACCTTTTTTTAAATTAAACTTTTTGTATTCATTTGTCTAAAATTATTTTTATAATATAAAAA	........(((((......)))))....................((((((..(((((((((((.(((((((((.(((((((((((.((((...((((((.(((((...(((((....)))))...))))))))))))))).))))))))))).)))))))..)).))))))))..))).......)))))).............(((((((...)))))))
JF423625	Neocallimastigales;Neocallimastigaceae;JF423625;JF423625;JF423625	AAAAAATATCGCTCGATTGAGAGTGATTTAATAATCATCCTACCCTTTGTGAATTTGTTATTGTAAATGTAAAAATTTATGTTGTCTATCCCTTGGAAAGTTTGTTCATTTAATAAACCCCAAGGGAATAGGCTTTCATAGACCTTTTTTTTTAAATTAAACATTTTGTATTCATTTGTCTAAAATTTATTTTTAAAAATAATTTAAAAA	.......(((((((......))))))).....................((((((.((((....((((...(((((((((((..(((((((((((((...(((((((.....))))))).))))))).))))))...))))))..))))).)))).....))))......))))))..............((((((((.....))))))))
JF423626	Neocallimastigales;Neocallimastigaceae;JF423626;JF423626;JF423626	AAAAAATATCGCTCGATTGAGAGTGATTTAATAATCATCCTACCCTTTGTGAATTTGTTATTGTAAATGTAAAAATTTATGTTGTCTATCCCTTGGAAAGTTTGTTCATTTAATAAACCCCAAGGGAATAGGCTTTCATAGACCTTTTTTTTTAAATTAAACATTTTGTATTCATTTGTCTAAAATTTATTTTTAGAAATAATTTAAAAA	.......(((((((......))))))).....................((((((.((((....((((...(((((((((((..(((((((((((((...(((((((.....))))))).))))))).))))))...))))))..))))).)))).....))))......))))))..............((((((((.....))))))))
JF423628	Neocallimastigales;Neocallimastigaceae;Neocallimastix;Neocallimastix 1;JF423628	AAAAAATATCGCTCGATTGAGAGTGATTTAATAATCATCCTACCCTTTGTGAATTTTGTTGTTTGTAATAATTTTTTTTGATTTTAAAAAAAAATTATTTATGGTTTTGTCTATCCCTAAAATTGGTTTGTTGTGAAATGAATCAAATTTAGGGAATAGGCTTTCATAAATAAGTTTTTTTTAAAGTCTTAAAGACCTTTTTTTAAATTAAACTTTTTGTATTCATTTGTCTAAAATTATTTTTATAATTTAAAAA	.......(((((((......))))))).....................((((((..((..(((((.((.((.(((((..((((((((((((((.((((((((((....(((((((((((((.((((((((((....)))))))))).))))))).))))))..)))))))))).))))))))))))))..)))))...)).)).....)))))....)).)))))).............((((((.....))))))
JF423630	Neocallimastigales;Neocallimastigaceae;SK4;SK4;JF423630	AAAAAATGGTGCGGCCTTTAATCGTTGGTCACCATTAATAATCCTACCCTCTGTGAATTTGTTTTGAGTAATAATTTTTTTCCAATGAAAAAATTATTTTGGTCTATCCCTGAAGGAAGTATAGTAATATATGACCTCAGGGAGTAGATTTTAAAAAATTTTTTCATAGAAAAGACCTTTTTTTAAATTAAACTTTTGTATTCATTTGTCTAAATTTGTAAAAAAATAATTTAAAAA	....(((((((..(((..........))))))))))................((((((.((.(((((.(((.((.(((((((..(((((((((((.(((.(((((((((((((.((..(((((....)))))..))))))))).))))))..))).))))))))))).)))))))...))..)))..)))))....)).))))))..........((....))..............
JF423631	Neocallimastigales;Neocallimastigaceae;SK4;SK4;JF423631/JF423633	AAAAAATGGTGTGGCCTTTAATTCGTTGGTCACCATTAATAATCCTACCCTTTGTGAATTTGTTTTGAGTAATAATTTTTTTCCAATGAAAAAATTATTTTGGTCTATCCCTGAAGGAAGTATAGTAATATATGACCTCAGGGAGTAGATTTTAAAAAATTTTTTCATAGAAAAGACCTTTTTTTAAATTAAACTTTTGTATTCATTTGTCTAAATTTGTAAAAAAATAATTTAAAAA	....(((((((..(((...........))))))))))................((((((.((.(((((.(((.((.(((((((..(((((((((((.(((.(((((((((((((.((..(((((....)))))..))))))))).))))))..))).))))))))))).)))))))...))..)))..)))))....)).))))))..........((....))..............
JF423634	Neocallimastigales;Neocallimastigaceae;SK4;SK4;JF423634	AAAAAATGGTGTGGCCTTTAATTGTTGGTCACCATTAATAATCCTACCCTTTGTGAATTTGTTTTGAGTAATAATTTTTTTCCAATGAAAAAATTATTTTGGTCTATCCCTGAAGGAAGTATAGTAATATATGACCTCAGGGAGTAGATTTTAAAAAATTTTTTCATAGAAAAGACCTTTTTTTAAATTAAACTTTTGTATTCATTTGTCTAAATTTGTAAAAAAAATAATTTAAAAA	....(((((((..(((..........))))))))))................((((((.((.(((((.(((.((.(((((((..(((((((((((.(((.(((((((((((((.((..(((((....)))))..))))))))).))))))..))).))))))))))).)))))))...))..)))..)))))....)).))))))..........((....))...............
JF423635	Neocallimastigales;Neocallimastigaceae;SK4;SK4;JF423635/JF423632/JF423505	AAAAAATGGTGTGGCCTTTAATTGTTGGTCACCATTAATAATCCTACCCTTTGTGAATTTGTTTTGAGTAATAATTTTTTTCCAATGAAAAAATTATTTTGGTCTATCCCTGAAGGAAGTATAGTAATATATGACCTCAGGGAGTAGATTTTAAAAAATTTTTTCATAGAAAAGACCTTTTTTTAAATTAAACTTTTGTATTCATTTGTCTAAATTTGTAAAAAAATAATTTAAAAA	....(((((((..(((..........))))))))))................((((((.((.(((((.(((.((.(((((((..(((((((((((.(((.(((((((((((((.((..(((((....)))))..))))))))).))))))..))).))))))))))).)))))))...))..)))..)))))....)).))))))..........((....))..............
JF423638	Neocallimastigales;Neocallimastigaceae;Piromyces;Piromyces 1;JF423638	AATAAATGGCTCGATTTTAGAGCATTAATAATCATCCTACCCTTTGTGAATTTGTTGTTTGAAATAATTTTTTTTAAAATTATTGATGTCTTTCCCTGTTGAATTGGTTGGTCGTAAGACTAAGTGATTCTCAGGGGATAGTCAATAATTTTTAAAAAGACCTTTTTTTAAATTAAACTTTTTGTATTCATTTGTCTAAAATTATTTTTATAATTTTAAAAA	........((((.......))))......................((((((..(((((((((((.(((((((((.((((((((((((....(((((((..((((((.((((((....)))))).)))))).)))))))..)))))))))))).)))))))..)).))))))))..))).......)))))).............((((((......))))))
JF423640	Neocallimastigales;Neocallimastigaceae;SK1;SK1;JF423640	AATAAATAGCCAAATTATTTGGCAATTAATAATCATCCTACCCTTTGTGAATTTGTTTTGAATTGTAATAATTTTTTTTTTTGAAAATTATTAAAAATGTCTTTCCCTAATGGATAAAGTTGAAAAGCTTTTGATATTAGGGGATAGATTTTTAATAATTTTTGATAAAAAAAGACCTTTTTTCTAAAATTAAACATTTTGTATTCATTTGTCTAAAATTATTTTTATAATTTAAAAA	.((.(((.((((((...)))))).))).))................((((((.(((((.(((.........((((((((.((((((((((((((((..((((((((((((((...((((((....))))))...)))))))))).)))))))))))))))))))).)))))))).......))).......)))))......)))))).............((((((.....))))))
JF423642	Neocallimastigales;Neocallimastigaceae;Neocallimastix;Neocallimastix 1;JF423642	AAAAAATATCACTCGATTGAGAGTGATTTAATAATCATCCTACCCTTTGTGAATTTGTTGTTTGTAATAATTTTTTTTGATTTTAAAAAAAAATTATTTATGGTTTTGTCTATCCCTAAAATTGGTTTGTTGTGAAATGAATCAAATTTAGGGAATAGGCTTTCATAAATAAGTTTTTTTTAAAATCTTAAAGACCTTTTTTTAAAACTAAACTTTTGTATTCATTTGTCTAAATTTTTTTTAAAATAATTTAAAAA	.......(((((((......))))))).....................((((((..(((((((..((.((.(((((..((((((((((((((.((((((((((....(((((((((((((.((((((((((....)))))))))).))))))).))))))..)))))))))).))))))))))))))..)))))...)).))..))))..)))......))))))............((((((((....))))))))
JF423645	Neocallimastigales;Neocallimastigaceae;SK3;SK3;JF423645	AAAAAATAAGACCAATTTAAAACTTATTTGGTCTATTAATAATCCCTACCCTTTGTGAATTTGTTTGTTTGAAATAATTTTTTTTATTAAAAAATTATTGAATGTCTTTCCCTGTTTTTTTGGTGGAAAAATGGTAAAAACGTTTGGAAACCGAAAATCAGGGGAATGGTATTCATTAATTTTTTATTAAAAGACCTTTTTTTAAATTAAACTTTTTGTATTCGATTTGTCTAAAAATTATTTTTATAATATAAAAA	........(((((((..(((...))).))))))).....................(((((..((((((((((((.((..(((((((.((((((((((.((((((((((((((((..((((((((....(((((.......)))))....)))))))).)))))))).)))))))).)))))))))).)))))))..)).))))))).))))).......)))))................(((((((...)))))))
JF423653	Neocallimastigales;Neocallimastigaceae;Neocallimastix;Neocallimastix 1;JF423653/JF423647/JF423650	AAAAAATATCGCTCGATTGAGAGTGATTTAATAATCATCCTACCCTTTGTGAATTTGTTGTTTGTAATAATTTTTTTTGATTTTAAAAAAAGATTATTTATGGTTTTGTCTATCCCTAAAATTGGTTTGTTGTGAAATGAATCAAATTTAGGGAATAGGCTTTCATAAATAAGTTTTTTTTAAAGTCTTAAAGACCTTTTTTTAAAATTAAACTTTTGTATTCATTTGTCTAAAATTTTTTTTAAATAATTTAAAAA	.......(((((((......))))))).....................((((((.((..(((((.((.((.(((((..((((((((((((((.((((((((((....(((((((((((((.((((((((((....)))))))))).))))))).))))))..)))))))))).))))))))))))))..)))))...)).))......)))))...)).)))))).............((((((((...))))))))
JF423655	Neocallimastigales;Neocallimastigaceae;Orpinomyces;Orpinomyces 6;JF423655	AAAAAATATCGCACATGATTTTGTGTGATTTAATAATCATCCTACCCTTTGTGAATTTGTTTGTCATTTTGAAATTTATGTTGTCTATCCCTGATTTCGGAAGAGTTTTGTAAAAGAAACTTTTTCGGTCAGGGAATAGGCTTTCATAGACCTTTTTTAAAATTAAACATTTGTATTCATTTGTCTAAAATTTATTTTTAAAATAATATAAAAA	.......((((((((......)))))))).....................((((((.((((((..(((((((((((((((..((((((((((((..(((((((((((((......))))))))))))))))))).))))))...))))))....))))))))))))))).....))))))...........((((((...))))))........
JF423656	Neocallimastigales;Neocallimastigaceae;Neocallimastix;Neocallimastix 1;JF423656	AAAAAATATCGCTCGATTGAGAGTGATTTAATAATCATCCTACCCTTTGTGAATTTGTTGTTTGAAATAATTTTTTTTTGACGTGGAATAAAAAAAAAATTATTTATGGTTTTGTCTATCCCTAAATTGGTTTGTTTGTTGTGAAAGACAAGTGAATCATTTAGGGAATAGGCTTTCCTAAATAATTGATTTTTTTTTCCAATGTCTTAAAAAACCTTTTTTTAAAATTAAACTTTTGTATTCATTTGTCTAAAATAATTTTTAAAATAATATAAAAA	.......(((((((......))))))).....................((((((..(((.(((((((.((.((((((..(((.(((((.((((((..(((((((((.((....((((((((((((((.((((((((((((......)))))))))))))))))))).))))))...)))))))))))..)))))).)))))..)))..))))))..)).)))))))....)))......)))))).............((((((........))))))
JF423657	Neocallimastigales;Neocallimastigaceae;Neocallimastix;Neocallimastix 1;JF423657/JF423643/JF423649	AAAAAATATCGCTCGATTGAGAGTGATTTAATAATCATCCTACCCTTTGTGAATTTGTTGTTTGAAATAATTTTTTTTTGACGTGGAATAAAAAAAAAATTATTTATGGTTTTGTCTATCCCTAAATTGGTTTGTTTGTTGTGAAAGACAAGTGAATCATTTAGGGAATAGGCTTTCCTAAATAATTGATTTTTTTTTCCAATGTCTTAAAAGACCTTTTTTTAAAATTAAACTTTTGTATTCATTTGTCTAAAATAATTTTTAAAATAATTTAAAAA	.......(((((((......))))))).....................((((((..(((.(((((((.((.((((((..(((.(((((.((((((..(((((((((.((....((((((((((((((.((((((((((((......)))))))))))))))))))).))))))...)))))))))))..)))))).)))))..)))..))))))..)).)))))))....)))......)))))).............((((((((....))))))))
JF423658	Neocallimastigales;Neocallimastigaceae;SK3;SK3;JF423658	AAAAAATAAGACCAATTTAAAACTTTATTTGGTCTATTAATAATCCCTACCCTTTGTGAATTTGTTTGTTTGAAATAATTTTTTTTATTAAAAAATTATTGAATGTCTTTCCCTGTTTTTTTTGGTGGAGAATTGTTGTAAAAGCAGTTTGAAACCAGAAAATCAGGGGAATGGTATTCATTAATTTTTTTATAAAAGACCTTTTTTTAAAATTAAACATTTTGTATTCATTTGTCTAAAAATTATTTTTATAATTTAAAAA	........(((((((..(((....))).)))))))....................((((((.(((((((((((((.((..((((((((.(((((((((.((((((((((((((((..(((((((((...((((((((.....))))))))...))))))))).)))))))).)))))))).))))))))).))))))))..)).)))))))..))))))......))))))..............((((((.....))))))
JF423659	Neocallimastigales;Neocallimastigaceae;Neocallimastix;Neocallimastix 1;JF423659	AAAAAATATCGCTCGATTGAGAGTGATTTAATAATCATCCTACCCTTTGTGAATTTGTTGTTTGTAATAATTTTTTTTGATTTTAAAAAAAAATTATTTATGGTTTTGTCTATCCCTAAAATTGGTTTGTTGTGAAATGAATCAAATTTAGGGAATAGGCTTTCATAAATAAGTTTTTTTTTAAAGTCTTAAAGACCTTTTTTAAAATTAAACTTTTGTATTCATTTGTCTAAAATTTTTTTAAAATAATATAAAAA	.......(((((((......))))))).....................((((((.((..((((((((.((.(((((..(((((((((((((((((((((((((....(((((((((((((.((((((((((....)))))))))).))))))).))))))..)))))))))).)))))))))))))))..)))))...)).)))....)))))...)).))))))............((((((........))))))
JF423660	Neocallimastigales;Neocallimastigaceae;Neocallimastix;Neocallimastix 1;JF423660/JF423652	AAAAAATATCGCTCGATTGAGAGTGATTTAATAATCATCCTACCCTTTGTGAATTTGTTGTTTGTAATAATTTTTTTTGATTTTAAAAAAAAATTATTTATGGTTTTGTCTATCCCTAAAATTGGTTTGTTGTGAAATGAATCAAATTTAGGGAATAGGCTTTCATAAATAAGTTTTTTTTAAAGTCTTAAAGACCTTTTTTAAAATTAAACTTTTGTATTCATTTGTCTAAATTTTTTTTAAATAATATAAAAA	.......(((((((......))))))).....................((((((.((..((((((((.((.(((((..((((((((((((((.((((((((((....(((((((((((((.((((((((((....)))))))))).))))))).))))))..)))))))))).))))))))))))))..)))))...)).)))....)))))...)).))))))............((((((.......))))))
JF423662	Neocallimastigales;Neocallimastigaceae;SK3;SK3;JF423662	AAAAAATAAGACCAATTCTAAAACTTTATTTCGGTCTATTAATAATCCCTACCCTTTCGTGAATTTGTTTGTTTGAAATAATTTTTTTTATTAAAAAATTATTGAATAGTCTTTCCCTGTTTTTTTTGGTGGAGAATTGTTGTAAAAGCAGTTTGAAACCAGAAAATCAGGGGAATGGTATTCATTAATTTTTTTATAAAAGACCTTTTTTTAAAATTAAACATTTTGTATTCATTTGTCTAAAAATTATTTTTATAATTTAAAAA	........(((((...................))))).....................((((((.(((((((((((((.((..((((((((.(((((((((.((((((.((((((((((..(((((((((...((((((((.....))))))))...))))))))).)))))))).)))))))).))))))))).))))))))..)).)))))))..))))))......))))))..............((((((.....))))))
JF423664	Neocallimastigales;Neocallimastigaceae;Neocallimastix;Neocallimastix 1;JF423664/JF423670	AAAAAATATCGCTCGATTGAGAGTGATTTAATAATCATCCTACCCTTTGTGAATTTGTTGTTTGAAATAATTTTTTTTGATTTTAAAAAAAAATTATTTATGGTTTTGTCTATCCCTAAAATTGGTTTGTTGTGAAATGAATCAAATTTAGGGAATAGGCTTTCATAAATAAGTTTTTTTTAAAGTCTTAAAGACCTTTTTTTAAAATTAAACTTTTGTATTCATTTGTCTAAAATTTTTTTTAAATAATTTAAAAA	.......(((((((......))))))).....................((((((..(((.(((((((.((.(((((..((((((((((((((.((((((((((....(((((((((((((.((((((((((....)))))))))).))))))).))))))..)))))))))).))))))))))))))..)))))..)).)))))))....)))......)))))).............((((((((...))))))))
JF423665	Neocallimastigales;Neocallimastigaceae;Neocallimastix;Neocallimastix 1;JF423665/JX184893	AAAAAATATCACTTGATTGAAAGTGATTTAATAATCATCCTACCCTTTGTGAATTTGTTGTTTGTAATAATTTTTTTTGATTTTAAAAAAAAAAAATTATTTATGGTTTTGTCTATCCCTAAAATTGGTTTGTTGTGAAATGAATCAAATTTAGGGAATAGGCTTTCATAAATAAGTTTTTTTTTTAAAGTCTTAAAGACCTTTTTTTAAAATTAAACTTTTGTATTCATTTGTCTAAAATTTTTTTTAAATAATTTAAAAA	.......(((((((......))))))).....................((((((.((..(((((.((.((.(((((..((((((((((((((((..((((((((((....(((((((((((((.((((((((((....)))))))))).))))))).))))))..)))))))))).))))))))))))))))..)))))...)).))......)))))...)).)))))).............((((((((...))))))))
JF423668	Neocallimastigales;Neocallimastigaceae;Neocallimastix;Neocallimastix 1;JF423668	AAAAAATATCACTTGATTGAAAGTGATTTAATAATCATCCTACCCTTTGTGAATTTGTTGTTTGAAATAATTTTTTTTGACGTGGAATAAAAAAAAAAATTATTTATGGTTTTGTCTATCCCTAAATTGGTTTGTTTGTTGTAAAAGACAAGTGAATCATTTAGGGAATAGGCTTTCCTAAATAATTGATTTTTTTTCCAATGTCTTAAAAGACCTTTTTTTAAAATTAAACTTTTGTATTCATTTGTCTAAAATTTTTTTTAAAATAATATAAAAA	.......(((((((......))))))).....................((((((..(((.(((((((.((((((((..(((.(((((.(((((....(((((((((.((....((((((((((((((.((((((((((((......)))))))))))))))))))).))))))...)))))))))))..))))).)))))..)))..))))))..)).)))))))....)))......)))))).............((((((........))))))
JF423669	Neocallimastigales;Neocallimastigaceae;SK1;SK1;JF423669	AATAAATAGCCAAATTATTTGGCAATTAATAATCATCCTACCCCTTGTGGATTTGTTTTGAATTGTAATAATTTTTTTTTTTGAAAATTATTAAAAATGTCTTTCCCTAATGGATAAAGTTGAAAAGCTTTTGATATTAGGGGATAGATTTTTTAATAATTTTTGATAAAAAAAGACCTTTTTTCTAAAATTAAACATTTTGTATTCATTTGTCTAAAAATTATTTTTAATAATTTAAAAA	.((.(((.((((((...)))))).))).))................((((((.(((((.(((.........((((((((.(((((((((((((((((.((((((((((((((...((((((....))))))...)))))))))).))))))))))))))))))))).)))))))).......))).......)))))......))))))..............(((((((....)))))))
JF423671	Neocallimastigales;Neocallimastigaceae;Neocallimastix;Neocallimastix 1;JF423671/JX184625/JF423857	AAAAAATATCACTCGATTGAGAGTGATTTAATAATCATCCTACCCTTTGTGAATTTGTTGTTTGAAATAATTTTTTTTGATTTTAAAAAAAAAATTATTTATGGTTTTGTCTATCCCTAAAATTGGTTTGTTTGTTGTAAAAGACAAGTGAATCAATTTAGGGAATAGGCTTTCATAAATAAGTTTTTTTTAAAGTCTTAAAGACCTTTTTTAAAATTAAACTTTTTGTATTCATTTGTCTAAAATTTTTTTAAAATAATTTAAAAA	.......(((((((......))))))).....................((((((..(((.(((((((....(((((..((((((((((((((..((((((((((....((((((.(((.(((((((((((((((((......))))))))))))))))).))).))))))..)))))))))).))))))))))))))..)))))....)))))))....))).......))))))............((((((((....))))))))
JF423674	Neocallimastigales;Neocallimastigaceae;SK3;SK3;JF423674	AAAAAATAAGACCAATTTAAAACTTTATTTGGTCTATTAATAATCCCTACCCTTTGTGAATTTGTTTGTTTGAAATAATTTTTTTATTAAAAAATTATTGAATGTCTTTCCCTGTTTTTTTGGTGGAGAATTGTTATAAAAGCAGTTTGAAACCAGAAAATCAGGGGAATGGTATTCATTAATTTTTTTATAAAAGACCTTTTTTTAAAATTAAACATTTTGTATTCATTTGTCTAAAAATTATTTTTATAATTTAAAAA	........(((((((..(((....))).)))))))....................((((((.(((((((((((((.((.((((((((.(((((((((.((((((((((((((((.(((((((((...((((((((.....))))))))...))))))))).)))))))).)))))))).))))))))).))))))))..)).)))))))..))))))......))))))..............((((((.....))))))
JF423677	Neocallimastigales;Neocallimastigaceae;Neocallimastix;Neocallimastix 1;JF423677/JF423851	AAAAAATATCGCTCGATTGAGAGTGATTTAATAATCATCCTACCCTTTGTGAATTTGTTGTTTGTAATAATTTTTTTTGATTTTAAAAAAAAATTATTTATGGTTTTGTCTATCCCTAAAATTGGTTTGTTGTGAAATGAATCAAATTTAGGGAATAGGCTTTCATAAATAAGTTTTTTTTTAAAGTCTTAAAGACCTTTTTTAAAATTAAACTTTTGTATTCATTTGTCTAAAATTTTTTTTAAATAATATAAAAA	.......(((((((......))))))).....................((((((.((..((((((((.((.(((((..(((((((((((((((((((((((((....(((((((((((((.((((((((((....)))))))))).))))))).))))))..)))))))))).)))))))))))))))..)))))...)).)))....)))))...)).)))))).............((((((.......))))))
JF423678	Neocallimastigales;Neocallimastigaceae;Neocallimastix;Neocallimastix 1;JF423678	AAAAAATATCACTCGATTGAGAGTGATTTAATAATCATCCTACCCTTTGTGAATTTGTTGTTTGTAATAATTTTTTTTGATTTTAAAAAAAAATTATTTATGGTTTTGTCTATCCCTAAAATTGGTTTGTTGTGAAATGAATCAAATTTAGGGAATAGGCTTTCATAAATAAGTTTTTTTTTAAAGTCTTAAAGACCTTTTTTAAAATTAAACTTTTGTATTCATTTGTCTAAAATTTTTTTAAAATAATATAAAAA	.......(((((((......))))))).....................((((((.((..((((((((.((.(((((..(((((((((((((((((((((((((....(((((((((((((.((((((((((....)))))))))).))))))).))))))..)))))))))).)))))))))))))))..)))))...)).)))....)))))...)).))))))............((((((........))))))
JF423679	Neocallimastigales;Neocallimastigaceae;SK3;SK3;JF423679/JF423646	AAAAAATGGAACTCTTTCATTTGAGTTCATTAATAATCCCTACCCTTTGTGAATTTGTTTGTTTGAAATAATTTTTTTAATTAAAAAATTATTGAATGTCTTTCCCTGTTTTTTTTGGTGGAAAAATGGTAAAAACGTTTGGAAACCGAAAATCAGGGGAATGGTATTCATATAATTTTTTATTAAAAGACCTTTTTTTAAAATTAAACTTTTTGTATTCATTTGTCTAAAATTATTTTTATAATATAAAAA	........((((((........))))))....................((((((..((((((((((((.((.(((((((((.((((((((((((((((((((((((((...((((((((....(((((.......)))))....)))))))).)))))))).)))))))).)))))))))))))))))))..)).)))))))..))))).......)))))).............(((((((...)))))))
JF423680	Neocallimastigales;Neocallimastigaceae;Orpinomyces;Orpinomyces 5;JF423680	AAAAAATATCACAGTTTTATGTGATTTAATAATCATCCTACCCTTTGTGAATTTGTTTTGTTTGAAAATTTATGTTGTCTATCCCTAGGATATGAAGAAGGAAAGTTTTTTTATGGCTTTCTTTTTTCGTTTCAAGGGAATAGGCTTTCATAGACCTTTTTTTTAAATTAAACATTTGTATTCATTTGTCTAAAATTTATTTTTAATAATTTAAAAA	.......((((((......)))))).....................((((((.(((((.(((((((((((((((..((((((((((..((.((((((((((((((((.......)))))))))))))))).)).)))).))))))...)))))).....))))))))).))))).....))))))..............(((((((....)))))))
JF423682	Neocallimastigales;Neocallimastigaceae;Caecomyces;Caecomyces 1;JF423682	AAAAAATGAGACCTCTTTTGAAGGCCTATTAATAATCCTACCCTTTGTGAATTTGTTGTTTGAAATAATTTTTTTTCCAAAAAAATTATTGAATGTCTTTCCCTGTTTGGTGGAGCTTGTAAAAGTGAAACCATCAGGGGAATGGCAAACAATAATTATTTTGAAAAAAGACCTTTTTTAAAATTAAACTTTATGTATTCATTTGTCTAAAATTATTTTTATAATATAAAAA	........((.(((.......))).))...................((((((..(((.(((((((....(((((((.(((((.((((((((..((((((((((((..((((...((((....))))...)))).)))))))).))))..)))))))).))))).)))))))....)))))))....))).......)))))).............(((((((...)))))))
JF423684	Neocallimastigales;Neocallimastigaceae;Orpinomyces;Orpinomyces 5;JF423684	AAAAAATATCACAGTTTTATGTGATTTAATAATCATCCTACCCTTTGTGAATTTGTTTTGTTTGAAAATTTATGTTGTCTATCCCTTGGATATGAAGAAGGAAAGTTTTTTATGGCTTTCTTTTTTCGTTTCAAGGGAATAGGCTTTCATAGACCTTTTTTTTAAATTAAACATTTGTATTCATTTGTCTAAAATTTATTTTTAATAATTTAAAAA	.......((((((......)))))).....................((((((.(((((.(((((((((((((((..((((((((((((((.((((((((((((((((......)))))))))))))))))))))))).))))))...)))))).....))))))))).))))).....))))))..............(((((((....)))))))
JF423686	Neocallimastigales;Neocallimastigaceae;Caecomyces;Caecomyces 1;JF423686	AAAAAATGAGACCTCTTTGAAGGTCTATTAATAATCCTACCCTTTGTGAATTTGTTGTTTGAAATAATTTTTTTCCAAAAAAAATTATTGAATGTCTTTCCCTGTTTGGTGGAGCTTGTAAAAGTGAAGCCATCAGGGGAATGGCAAACAATAATTATTTTGAAAAAGACCTTTTTTAAAATTAAACTTTATGTATTCATTTGTCTAAAATTATTTTTATAATTTAAAAA	........((((((......))))))...................((((((..(((.(((((((...((((((((..((((.((((((((..((((((((((((..((((...((((....))))...)))).)))))))).))))..)))))))).))))))))))))....)))))))....))).......)))))).............((((((.....))))))
JF423687	Neocallimastigales;Neocallimastigaceae;Orpinomyces;Orpinomyces 5;JF423687/JF423705/JF423690/JF423693	AAAAAATATCACAGTTTATGTGATTTAATAATCATCCTACCCTTTGTGAATTTGTTTTGTTTGAAAATTTATGTTGTCTATCCCTTGGATATGAAGAAGGAAAGTTTTTGTGACTTTCTTTTTTCGTTTCAAGGGAATAGGCTTTCATAGACCTTTTTTTTAAAATTAAACTTTTGTATTCATTTGTCTAAAATTTATTTTTAATAATTTAAAAA	.......((((((.....)))))).....................((((((..((((..((((((((((((((..((((((((((((((.((((((((((((((((.....)))))))))))))))))))))))).))))))...)))))).....))))))))...))))......))))))..............(((((((....)))))))
JF423691	Neocallimastigales;Neocallimastigaceae;SK3;SK3;JF423691	AAAAAATGGAACTCCTTTTTTTGTGAGTTCATTAATAATCCCTACCCTTTGTGAATTTGTTTGTTTGAAATAATTTTTTTATTAAAAAATTATTGAATGTCTTTCCCTGTTTTTGGTGGAAAAATGGTAAAACGTTTGGAAACCAAATCAGGGGAATGGTATTCATATAATTTTTTTATAAAAGACCTTTTTTAAAATTAAACTTTTTGTATTCATTTGTCTAAAATTATTTTTATAATTTAAAAA	........((((((..........))))))....................((((((..((((((((((((....((((((((.((((((((((((((((((((((((((..((((((....(((((......)))))....)))))).)))))))).)))))))).)))))))))).))))))))....)))))))..))))).......)))))).............((((((.....))))))
JF423692	Neocallimastigales;Neocallimastigaceae;Orpinomyces;Orpinomyces 5;JF423692	AAAAAATATCACAGTTTATGTGATTTAATAATCATCCTACCCTTTGTGAATTTGTTTTGTTTGAAAATTTATGTTGTCTATCCCTTGGATATGAAGAAGGAAAGTTTTTTATGGCTTTCTTTTTTCGTTTCAAGGGAATAGGCTTTCATAGACCTTTTTTTTAAATTAAACTTTTTGTATTCATTTGTCTAAATTTATTTTTAATAATATAAAAA	.......((((((.....)))))).....................((((((..((((.(((((((((((((((..((((((((((((((.((((((((((((((((......)))))))))))))))))))))))).))))))...)))))).....))))))))).)))).......)))))).............((((((......))))))
JF423694	Neocallimastigales;Neocallimastigaceae;Orpinomyces;Orpinomyces 1a;JF423694/Orpinomyces_joyonii_SG4/JF423696/JF423685/JF423683/JF423688	AAAAAATAATCACAGTTTTGTGATTTTAATAATCATCCTACCCTTTGTGAATTTGTTTTGTTTGAAAATTTATGTTGTCTATCCCTGGTGGTTTTGGAAAAGTTGAAAAACTTTTTCGAATCCCAGGGACTAGGCTTTCATAGACCTTTTTTTAAATTAAACTTTTTGTATTCATTTGTCTAAATTTATTTTTAATAATTTAAAAA	.......(((((((....))))))).....................((((((..((((.(((((((((((((((..((((((((((((.(((((.(((((((((....))))))))))))))))))))).)))))...))))))....))))))))).)))).......)))))).............(((((((....)))))))
JF423695	Neocallimastigales;Neocallimastigaceae;Orpinomyces;Orpinomyces 5;JF423695	AAAAAATATCACAGTTTTATGTGATTTAATAATCATCCTACCCTTTGTGAATTTGTTTTGTTTGAAAATTTATGTTGTCTATCCCTTGGATATGAAGAAGGAAAGTTTTTTATGGCTTTCTTTTTTCGTTTCAAGGGAATAGGCTTTCATAGACCTTTTTTTTAAATTAAACATTTGTATTCATTTGTCTAAAATTTATTTTTAATAATATAAAAA	.......((((((......)))))).....................((((((.(((((.(((((((((((((((..((((((((((((((.((((((((((((((((......)))))))))))))))))))))))).))))))...)))))).....))))))))).))))).....))))))..............((((((......))))))
JF423698	Neocallimastigales;Neocallimastigaceae;Caecomyces;Caecomyces 1;JF423698	AAAAAATGAGACCTCTTTGAAGGTCTATTAATAATCCTACCCTTTGTGAATTTGTTGTTTGAAATAATTTTTTTCCAAAAAAATTATTGAATGTCTTTCCCTGTTTGGTGGAGCTTGTAAAAGTGAAGCCATCAGGGGAATGGCAAACAATAATTATTTTGAAAAAGACCTTTTTTAAAATTAAACTTTTGTATTCATTTGTCTAAAATTATTTTTATAATTTAAAAA	........((((((......))))))...................((((((..(((.(((((((....((((((.(((((.((((((((..((((((((((((..((((...((((....))))...)))).)))))))).))))..)))))))).))))).))))))....)))))))....)))......)))))).............((((((.....))))))
JF423699	Neocallimastigales;Neocallimastigaceae;Orpinomyces;Orpinomyces 1b;JF423699/JF423697	AAAAAATAATCACAGTTTTGTGATTTTAATAATCATCCTACCCTTTGTGAATTTGTTTTGTAAAGAAAATTTATGTTGTCTATCCCTGGTGGTTTTTTGGAAAAGTTGAAAAACTTTTTCGAATCCTCAGGGACTAGGCTTTCATAGACCTTTTTTTTAAAATTAAACTTTTGTATTCATTTGTCTAAAATTTATTTTTAATAATTTAAAAA	.......(((((((....))))))).....................((((((..((((..(((((((((((((((..((((((((((((.((...((((((((((((....)))))))))))).))))))))).)))))...))))))..))))))))).....))))......))))))..............(((((((....)))))))
JF423701	Neocallimastigales;Neocallimastigaceae;SK3;SK3;JF423701	AAAAAATGGAACTCCTTTTTTTGTGAGTTCATTAATAATCCCTACCCTTTGTGAATTTGTTTGTTTGAAATAATTTTTTTATTAAAAAATTATTGAATGTCTTTCCCTGTTTTTGGTGGAAAAATGGTAAAACGTTTGGAAACCAAATCAGGGGAATGGTATTCATATAATTTTTTATTAAAAGACCTTTTTTTAAATTAAACTTTTTGTATTCATTTGTCTAAAAATTATTTTTATAATTTAAAAA	........((((((..........))))))....................((((((..((((((((((((.((.(((((((.(((((((((((((((((((((((((((..((((((....(((((......)))))....)))))).)))))))).)))))))).))))))))))).)))))))..)).))))))).))))).......))))))..............((((((.....))))))
JF423702	Neocallimastigales;Neocallimastigaceae;Caecomyces;Caecomyces 1;JF423702	AAAAAATGAGACCTCTTTGAAGGTCTATTAATAATCCCCTACCCTTTGTGAATTTGTTGTTTGAAATAATTTTTTTCCAAAAAAATTATTGAATGTCTTTCCCTGTTTGGTGGAGCTTGTAAAAGTGAAGCCATCAGGGGAATGGCAAACAATAATTATTTTGAAAAAGACCTTTTTTAAAATTAAACTTTTGTATTCATTTGTCTAAAATTATTTTTATAATATAAAAA	........((((((......)))))).....................((((((..(((.(((((((....((((((.(((((.((((((((..((((((((((((..((((...((((....))))...)))).)))))))).))))..)))))))).))))).))))))....)))))))....)))......)))))).............(((((((...)))))))
JF423703	Neocallimastigales;Neocallimastigaceae;Orpinomyces;Orpinomyces 1a;JF423703/JF423700	AAAAAATAATCACAGTTTTATGTGATTTAATAATCATCCTACCCTTTGTGAATTTGTTTTGTTTGAAAATTTATGTTGTCTATCCCTGGTGGTTTTGGAAAAGTTGAAAAACTTTTTCGAATCCCAGGGACTAGGCTTTCATAGACCTTTTTTTAAATTAAACTTTTTGTATTCATTTGTCTAAATTTATTTTTAATAATATAAAAA	.......(((((((......)))))))....................((((((..((((.(((((((((((((((..((((((((((((.(((((.(((((((((....))))))))))))))))))))).)))))...))))))....))))))))).)))).......)))))).............((((((......))))))
JF423704	Neocallimastigales;Neocallimastigaceae;Orpinomyces;Orpinomyces 1b;JF423704/JF423689	AAAAAATAATCACAGTTTTGTGATTTTAATAATCATCCTACCCTTTGTGAATTTGTTTTGTAAAGAAAATTTATGTTGTCTATCCCTGGTGGTTTTTTGGAAAAGTTGAAAAACTTTTTCGAATCCTCAGGGACTAGGCTTTCATAGACCTTTTTTAAAATTAAACATTTGTATTCATTTGTCTAAAATTTATTTTTAAAAATAATATAAAAA	.......(((((((....))))))).....................((((((.(((((..(((((((..((((((..((((((((((((.((...((((((((((((....)))))))))))).))))))))).)))))...))))))..))))))).....))))).....))))))..........(((((..(((....))).)))))..
JF423706	Neocallimastigales;Neocallimastigaceae;Caecomyces;Caecomyces 1;JF423706	AAAAAATGAGACCTCTTTGAAGGTCTATTAATAATCCTACCCTTTGTGAATTTGTTGTTTGAAATAATTTTTTTTCCAAAAAAATTATTGAATGTCTTTCCCTGTTTGGTGGAGCTTGTAAAAGTGAAACCATCAGGGGAATGGCAAACAATAATTATTTTGAAAAAAGACCTTTTTTAAAATTAAACTTTATGTATTCATTTGTTTAAAATTATTTTTATAATTTAAAAA	........((((((......))))))...................((((((..(((.(((((((....(((((((.(((((.((((((((..((((((((((((..((((...((((....))))...)))).)))))))).))))..)))))))).))))).)))))))....)))))))....))).......)))))).............((((((.....))))))
JF423709	Neocallimastigales;Neocallimastigaceae;Orpinomyces;Orpinomyces 6;JF423709	AAAAAATATCGCACATGATTTTGTGTGATTTAATAATCATCCCTACCCTTTGTGAATTTGTTTGTTCATTTTGAAATTTATGTTGTCTATCCCTGATTTCGTAAAGAAGTTTTGTAAAAGAAACTTTTTTTCGATCAGGGAATAGGCTTTCATAGACCTTTTTTAAAATTAAACATTTGTATTCATTTGTCTAAAATTTATTTTTAAAAATAATATAAAAA	.......((((((((......))))))))......................((((((.((..((((.(((((((((((((((..((((((((((((..(((.(((((((((((......))))))))))).))))))))).))))))...))))))....)))))))))..))))..)).))))))..........(((((..(((....))).)))))..
JF423710	Neocallimastigales;Neocallimastigaceae;Piromyces;Piromyces 2;JF423710	AATAAATGGCTCCGATTGTAGGAGCACTTAATAATCCTACCCTTTGTGAATTTGTTGTTTGAAATAATTTTTTTTAAAATTATTGATTGTCTTTCCCTGTTGAATTAGTTGTCGTAAGACAAGTGATTCGCAGGGGATAGTCAGTAATTTTTAAAAAGACCTTTTTTAAATTAAACTTTTTGTATTCATTTGTCTAAAATTATTTTTATAATATAAAAA	........(((((.......)))))....................((((((..(((((((((((...(((((((.((((((((((((((((...((((((.((((((.(((((....))))).)))))))))))))))))))))))))))).)))))))....))))))))..))).......)))))).............(((((((...)))))))
JF423711	Neocallimastigales;Neocallimastigaceae;Piromyces;Piromyces 2;JF423711	AATAAATGGCTCCGATTGTWGGAGCACTTAATAATCYTACCCTTTGTGAATTTGTTGTTTGAAATAATTTTTTTTAAAATTATTGATTGTCTTTCCCTGTTGAATTAGTTGTCGTAAGACAAGTGATTCGCAGGGGATAGTCAGTAATTTTTAAAAAGACCTTTTTTTAAATTAAACTTTTTGTATTCATTTGTCTAAAATTATTTTTATAATTTAAAAA	........(((((.......)))))....................((((((..(((((((((((.(((((((((.((((((((((((((((...((((((.((((((.(((((....))))).)))))))))))))))))))))))))))).)))))))..)).))))))))..))).......)))))).............((((((.....))))))
JF423713	Neocallimastigales;Neocallimastigaceae;Orpinomyces;Orpinomyces 1a;JF423713/JF423872/JF423708/JF423707/JF423878	AAAAAATAATCACAGTTTTGTGATTTTAATAATCATCCTACCCTTTGTGAATTTGTTTTGTTTGAAAATTTATGTTGTCTATCCCTGGTGGTTTTGGAAAAGTTGAAAAACTTTTTCGAATCCCAGGGACTAGGCTTTCATAGACCTTTTTTTAAATTAAACTTTTTGTATTCATTTGTCTAAATTTATTTTTAATAATATAAAAA	.......(((((((....))))))).....................((((((..((((.(((((((((((((((..((((((((((((.(((((.(((((((((....))))))))))))))))))))).)))))...))))))....))))))))).)))).......)))))).............((((((......))))))
JF423714	Neocallimastigales;Neocallimastigaceae;Neocallimastix;Neocallimastix 1;JF423714	AAAAAATATCGCTCGATTGAGAGTGATTTAATAATCATCCTACCCTTTGTGAATTTGTTGTTTGTAATAATTTTTTTTGATTTTAAAAAAAAATTATTTATGGTTTTGTCTATCCCTAAAATTGGTTTGTTTGTTGTAAAAGACAAGTGAATCAATTTAGGGAATAGGCTTTCATAAATAAGTTTTTTTTAAAGTCTTAAAGACCTTTTTTTAAAATTAAACTTTTGTATTCATTTGTCTAAATTTTTTTTTTAAATAATATAAAAA	.......(((((((......))))))).....................((((((.((..(((((.((.((.(((((..((((((((((((((.((((((((((....((((((.(((.(((((((((((((((((......))))))))))))))))).))).))))))..)))))))))).))))))))))))))..)))))...)).))......)))))...)).))))))..............((((((.......))))))
JF423716	Neocallimastigales;Neocallimastigaceae;Caecomyces;Caecomyces 1;JF423716	AAAAAATGAGACCTTTTTGAAGGTCTATTAATAATCCTACCCTTTGTGAATTTGTTGTTTGAAATAATTTTTTTCCAAAAAAATTATTGAATGTCTTTCCCTGTTTGGTGGAGCTTGTAAAAGTGAAGCCATCAGGGGAATGGCAAACAATAATTATTTTGAAAAAGACCTTTTTTAAAATTAAACTTTTGTATTCATTTGTCTAAAATTATTTTTATAATTTAAAAA	........(((((((....)))))))...................((((((..(((.(((((((....((((((.(((((.((((((((..((((((((((((..((((...((((....))))...)))).)))))))).))))..)))))))).))))).))))))....)))))))....)))......)))))).............((((((.....))))))
JF423717	Neocallimastigales;Neocallimastigaceae;Neocallimastix;Neocallimastix 1;JF423717	AAAAAATATCGCTCGATTGAGGGTGATTTAATAATCATCCTACCCTTTGTGAATTTGTTGTTTGAAATAATTTTTTTTGATTTTAAAAAAAAATTATTTATGGTTTTGTCTATCCCTAAAATTGGTTTGTTGTGAAATGAATCAAATTTAGGGAATAGGCTTTCATAAATAAGTTTTTTTTAAAGTCTTAAAGACCTTTTTTTAAAATTAAACTTTTGTATTCATTTGTCTAAAATTTTTTTTAAATAATATAAAAA	.......(((((((......))))))).....................((((((..(((.(((((((.((.(((((..((((((((((((((.((((((((((....(((((((((((((.((((((((((....)))))))))).))))))).))))))..)))))))))).))))))))))))))..)))))..)).)))))))....)))......)))))).............((((((.......))))))
JF423720	Neocallimastigales;Neocallimastigaceae;SK3;SK3;JF423720	AAAAAATGGAACTCTTTCAWGAGTTCATTAATAATCCCTACCCTTTGTGAATTTGTTTGTTTGAAATAATTTTTTTATTAAAAAATTATTGAATGTCTTTCCCTGTTTTTTTGGTGGAAAAATGGTAAAAACGTTTGGAAACCGAAAATCAGGGGAATGGTATTCATTAATTTTTTATTAAAAGACCTTTTTTTAAATTAAACTTTTTGTATTCATTTGTCTAAAAATTATTTTTATAATATAAAAA	........((((((......))))))....................((((((..((((((((((((.((.(((((((.((((((((((.((((((((((((((((..((((((((....(((((.......)))))....)))))))).)))))))).)))))))).)))))))))).)))))))..)).))))))).))))).......))))))..............(((((((...)))))))
JF423721	Neocallimastigales;Neocallimastigaceae;Neocallimastix;Neocallimastix 1;JF423721	AAAAAATATCGCTCGATTGAGAGTGATTTAATAATCATCCTACCCTTTGTGAATTTGTTGTTTGAAATAATTTTTTTTGATTTTAAAAGAAAAATTATTTATGGTTTTGTCTATCCCTAAAATTGGTTTGTTGTGAAATGAATCAAATTTAGGGAATAGGCTTTCATAAATAAGTTTTTTTTAAAGTCTTAAAGACCTTTTTTTAAAATTAAACTTTTGTATTCATTTGTCTAAATTTTTTTTAAATAATTTAAAAA	.......(((((((......))))))).....................((((((..(((.(((((((.((.(((((..((((((((((((((..((((((((((....(((((((((((((.((((((((((....)))))))))).))))))).))))))..)))))))))).))))))))))))))..)))))..)).)))))))....)))......))))))............((((((((...))))))))
JF423722	Neocallimastigales;Neocallimastigaceae;Neocallimastix;Neocallimastix 1;JF423722/JF423719	AAAAAATATCGCTCGATTGAGAGTGATTTAATAATCATCCTACCCTTTGTGAATTTGTTGTTTGTAATAATTTTTTTTGATTTTAAAAAAAAATTATTTATGGTTTTGTCTATCCCTAAAATTGGTTTGTTGTGAAATGAATCAAATTTAGGGAATAGGCTTTCATAAATAAGTTTTTTTTAAAGTCTTAAAGACCTTTTTTAAAATTAAACTTTTGTATTCATTTGTCTAAAATTTTTTTAAAATAATATAAAAA	.......(((((((......))))))).....................((((((.((..((((((((.((.(((((..((((((((((((((.((((((((((....(((((((((((((.((((((((((....)))))))))).))))))).))))))..)))))))))).))))))))))))))..)))))...)).)))....)))))...)).))))))............((((((........))))))
JF423723	Neocallimastigales;Neocallimastigaceae;SK1;SK1;JF423723	AATAAATAGCCAAATTATTTGGCAATTAATAATCATCCTACCCTTTGTGAATTTGTTTTGAATTGTAATAATTTTTTTTTTTTGAAAATTATTAAAATGTCTTTCCCTAATGGATAAATTTGAAAAGCTTTTGATATTAGGGGATAAATTTTTAATAATTTTTGATAAAAAAAAACTTTTTTTCTAAAATTAAACATTTTGTATTCATTTGTCTAAAAATTATTTTTAAAAAAATAAAAA	.((.(((.((((((...)))))).))).))................((((((.(((((.(((....((...(((((((((.((((((((((((((((.....((((((((((...(((.((....)).)))...)))))))))).....)))))))))))))))).)))))))))...)).))).......)))))......))))))...........(((((((....)))))))...
JF423724	Neocallimastigales;Neocallimastigaceae;Orpinomyces;Orpinomyces 6;JF423724	AAAAAATATCGCACATGATTTTGTGTGATTTAATAATCATCCTACCCTTTGTGAATTTGTTTGTCATTTTGAAATTTATGTTGTCTATCCCTGATTTCGGAAGAGTTTTGTAAAAWAAACTTTTTCGGTCAGGGAATAGGCTTTCATAGACCTTTTTTAAAATTAAACATTTGTATTCATTTGTCTAAAATTTATTTTTAAAATAATTTAAAAA	.......((((((((......)))))))).....................((((((.((((((..(((((((((((((((..((((((((((((..(((((((((((((....)..)))))))))))))))))).))))))...))))))....))))))))))))))).....))))))..............((((((((....))))))))
JF423725	Neocallimastigales;Neocallimastigaceae;Caecomyces;Caecomyces 1;JF423725/JF423730	AAAAAATGAGACCTCTTTGAAGGTCTATTAATAATCCTACCCTTTGTGAATTTGTTGTTTGAAATAATTTTTTTCCAAAAAAAATTATTGAATGTCTTTCCCTGTTTGGTGGAGCTTGTAAAAGTGAAACCATCAGGGGAATGGCAAACAATAATTTATTTTGAAAAAGACCTTTTTTTAAAATTAAACTTTTTGTATTCATTTGTCTAAAATTATTTTTATAATTTAAAAA	........((((((......))))))...................((((((..(((.(((((((.((((((((((.((((.(((((((((..((((((((((((..((((...((((....))))...)))).)))))))).))))..))))))))).))))))))))))..)).)))))))....))).......)))))).............((((((.....))))))
JF423726	Neocallimastigales;Neocallimastigaceae;Orpinomyces;Orpinomyces 5;JF423726	AAAAAATATCACAGTTTATGTGATTTAATAATCATCCTACCCTTTGTGAATTTGTTTTGTTTGAAAATTTATGTTGTCTATCCCTTGGATATGAAGAAGGAAAGTTTTTGTGACTTTCTTTTTTCGTTTCAAGGGAATAGGCTTTCATAGACCTTTTTTTTAAAATTAAACTTTTGTATTCATTTGTCTAAAATTTATTTTTAATAATATAAAAA	.......((((((.....)))))).....................((((((..((((..((((((((((((((..((((((((((((((.((((((((((((((((.....)))))))))))))))))))))))).))))))...)))))).....))))))))...))))......))))))..............((((((......))))))
JF423728	Neocallimastigales;Neocallimastigaceae;Orpinomyces;Orpinomyces 5;JF423728	AAAAAATATCACAGTTTTATGTGATTTAATAATCATCCTACCCTTTGTGAATTTGTTTTGTTTGAAAATTTATGTTGTCTATCCCTTGGATATGAAGAAGGAAAGTTTTTTTATGGCTTTCTTTTTTCGTTTCAAGGGAATAGGCTTTCATAGACCTTTTTTTTAAATTAAACATTTGTATTCATTTGTCTAAAATTTATTTTTAATAATATAAAAA	.......((((((......)))))).....................((((((.(((((.(((((((((((((((..((((((((((((((.((((((((((((((((.......)))))))))))))))))))))))).))))))...)))))).....))))))))).))))).....))))))..............((((((......))))))
JF423729	Neocallimastigales;Neocallimastigaceae;Orpinomyces;Orpinomyces 1a;JF423729/JF423731	AAAAAATAATCACAGTTTTGTGATTTTAATAATCATCCTACCCTTTGTGAATTTGTTTTGTTTGAAAATTTATGTTGTCTATCCCTGGTGGTTTTGGAAAAGTTGAAAAACTTTTTCGAATCCTCAGGGACTAGGCTTTCATAGACCTTTTTTTAAATTAAACTTTTTGTATTCATTTGTCTAAATTTATTTTTAATAATATAAAAA	.......(((((((....))))))).....................((((((..((((.(((((((((((((((..((((((((((((.((.((((((((((((....)))))))))))).))))))))).)))))...))))))....))))))))).)))).......)))))).............((((((......))))))
JF423732	Neocallimastigales;Neocallimastigaceae;Orpinomyces;Orpinomyces 6;JF423732/JF423715/JF423727	AAAAAATATCGCACATGATTTTGTGTGATTTAATAATCATCCTACCCTTTGTGAATTTGTTTGTCATTTTGAAATTTATGTTGTCTATCCCTGATTTCGGAAGAGTTTTGTAAAAGAAACTTTTTCGGTCAGGGAATAGGCTTTCATAGACCTTTTTTAAAATTAAACATTTGTATTCATTTGTCTAAAATTTATTTTTAAAATAATTTAAAAA	.......((((((((......)))))))).....................((((((.((((((..(((((((((((((((..((((((((((((..(((((((((((((......))))))))))))))))))).))))))...))))))....))))))))))))))).....))))))..............((((((((....))))))))
JF423733	Neocallimastigales;Neocallimastigaceae;Caecomyces;Caecomyces 1;JF423733/JX184486/JX184467/JX184588/JX184485/JX184588/JX184485	AAAAAATGAGACCTCTTTGAAGGTCTATTAATAATCCTACCCTTTGTGAATTTGTTGTTTGAAATAATTTTTTTCCAAAAAAAATTATTGAATGTCTTTCCCTGTTTGGTGGAGCTTGTAAAAGTGAAACCATCAGGGGAATGGCAAACAATAATTTATTTTGAAAAAGACCTTTTTTTAAAATTAAACTTTTTGTATTCATTTGTCTAAAATTATTTTTATAATATAAAAA	........((((((......))))))...................((((((..(((.(((((((.((((((((((.((((.(((((((((..((((((((((((..((((...((((....))))...)))).)))))))).))))..))))))))).))))))))))))..)).)))))))....))).......)))))).............(((((((...)))))))
JF423736	Neocallimastigales;Neocallimastigaceae;Orpinomyces;Orpinomyces 4;JF423736	AAAAAATATCACATAATTGTTTGTGATTTAATAATCATCCTACCCTTTGTGAATTTGTTTTTTTGTTTGAAATTTATGTTGTCTATCCCTAGGATTTTGGAAGGAAAAAAAGTTTTTTTTTCTAATTCCCTAGGGAATAGGCTTTCATAGACTTTTTTTTTAAATTAAACATTTGTATTCATTTGTCTAAAATTTATTTTTAATAATTTAAAAA	.......((((((........)))))).....................((((((.(((((.((((...(((.((((((..(((((((((((((...(((((((((((((...)))))))))))))...))))))).))))))...)))))).))).....))))..))))).....))))))..............(((((((....)))))))
JF423737	Neocallimastigales;Neocallimastigaceae;Orpinomyces;Orpinomyces 6;JF423737	AAAAAATATCGCACATGATTTTGTGTGATTTAATAATCATCCCTACCCTTTGTGAATTTGTTTGTTCATTTTGAAATTTATGTTGTCTATCCCTGATTTCGTAAAGAAGTTTTGTAAAAGAAACTTTTTTTCGATCAGGGAATAGGCTTTCATAGACCTTTTTTAAAATTAAACATTTGTATTCATTTGTCTAAAATTTATTTTTAAAAATAATTTAAAAA	.......((((((((......))))))))......................((((((.((..((((.(((((((((((((((..((((((((((((..(((.(((((((((((......))))))))))).))))))))).))))))...))))))....)))))))))..))))..)).))))))..............((((((((.....))))))))
JF423739	Neocallimastigales;Neocallimastigaceae;SK1;SK1;JF423739/JX184647/JX184522/JX184522/JF423673	AATAAATAGCCAAATTATTTGGCAATTAATAATCATCCTACCCTTTGTGAATTTGTTTTGAATTGTAATAATTTTTTTTTTTGAAAATTATTAAAATGTCTTTCCCTAATGGATAAAGTTGAAAAGCTTTTGATATTAGGGGATAGATTTTAATAATTTTTGATAAAAAAGACCTTTTTTTTAAAATTAAACATTTTGTATTCATTTGTCTAAAAATTATTTTTAATAATATAAAAA	.((.(((.((((((...)))))).))).))................((((((.(((((..((((.(((.((((((((((.(((((((((((((((..((((((((((((((...((((((....))))))...)))))))))).))))))))))))))))))).))))))))...))...))).)))))))))......))))))..........((((((...)))))).......
JF423741	Neocallimastigales;Neocallimastigaceae;Orpinomyces;Orpinomyces 6;JF423741/JF423752	AAGAAATATCGCACATGATTTTGTGTGATTTTAATAATCATCCCTACCCTTTGTGAATTTGTTTGTTCATTTTGAAATTTATGTTGTCTATCCCTGATTTCGGAAAAAGAAGTTTTGTAAAAGAAACTTTTTTTTTGGTCAGGGAATAGGCTTTCATAGACCTTTTTTAAAATTAAACTTTTTGTGTATTCATTTGTCTAAAATTTATTTTTAAAATAATTTAAAAA	....((.((((((((......)))))))).))....................((((((.((...(((.(((((((((((((((..((((((((((((((...((((((((((((((......)))))))))))))))))))))).))))))...))))))....)))))))))..)))....))...))))))..............((((((((....))))))))
JF423742	Neocallimastigales;Neocallimastigaceae;Orpinomyces;Orpinomyces 6;JF423742	AAAAAATATCGCACATGATTTTGTGTGATTTTAATAATCATCCCTACCCTTTGTGAATTTGTTTGTTCATTTTGAAATTTATGTTGTCTATCCCTGATTTCGGAAAAAGAAGTTTTGTAAAAGAAACTTTTTTTTTGGTCAGGGAATAGGCTTTCATAGACCTTTTTTAAAATTAAACTTTTTGTGTATTCATTTGTCTAAAATTTATTTTTAAAATAATTTAAAAA	....((.((((((((......)))))))).))....................((((((.((...(((.(((((((((((((((..((((((((((((((...((((((((((((((......)))))))))))))))))))))).))))))...))))))....)))))))))..)))....))...))))))..............((((((((....))))))))
JF423743	Neocallimastigales;Neocallimastigaceae;Neocallimastix;Neocallimastix 1;JF423743	AAAAAATATCGCTCGATTGAGAGTGATTTAATAATCATCCTACCCTTTGTGAATTTGTTGTTTGTAATAATTTTTTTTGATTTTAAAAAAAAAATTATTTATGGTTTTGTCTATCCCTAAAATTGGTTTGTTGTGAAATGAATCAAATTTAGGGAATAGGCTTTTATAAATAAGTTTTTTTTAAAGTCTTAAAGACCTTTTTTAAAATTAAACTTTTGTATTCATTTGTCTAAATTTTTTTTAAATAATTTAAAAA	.......(((((((......))))))).....................((((((.((..((((((((.((.(((((..((((((((((((((..((((((((((....(((((((((((((.((((((((((....)))))))))).))))))).))))))..)))))))))).))))))))))))))..)))))...)).)))....)))))...)).))))))............((((((((...))))))))
JF423745	Neocallimastigales;Neocallimastigaceae;Orpinomyces;Orpinomyces 6;JF423745	AAAAAATATCGCACATGATTTTGTGTGATTTTAATAATCATCCCTACCCTTTGTGAATTTGTTTGTTCATTTTGAAATTTATGTTGTCTATCCCTGATTTCGGAAAAAGAAGTTTTGTAAAAGAAACTTTTTTTTTGGTCAGGGAATAGGCTTTCATAGACCTTTTTTAAAATTAAACATTTGTATTCATTTGTCTAAAATTTATTTTTAAAATAATATAAAAA	....((.((((((((......)))))))).))....................((((((.((..((((.(((((((((((((((..((((((((((((((...((((((((((((((......)))))))))))))))))))))).))))))...))))))....)))))))))..))))..)).))))))...........((((((...))))))........
JF423746	Neocallimastigales;Neocallimastigaceae;SK3;SK3;JF423746	AAAAAATGGAACTCTTTTAAATGAGTTCATTAATAATCCCTACCCTTTGTGAATTTGTTTGTTTGAAATAATTTTTTTATTAAAAAATTATTGAATGTCTTTCCCTGTTTTTTTGGTGGAAAAATGGTAAAAACGTTTGGAAACCGAAAATCAGGGGAATGGTATTCATTAATTTTTTATTAAAAGACCTTTTTTTAAATTAAACTTTTTGTATTCATTTGTCTAAAAATTATTTTTATAATTTAAAAA	........((((((........))))))....................((((((..((((((((((((.((.(((((((.((((((((((.((((((((((((((((..((((((((....(((((.......)))))....)))))))).)))))))).)))))))).)))))))))).)))))))..)).))))))).))))).......))))))..............((((((.....))))))
JF423747	Neocallimastigales;Neocallimastigaceae;SK3;SK3;JF423747/JF423755/JF423756/JF423751/JF423754/JF423749/JF423753	AAAAAATGGAACTCTTTCAAGAGTTCATTAATAATCCCTACCCTTTGTGAATTTGTTTGTTTGAAATAATTTTTTTATTAAAAAATTATTGAATGTCTTTCCCTGTTTTTTTGGTGGAAAAATGGTAAAAACGTTTGGAAACCGAAAATCAGGGGAATGGTATTCATTAATTTTTTATTAAAAGACCTTTTTTTAAATAAAACTTTATGTATTCATTTGTCTAAAATTATTTTTATAATTTAAAAA	........(((((((....)))))))....................((((((...(((((((((((.((.(((((((.((((((((((.((((((((((((((((..((((((((....(((((.......)))))....)))))))).)))))))).)))))))).)))))))))).)))))))..)).))))))))))).........)))))).............((((((.....))))))
JF423759	Neocallimastigales;Neocallimastigaceae;Piromyces;Piromyces 5;JF423759/JF423809/JF423823/JF423812/JF423807/JF423810/JF423784/JF423781/JF423803/JF423811/JF423825/JF423808	AATAAATGGTCTACGTTTTAAGTAGACACTTAATAATCCTACCCTTTGTGAATTTGTTTGTTTGAAATAATTTTTTTTAAAATTATTGATTGTCTTTCCCTGTTGAATAGAGTGTTTTCGAACATGAAATTCGCAGGGGATAGTCAGTAATTTTTAAAAAGACCTTTTTTAAAATTAAACTTTTTGTATTCATTTGTCTAAAATTATTTTTATAATATAAAAA	........((((((.......))))))....................((((((..((((((((((((...(((((((.((((((((((((((((...((((((.((((...(((((....)))))...)))))))))))))))))))))))))).)))))))....)))))))..))))).......)))))).............(((((((...)))))))
JF423764	Neocallimastigales;Neocallimastigaceae;Caecomyces;Caecomyces 1;JF423764/JF423758/JF423760/JF423767/JF423770/JF423772	AAAAAATGAGACCTCTTTGAAGGTCTATTAATAATCCTACCCTTTGTGAATTTGTTGTTTGAAATAATTTTTTTCCAAAAAAATTATTGAATGTCTTTCCCTGTTTGGTGGAGCTTGTAAAAGTGAAACCATCAGGGGAATGGCAAACAATAATTTATTTTGAAAAAGACCTTTTTTTAAAATTAAACTTTTTGTATTCATTTGTCTAAAATTATTTTTATAATATAAAAA	........((((((......))))))...................((((((..(((.(((((((.((((((((((.(((.(((((((((..((((((((((((..((((...((((....))))...)))).)))))))).))))..))))))))).))).))))))))..)).)))))))....))).......)))))).............(((((((...)))))))
JF423765	Neocallimastigales;Neocallimastigaceae;SK3;SK3;JF423765/JX184660/JX184660	AAAAAATGGAACTCTTTTAAATGAGTTCATTAATAATCCCTACCCTTTGTGAATTTGTTTGTTTGAAATAATTTTTTTATTAAAAAATTATTGAATGTCTTTCCCTGTTTTTTTGGTGGAAAAATGGTAAAAACGTTTGGAAACCGAAAATCAGGGGAATGGTATTCATTAATTTTTTATTAAAAGACCTTTTTTTAAATTAAACTTTTTGTATTCATTTGTCTAAAAATTATTTTTATAATATAAAAA	........((((((........))))))....................((((((..((((((((((((.((.(((((((.((((((((((.((((((((((((((((..((((((((....(((((.......)))))....)))))))).)))))))).)))))))).)))))))))).)))))))..)).))))))).))))).......))))))..............(((((((...)))))))
JF423769	Neocallimastigales;Neocallimastigaceae;Orpinomyces;Orpinomyces 6;JF423769/JF423762/JF423744/JF423761/JF423843/JF423768/JF423766/JF423757/JF423648	AAAAAATATCGCACATGATTTTGTGTGATTTTAATAATCATCCCTACCCTTTGTGAATTTGTTTGTTCATTTTGAAATTTATGTTGTCTATCCCTGATTTCGGAAAAAGAAGTTTTGTAAAAGAAACTTTTTTTTTGGTCAGGGAATAGGCTTTCATAGACCTTTTTTAAAATTAAACTTTTTGTGTATTCATTTGTCTAAAATTTATTTTTAAAATAATATAAAAA	....((.((((((((......)))))))).))....................((((((.((...(((.(((((((((((((((..((((((((((((((...((((((((((((((......)))))))))))))))))))))).))))))...))))))....)))))))))..)))....))...))))))...........((((((...))))))........
JF423771	Neocallimastigales;Neocallimastigaceae;Neocallimastix;Neocallimastix 1;JF423771/JF423773	AAAAAATATCACTCGATTGAGAGTGATTTAATAATCATCCTACCCTTTGTGAATTTGTTGTTTGTAATAATTTTTTTTGATTTTAAAAAAAAATTATTTATGGTTTTGTCTATCCCTAAAATTGGTTTGTTGTGAAATGAATCAAATTTAGGGAATAGGCTTTCATAAATAAGTTTCTTTTAAAGTCTTAAAGACCTTTTTTAAAATTAAACTTTTTGTATTCATTTGTCTAAAATTTTTTTAAAATAATTTAAAAA	.......(((((((......))))))).....................((((((.((..((((((((.((.(((((..((((((((((.(((.((((((((((....(((((((((((((.((((((((((....)))))))))).))))))).))))))..)))))))))).))).))))))))))..)))))...)).)))....)))))....)).))))))............((((((((....))))))))
JF423774	Neocallimastigales;Neocallimastigaceae;Orpinomyces;Orpinomyces 6;JF423774	AAAAAATATCGCACATGATTTTGTGTGATTTTAATAATCATCCCTACCCTTTGTGAATTTGTTTGTTCATTTTGAAATTTATGTTGTCTATCCCTGATTTCGGAAAAAGAAGTTTTGTAAAAGAAACTTTTTTTTTGGTCAGGGAATAGGCTTTCATAGACCTTTTTTAAAATTAAACTTTTTGTGTATTCATTTGTCTAAGATTTATTTTTAAAATAATATAAAAA	....((.((((((((......)))))))).))....................((((((.((...(((.(((((((((((((((..((((((((((((((...((((((((((((((......)))))))))))))))))))))).))))))...))))))....)))))))))..)))....))...))))))...........((((((...))))))........
JF423778	Neocallimastigales;Neocallimastigaceae;Piromyces;Piromyces 5;JF423778/JF423786/JF423787/JF423782	AATAAATGGTCTACGTTTTAAGTAGACACTTAATAATCCTACCCTTTGTGAATTTGTTTGTTTGAAATAATTTTTTATAAAATTATTGATTGTCTTTCCCTGTTGAATAGAGTGTTTTCGAACATGAAATTCGCAGGGGATAGTCAGTAATTTTTAAAAAGACCTTTTTTAAAATTAAACTTTTTGTATTCATTTGTCTAAAATTATTTTTATAATTTAAAAA	........((((((.......))))))....................((((((..((((((((((((...(((((...((((((((((((((((...((((((.((((...(((((....)))))...)))))))))))))))))))))))))).)))))......)))))))..))))).......)))))).............((((((.....))))))
JF423779	Neocallimastigales;Neocallimastigaceae;Piromyces;Piromyces 4;JF423779/JF423776	AATAAATGGTCTACGTTTTTTAAGTAGACGCTTAATAATCCTACCCTTTGTGAATTTGTTTGTTTGAAATAATTTTTTTTAAAATTATTGAATGTCTTTCCCTGTTGAATTGGTTGTCTTTAATGGCAAGTGATTCGCAGGGGAGTGTCAATAATTTTTAAAAAGACCTTTTTTAAAATTAAACTTTTTGTATTCATTTGTCTAAAATTATTTTTATAATATAAAAA	........((((((.........))))))....................((((((..((((((((((((...(((((((.(((((((((((.....(((((((((.((((((.(((((......))))).)))))))))))))))..))))))))))).)))))))....)))))))..))))).......)))))).............(((((((...)))))))
JF423785	Neocallimastigales;Neocallimastigaceae;Piromyces;Piromyces 5;JF423785/JF423792/JF423795/JF423783/JF423820/JF423799/JF423775/JF423806/JF423794/JF423793/JF423796/JF423800/JF423801/JF423813	AATAAATGGTCTACGTTTTAAGTAGACACTTAATAATCCTACCCTTTGTGAATTTGTTTGTTTGAAATAATTTTTTTTAAAATTATTGATTGTCTTTCCCTGTTGAATAGAGTGTTTTCGAACATGAAATTCGCAGGGGATAGTCAGTAATTTTTAAAAAGACCTTTTTTAAAATTAAACTTTTTGTATTCATTTGTCTAAAATTATTTTTATAATTTAAAAA	........((((((.......))))))....................((((((..((((((((((((...(((((((.((((((((((((((((...((((((.((((...(((((....)))))...)))))))))))))))))))))))))).)))))))....)))))))..))))).......)))))).............((((((.....))))))
JF423788	Neocallimastigales;Neocallimastigaceae;Piromyces;Piromyces 5;JF423788	AATAAATGGTCTACGTTTTAAGTAGACACTTAATAATCCTACCCTTTGTGAATTTGTTTGTTTGAATTAATTTTTTTTAAAATTATTGATTGTCTTTCCCTGTTGAATAGAGTGTTTTCGAACATGAAATTCGCAGGGGATAGTCAGTAATTTTTAAAAAGACCTTTTTTAAAATTAAACTTTTTGTATTCATTTGTCTAAAATTATTTTTATAATTTAAAAA	........((((((.......))))))....................((((((..(((((((((((....(((((((.((((((((((((((((...((((((.((((...(((((....)))))...)))))))))))))))))))))))))).))))))).....))))))..))))).......)))))).............((((((.....))))))
JF423790	Neocallimastigales;Neocallimastigaceae;Piromyces;Piromyces 5;JF423790/JF423798/JF423777	AATAAATGGTCTACGTTTTTTAAGTAGACGCTTAATAATCCTACCCTTTGTGAATTTGTTTGTTTGAAATAATTTTTTTTAAAATTATTGATTGTCTTTCCCTGTTGAATAGAGTGTTTTCGAACATGAAATTCGCAGGGGATAGTCAGTAATTTTTAAAAAGACCTTTTTTAAAATTAAACTTTTTGTATTCATTTGTCTAAAATTATTTTTATAATTTAAAAA	........((((((.........))))))....................((((((..((((((((((((...(((((((.((((((((((((((((...((((((.((((...(((((....)))))...)))))))))))))))))))))))))).)))))))....)))))))..))))).......)))))).............((((((.....))))))
JF423791	Neocallimastigales;Neocallimastigaceae;Piromyces;Piromyces 4;JF423791/JF423804/JF423789/JF423817	AATAAATGGTCTACGTTTTTTAAGTAGACGCTTAATAATCCTACCCTTTGTGAATTTGTTTGTTTGAAATAATTTTTTTTAAAATTATTGAATGTCTTTCCCTGTTGAATTGGTTGTCTTTAATGGCAAGTGATTCGCAGGGGAGTGTCAATAATTTTTAAAAAGACCTTTTTTAAAATTAAACTTTTTGTATTCATTTGTCTAAAAATTATTTTTATAATATAAAAA	........((((((.........))))))....................((((((..((((((((((((...(((((((.(((((((((((.....(((((((((.((((((.(((((......))))).)))))))))))))))..))))))))))).)))))))....)))))))..))))).......))))))..............(((((((...)))))))
JF423797	Neocallimastigales;Neocallimastigaceae;Piromyces;Piromyces 5;JF423797/JF423780	AATAAATGGTCTACGTTTTAAGTAGACACTTAATAATCCTACCCTTTGTGAATTTGTTTGTTTGAAATAATTTTTTTTAAAATTATTGATTGTCTTTCCCTGTTGAATAGAGTGTTTTCGAACATGAAATTCGCAGGGGATAGTCAGTAATTTTTAAAAAGACCTTTTTTAAAATTAAACTTTTTGTATTCATTTGTCTAAAATTACTTTTATAATTTAAAAA	........((((((.......))))))....................((((((..((((((((((((...(((((((.((((((((((((((((...((((((.((((...(((((....)))))...)))))))))))))))))))))))))).)))))))....)))))))..))))).......))))))..............(((((.....))))).
JF423805	Neocallimastigales;Neocallimastigaceae;Neocallimastix;Neocallimastix 1;JF423805	AAAAAATATCACTTGATTGAAAGTGATTTAATAATCATCCTACCCTTTGTGAATTTGTTGTTTGAAATAATTTTTTTTTGACGTGGAATAAAAAAAAAATTATTTATGGTTTTGTCTATCCCTAAAATTGGTTTGTTGTGAAATGAATCAAGTTTAGGGAATAGGCTTTCCTAAATAGTTGATTTTTTTTCCAATGTCTTAAAARACCTTTTTTTAAAATTAAACTTTTGTATTCATTTGTCTAAAATTTTTTTTAAATAATATAAAAA	.......(((((((......))))))).....................((((((..(((.(((((((......((((..(((.(((((.(((((...(((((((((.((....(((((((((((((.((((((((((....)))))))))).))))))).))))))...)))))))))))..))))).)))))..)))..)))).......)))))))....)))......)))))).............((((((.......))))))
JF423814	Neocallimastigales;Neocallimastigaceae;Neocallimastix;Neocallimastix 1;JF423814	AAAAAATATCACTTGATTGAAAGTGATTTAATAATCATCCTACCCTTTGTGAATTTGTTGTTTGAAATAATTTTTTTTTGACGTGGAATAAAAAAAAAATTATTTATGGTTTTGTCTATCCCTAAAATTGGTTTGTTGTGAAATGAATCAAATTTAGGGAATAGGCTTTCCTAAATAGTTGATTTTTTTTCCAATGTCTTAAAAGACCTTTTTTTAAAATTAAACTTTTGTATTCATTTGTCTAAAATTTTTTTTAAATAATATAAAAA	.......(((((((......))))))).....................((((((..(((.(((((((.((.((((((..(((.(((((.(((((...(((((((((.((....(((((((((((((.((((((((((....)))))))))).))))))).))))))...)))))))))))..))))).)))))..)))..))))))..)).)))))))....)))......)))))).............((((((.......))))))
JF423815	Neocallimastigales;Neocallimastigaceae;Piromyces;Piromyces 5;JF423815	AATAAGTGGTCTACGTTTTAAGTAGACACTTAATAATCCTACCCTTTGTGAATTTGTTTGTTTGAAATAATTTTTTTTAAAATTATTGATTGTCTTTCCCTGTTGAATAGAGTGTTTTCGAACATGAAATTCGCAGGGGATAGTCAGTAATTTTTAAAAAGACCTTTTTTAAAATTAAACTTTTTGTATTCATTTGTCTAAAATTATTTTTATAATATAAAAA	..((((((.(((((.......)))))))))))...............((((((..((((((((((((...(((((((.((((((((((((((((...((((((.((((...(((((....)))))...)))))))))))))))))))))))))).)))))))....)))))))..))))).......)))))).............(((((((...)))))))
JF423816	Neocallimastigales;Neocallimastigaceae;Piromyces;Piromyces 5;JF423816	AATAAATGGTCTACGTTTTAAGTAGACACTTAATAATCCTACCCTTTGTGAATTTGTTTGTTTGAAATAATTTTTTTTAAAATTATTGATTGTCTTTCCCTGTTGAATAGAGTGTTTTCGAACATGAAATTCGCAGGGGATAGTCAGTAATTTTTAAAAAGACCTTTTTTAAAATTAAACTTTTTGTATTCATTTGTCTAAAATTATTTCTATAATATAAAAA	........((((((.......))))))....................((((((..((((((((((((...(((((((.((((((((((((((((...((((((.((((...(((((....)))))...)))))))))))))))))))))))))).)))))))....)))))))..))))).......))))))...........((((.....))))......
JF423818	Neocallimastigales;Neocallimastigaceae;SK1;SK1;JF423818/JF423821	AATAAATAGCCAAATTATTTGGCAATTAATAATCATCCTACCCTTTGTGAATTTGTTTTGAATTGTAATAATTTTTTTTTTTGAAAATTATTAAAATGTCTTTCCCTAATGGATAAAGTTGAAAAGCTTTTGATATTAGGGGATAGATTTTAATAATTTTTGATAAAAAAGACCTTTTTTTAAAATTAAACATTTTGTATTCATTTGTCTAAAAATTATTTTTAATAATTTAAAAA	.((.(((.((((((...)))))).))).))................((((((.(((((..((((.(((.((((((((((.(((((((((((((((..((((((((((((((...((((((....))))))...)))))))))).))))))))))))))))))).))))))))..))...))).)))))))))......))))))..............(((((((....)))))))
JF423819	Neocallimastigales;Neocallimastigaceae;Piromyces;Piromyces 5;JF423819	AATAAATGGTCTACGTTTTAAGTAGACACCTAATAATCCTACCCTTTGTGAATTTGTTTGTTTGAAATAATTTTTTTTAAAATTATTGATTGTCTTTCCCTGTTGAATAGAGTGTTTTCGAACATGAAATTCGCAGGGGATAGTCAGTAATTTTTAAAAAGACCTTTTTTAAAATTAAACTTTTTGTATTCATTTGTCTAAAATTATTTTTATAATATAAAAA	........((((((.......))))))....................((((((..((((((((((((...(((((((.((((((((((((((((...((((((.((((...(((((....)))))...)))))))))))))))))))))))))).)))))))....)))))))..))))).......)))))).............(((((((...)))))))
JF423822	Neocallimastigales;Neocallimastigaceae;Neocallimastix;Neocallimastix 1;JF423822	AAAAAATATCACTCGATTGAGAGTGATTTAATAATCATCCTACCCTTTGTGAATTTGTTGTTTGTAATAATTTTTTTTGATTTTAAAAAAAAATTATTTATGGTTTTGTCTATCCCTAAAATTGGTTTGTTGTGAAATGAATCAAATTTAGGGGATAGGCTTTCATAAATAAGTTTTTTTTTAAAGTCTTAAAGACCTTTTTTAAAATTAAACTTTTGTATTCATTTGTCTAAATTTTTTTTAAATAATATAAAAA	.......(((((((......))))))).....................((((((.((..((((((((.((.(((((..(((((((((((((((((((((((((....((((((((((.(((((((((((((....)))))))).))))).))))))))))..)))))))))).)))))))))))))))..)))))...)).)))....)))))...)).))))))............((((((.......))))))
JF423824	Neocallimastigales;Neocallimastigaceae;Piromyces;Piromyces 5;JF423824	AATAAATGGTCTACGTTTTTTAAGTAGACGCTTAATAATCCTACCCTTTGTGAATTTGTTTGTTTGAAATAATTTTTTTTAAAATTATTGAATGTCTTTCCCTGTTGAATAGAGTGTTTTCGAACATGAAATTCGCAGGGGATAGTCAGTAATTTTTAAAAAGACCTTTTTTAAAATTAAACTTTTTGTATTCATTTGTCTAAAATTATTTTTATAATTTAAAAA	........((((((.........))))))....................((((((..((((((((((((...(((((((.(((((((((((.((((...((((((.((((...(((((....)))))...)))))))))))))).))))))))))).)))))))....)))))))..))))).......)))))).............((((((.....))))))
JF423827	Neocallimastigales;Neocallimastigaceae;SK2;SK2;JF423827/JF423651/JF423830	AATAAATAGTCAACAGTGTATTGTTGGCATTAATAATCATCCTACCCTTTGTGAATTGTGTTGAAATGTTTATTTATTAAGTGTCTTTCCCTAATGGAAAAAAAACGTAGTTTTTGGAAGTTAGGGGATAGACTTTAATAGACTTTTTTTTAAAATAAAACTTTTTGTATATTCATTTGTCTAAAAAATTATTTTTATAATTTAAAAA	........((((((((....))))))))......................((((((.....(((((.((((.(((((((((.(((((((((((((.....((((((...))))))....))))))))).)))))))))))))...(((....)))..)))).)))))...))))))...............((((((.....))))))
JF423828	Neocallimastigales;Neocallimastigaceae;Neocallimastix;Neocallimastix 1;JF423828	AAAAAATATCACTTGATTGAAAGTGATTTAATAATCATCCTACCCTTTGTGAATTTGTTGTTTGAAATAATTTTTTTTTGACGTGGAATAAAAAAAAAATTATTTATGGTTTTGTCTATCCCTAAAATTGGTTTGTTGTGAAATGAATCAAGTTTAGGGAATAGGCTTTCCTAAATAGTTGATTTTTTTTCCAATGTCTTAAAAGACCTTTTTTTAAAATTAAACTTTTGTATTCATTTGTCTAAAATTTTTTTTAAATAATATAAAAA	.......(((((((......))))))).....................((((((..(((.(((((((.((.((((((..(((.(((((.(((((...(((((((((.((....(((((((((((((.((((((((((....)))))))))).))))))).))))))...)))))))))))..))))).)))))..)))..))))))..)).)))))))....)))......)))))).............((((((.......))))))
JF423829	Neocallimastigales;Neocallimastigaceae;Neocallimastix;Neocallimastix 1;JF423829	AAAAAATATCGCTCGATTGAGAGTGATTTAATAATCATCCTACCCTTTGTGAATTTGTTGTTTGTAATAATTTTTTTTGATTTTAAAAAAAAATTATTTATGGTTTTGTCTATCCCTAAAATTGGTTTGTTTGTTGTAAAAGACAAGTGAATCAATTTAGGGAATAGGCTTTCATAAATAAGTTTTTTTTAAAGTCTTAAAGACCTTTTTTAAAATTAAACTTTTGTATTCATTTGTCTAAATTTTTTTAAATAATATAAAAA	.......(((((((......))))))).....................((((((.((..((((((((.((.(((((..((((((((((((((.((((((((((....((((((.(((.(((((((((((((((((......))))))))))))))))).))).))))))..)))))))))).))))))))))))))..)))))...)).)))....)))))...)).))))))...........((((((.......))))))
JF423831	Neocallimastigales;Neocallimastigaceae;Neocallimastix;Neocallimastix 1;JF423831/JF423835	AAAAAATATCGCTCGATTGAGAGTGATTTAATAATCATCCTACCCTTTGTGAATTTGTTGTTTGTAATAATTTTTTTTGATTTTAAAAAAAAATTATTTATGGTTTTGTCTATCCCTAAAATTGGTTTGTTTGTTGTAAAAGACAAGTGAATCAATTTAGGGAATAGGCTTTCATAAATAAGTTTTTTTTAAAGTCTTAAAGACCTTTTTTAAAATTAAACTTTTGTATTCATTTGTCTAAATTTTTTTTAAATAATTTAAAAA	.......(((((((......))))))).....................((((((.((..((((((((.((.(((((..((((((((((((((.((((((((((....((((((.(((.(((((((((((((((((......))))))))))))))))).))).))))))..)))))))))).))))))))))))))..)))))...)).)))....)))))...)).))))))............((((((((...))))))))
JF423833	Neocallimastigales;Neocallimastigaceae;SK1;SK1;JF423833/JF423836	GATAAATAGCCAAATTATTTGGCAATTAATAATCATCCTACCCTTTGTGAAATTGTTTTGAATTGTAATAATTTTTTTTTTTGAAAATTATTAAAATGTCTTTCCCTAATGGATAAAGTTGAAAAGCTTTTGATATTAGGGGATAGATTTTAATAATTTTTGATAAAAAAGACCTTTTTTTAAAATTAAACATTTTGTATTCATTTGTCTAAAAATTATTTTTAATAATTTAAAAA	.((.(((.((((((...)))))).))).))................(((((..(((((..((((.(((.((((((((((.(((((((((((((((..((((((((((((((...((((((....))))))...)))))))))).))))))))))))))))))).))))))))..))...))).))))))))).......)))))..............(((((((....)))))))
JF423834	Neocallimastigales;Neocallimastigaceae;AL6;AL6;JF423834	AAGAAATTGGGTGACTGTAATTTAGGTTAACCCATTAATAATATCCTACCCTTTGTGAATTTGTTTGTCATGTAAAATTTTTTGTCTATCCCTAAAGAAAGGTTGGATAAGTGTAACAGCTTAAAAAACTTTTTTTTAGGGAATGGCTTAAAGACTTTTATTTAAAATTAAACTTTTTGTATTCATTTGTCTAAAATTAAATTTTTAAATAAATAATATAAAAA	.......(((((((((........)))).)))))....................((((((..(((((....((((((.((((((.(((((((((((((((((((...(((((......)))))...))))))))))))))).))))..)))))).)))))).......))))).......))))))..........((((....))))................
JF423837	Neocallimastigales;Neocallimastigaceae;Neocallimastix;Neocallimastix 1;JF423837/JF423881	AAAAAATATCACTTGATTGAAAGTGATTTAATAATCATCCTACCCTTTGTGAATTTGTTGTTTGTAATAATTTTTTTTGATTTTAAAAAAAAAATTATTTATGGTTTTGTCTATCCCTAAAATTGGTTTGTTGTGAAATGAATCAAATTTAGGGAATAGGCTTTCATAAATAAGTTTTTTTTTTAAAGTCTTAAAGACCTTTTTTTAAAATTAAACTTTTGTATTCATTTGTCTAAAATTTTTTTTAAATAATATAAAAA	.......(((((((......))))))).....................((((((.((..(((((.((.((.(((((..((((((((((((((((((((((((((....(((((((((((((.((((((((((....)))))))))).))))))).))))))..)))))))))).))))))))))))))))..)))))...)).))......)))))...)).)))))).............((((((.......))))))
JF423838	Neocallimastigales;Neocallimastigaceae;Neocallimastix;Neocallimastix 1;JF423838	AAAAAATATCACTCGATTGAGAGTGATTTAATAATCATCCTACCCTTTGTGAATTTGTTGTTTGTAATAATTTTTTTTGATTTTAAAAAAAAATTATTTATGGTTTTGTCTATCCCTAAAATTGGTTTGTTGTGAAATGAATCAAATTTAGGGAATAGGCTTTCATAAATAAGTTTTTTTAAAGTCTTAAAGACCTTTTTTAAAATTAAACTTTTTGTATTCATTTGTCTAAAATTTTTTTAAAATAATTTAAAAA	.......(((((((......))))))).....................((((((.((..((((((((.((.(((((..(((((((((((((..((((((((((....(((((((((((((.((((((((((....)))))))))).))))))).))))))..)))))))))).)))))))))))))..)))))...)).)))....)))))....)).))))))............((((((((....))))))))
JF423839	Neocallimastigales;Neocallimastigaceae;Piromyces;Piromyces 4;JF423839/JF423802	AATAAATGGTCTACGTTTTTTAAGTAGACGCTTAATAATCCTACCCTTTGTGAATTTGTTTGTTTGAAATAATTTTTTTTAAAATTATTGAATGTCTTTCCCTGTTGAATTGGTTGTCTTTAATGGCAAGTGATTCGCAGGGGAGTGTCAATAATTTTTAAAAAGACCTTTTTTAAAATTAAACTTTTTGTATTCATTTGTCTAAAAATTATTTTTATAATTTAAAAA	........((((((.........))))))....................((((((..((((((((((((...(((((((.(((((((((((.....(((((((((.((((((.(((((......))))).)))))))))))))))..))))))))))).)))))))....)))))))..))))).......))))))..............((((((.....))))))
JF423841	Neocallimastigales;Neocallimastigaceae;SK1;SK1;JF423841/JX184546/JX184472/JX184539/JX184539	AATAAATAGCCAAATTATTTGGCAATTAATAATCATCCTACCCTTTGTGAATTTGTTTTGAATTGTAATAATTTTTTTTTTTGAAAATTATTAAAAATGTCTTTCCCTAATGGATAAAGTTGAAAAGCTTTTGATATTAGGGGATAGATTTTTTAATAATTTTTGATAAAAAAAGACCTTTTTTCTAAAATTAAACATTTTGTATTCATTTGTCTAAAAATTATTTTTAATAATATAAAAA	.((.(((.((((((...)))))).))).))................((((((.(((((.(((.........((((((((.(((((((((((((((((.((((((((((((((...((((((....))))))...)))))))))).))))))))))))))))))))).)))))))).......))).......)))))......))))))..........((((((...)))))).......
JF423845	Neocallimastigales;Neocallimastigaceae;Neocallimastix;Neocallimastix 1;JF423845/JF423644	AAAAAATATCACTCGATTGAGAGTGATTTAATAATCATCCTACCCTTTGTGAATTTGTTGTTTGTAATAATTTTTTTTGATTTTAAAAAAAAATTATTTATGGTTTTGTCTATCCCTAAAATTGGTTTGTTGTGAAATGAATCAAATTTAGGGAATAGGCTTTCATAAATAAGTTTTTTTTAAAGTCTTAAAGACCTTTTTTAAAATTAAACTTTTTGTATTCATTTGTCTAAAATTTTTTTAAAATAATATAAAAA	.......(((((((......))))))).....................((((((.((..((((((((.((.(((((..((((((((((((((.((((((((((....(((((((((((((.((((((((((....)))))))))).))))))).))))))..)))))))))).))))))))))))))..)))))...)).)))....)))))....)).))))))............((((((........))))))
JF423846	Neocallimastigales;Neocallimastigaceae;BlackRhino;BlackRhino;JF423846	AATAAATGGTACTCTTGTGAGTACAAACTAATAATCCTACCCTTTGTGAATTTGTTTGTTTGAAATAATTTTTTTTTAAAAAATTATTGAATGTCTTTCCCTGTTTTGTTTGATTGAAGATATAGTCTATGACTAAGTTTGAAATCAACAACCAGGGGATAGTCAATAATTTTTTTAAAAAGACCTTTTTTTAAATTAAACTTTTTGTATTCATTTGTCTAAAATTTATTTTTATAATATAAAAA	........((((((....)))))).....................((((((..((((((((((((.((.(((((((.(((((((((((((.((((...(((((..(((((.((((..((((.(((((...))))).))))..))))))))).))))))))).))))))))))))).)))))))..)).))))))).))))).......))))))..............(((((((...)))))))
JF423848	Neocallimastigales;Neocallimastigaceae;BlackRhino;BlackRhino;JF423848	AATAAATGGTACTCTTGTGAGTACAAACTAATAATCCTACCCTTTGTGAATTTGTTTGTTTGAAATAATTTTTTTTTAAAAAATTATTGAATGTCTTTCCCTGTTTTGTTTGATTGAAGATTTAGTCTATGACTAAGTTTGAAATCAACAACCAGGGGATAGTCAATAATTTTTTTAAAAAGACCTTTTTTTAAATTAAACTTTTTGTATTCATTTGTCTAAAATTTATTTTTATAATTTAAAAA	........((((((....)))))).....................((((((..((((((((((((.((.(((((((.(((((((((((((.((((...(((((..(((((.((((..((((((((((...))))))))))..))))))))).))))))))).))))))))))))).)))))))..)).))))))).))))).......))))))..............((((((.....))))))
JF423849	Neocallimastigales;Neocallimastigaceae;Neocallimastix;Neocallimastix 1;JF423849	AAAAAATATCGCTCGATTGAGAGTGATTTAATAATCATCCTACCCTTTGTGAATTTGTTGTTTGAAATAATTTTTTTTTTGACGTGGAATAAAAAAAAAATTATTTATGGTTTTGTCTATCCCTAAATTGGTTTGTTTGTTGTAAAAGACAAGTGAATCATTTAGGGAATAGGCTTTCATAAATAAGTTTTTTTTAAAGTCTTAAAGACCTTTTTTTAAAATTAAACTTTTGTATTCATTTGTCTAAAATTTTTTTTAAATAATTTAAAAA	.......(((((((......))))))).....................((((((..(((.(((((((.((..(((((...(((......(((((((((..((((((((((....((((((((((((((.((((((((((((......)))))))))))))))))))).))))))..)))))))))).)))))))))..)))..)))))..)).)))))))....)))......)))))).............((((((((...))))))))
JF423850	Neocallimastigales;Neocallimastigaceae;BlackRhino;BlackRhino;JF423850	AATAAATGGTACTCTTGTGAGTACAAACTAATAATCCTACCCTTTGTGAATTTGTTTGTTTGAAATAATTTTTTTTAAAAAATTATTGAATGTCTTTCCCTGTTTGTTGATGGAAGATTAGTCTGAAATCAACAACAGGGGATAGTCAATAATTTTTTTAAAAAGACCTTTTTTTTAAATTAAACTTTTTGTATTCATTTGTCTAAAAATTATTTTTATAATATAAAAA	........((((((....)))))).....................((((((..((((((((((((.(((((((((.(((((((((((((.((((...(((((((.((((((...(((....)))...))))))))))))))))).))))))))))))).)))))))...)).))))))).))))).......))))))..............(((((((...)))))))
JF423852	Neocallimastigales;Neocallimastigaceae;Neocallimastix;Neocallimastix 1;JF423852/JX184841/JX184841	AAAAAATATCACTTGATTGAAAGTGATTTAATAATCATCCTACCCTTTGTGAATTTGTTGTTTGTAATAATTTTTTTTGATTTTAAAAAAAAAAATTATTTATGGTTTTGTCTATCCCTAAAATTGGTTTGTTGTGAAATGAATCAAATTTAGGGAATAGGCTTTCATAAATAAGTTTTTTTTTTAAAGTCTTAAAGACCTTTTTTTAAAATTAAACTTTTGTATTCATTTGTCTAAAATTTTTTTTAAATAATTTAAAAA	.......(((((((......))))))).....................((((((.((..(((((.((.((.(((((..((((((((((((((((.((((((((((....(((((((((((((.((((((((((....)))))))))).))))))).))))))..)))))))))).))))))))))))))))..)))))...)).))......)))))...)).)))))).............((((((((...))))))))
JF423853	Neocallimastigales;Neocallimastigaceae;BlackRhino;BlackRhino;JF423853	AATAAATGGTACTCTTGTGAGTACAAACTAATAATCCTACCCTTTGTGAATTTGTTTGTTTGAAATAATTTTTTTTTAAAAAATTATTGAATGTCTTTCCCTGTTTTGTTTGATTGAAGATTTAGTCTATGACTAAGTTTGAAATCAACAACCAGGGGATAGTCAATAATTTTTTTAAAAAGACCTTTTTTTAAATTAAACTTTTTGTATTCATTTGTCTAAAATCTATTTTTATAATATAAAAA	........((((((....)))))).....................((((((..((((((((((((.((.(((((((.(((((((((((((.((((...(((((..(((((.((((..((((((((((...))))))))))..))))))))).))))))))).))))))))))))).)))))))..)).))))))).))))).......))))))..............(((((((...)))))))
JF423854	Neocallimastigales;Neocallimastigaceae;Neocallimastix;Neocallimastix 1;JF423854	AAAAAATATCGCTCGATTGAGAGTGATTTAATAATCATCCTACCCTTTGTGAATTTGTTGTTTGTAATAATTTTTTTTGATTTTAAAAAAAAATTATTTATGGTTTTGTCTATCCCTAAAATTGGTTTGTTTGTTGTAAAAGACAAGTGAATCAATTTAGGGAATAGGCTTTCATAAATAAGTTTTTTTTAAAGTCTTAAAGACCTTTTTTTAAAATTAAACTTTTGTATTCATTTGTCTAAATTTTTTTTAAATAATATAAAAA	.......(((((((......))))))).....................((((((.((..(((((.((.((.(((((..((((((((((((((.((((((((((....((((((.(((.(((((((((((((((((......))))))))))))))))).))).))))))..)))))))))).))))))))))))))..)))))...)).))......)))))...)).))))))............((((((.......))))))
JF423855	Neocallimastigales;Neocallimastigaceae;Neocallimastix;Neocallimastix 1;JF423855	AAAAAATATCGCTCGATTGAGAGTGATTTAATAATCATCCTACCCTTTGTGAATTTGTTGTTTGAAATAATTTTTTTTTGACGTGGAATAAAAAAAAATTATTTATGGTTTTGTCTATCCCTAAATTGGTTTGTTTGTTGTAAAAGACAAGTGAATCATTTAGGGAATAGGCTTTCCTAAATAATTGATTTTTTTTCCAATGTCTTAAAAGACCTTTTTTTTAAAATTAAACTTTTGTATTCATTTGTCTAAAACTTTTTTTAAAATAATTTAAAAA	.......(((((((......))))))).....................((((((..(((.(((((((.((.((((((..(((.(((((.(((((..(((((((((.((....((((((((((((((.((((((((((((......)))))))))))))))))))).))))))...)))))))))))..))))).)))))..)))..))))))...)).)))))))....)))......)))))).............((((((((....))))))))
JF423856	Neocallimastigales;Neocallimastigaceae;Neocallimastix;Neocallimastix 1;JF423856	AAAAAATAATCACTCGATTGAGAGTGATTTTAATAATCATCCTACCCTTTGTGAATTTGTTGTTTGAAATAATTTTTTTTGATTTTAAAAAAAAATTATTTATGGTTTTGTCTATCCCTAAATTGGTTTGTTTGTTGTAAAAGACAAGTGAATCATTTAGGGAATAGGCTTTCATAAATAAGTTTTTTTTAAAGTCTTAAAAGACCTTTTTTAAAATTAAACTTTTGTATTCATTTGTCTAAATTTTTTTTTAAATAATATAAAAA	.......((((((((......)))))))).....................((((((..(((.(((((((...((((((..((((((((((((((.((((((((((....((((((((((((((.((((((((((((......)))))))))))))))))))).))))))..)))))))))).))))))))))))))..))))))....)))))))....)))......)))))).............((((((.......))))))
JF423858	Neocallimastigales;Neocallimastigaceae;Neocallimastix;Neocallimastix 1;JF423858	AAAAAATATCACTTGATTGAAAGTGATTTAATAATCATCCTACCCTTTGTGAATTTGTTGTTTGAAATAATTTTTTTTTGACGTGGAATAAAAAAAAAAATTATTTATGGTTTTGTCTATCCCTAAATTGGTTTGTTTGTTGTAAAAGACAAGTGAATCATTTAGGGAATAGGCTTTCCTAAATAATTGATTTTTTTTCCAATGTCTTAAAAGACCTTTTTTTAAAATTAAACTTTTGTATTCATTTGTCTAAAATTTTTTTTAAAATAATTTAAAAA	.......(((((((......))))))).....................((((((..(((.(((((((.((.((((((..(((.(((((.(((((....(((((((((.((....((((((((((((((.((((((((((((......)))))))))))))))))))).))))))...)))))))))))..))))).)))))..)))..))))))..)).)))))))....)))......)))))).............((((((((....))))))))
JF423859	Neocallimastigales;Neocallimastigaceae;Neocallimastix;Neocallimastix 1;JF423859/JF423867	AAAAAATATCGCTCGATTGAGAGTGATTTAATAATCATCCTACCCTTTGTGAATTTGTTGTTTGAAATAATTTTTTTTGACGTGGAATAAAAAAAAATTATTTATGGTTTTGTCTATCCCTAAATTGGTTTGTTTGTTGTGAAAGACAAGTGAATCATTTAGGGAATAGGCTTTCCTAAATAATTGATTTTTTTTTCCAATGTCTTAAAAGACCTTTTTTTAAAATTAAACTTTTGTATTCATTTGTCTAAAATAATTTTTAAAATAATATAAAAA	.......(((((((......))))))).....................((((((..(((.(((((((.((((((((..(((.(((((.((((((.(((((((((.((....((((((((((((((.((((((((((((......)))))))))))))))))))).))))))...)))))))))))..)))))).)))))..)))..))))))..)).)))))))....)))......)))))).............((((((........))))))
JF423861	Neocallimastigales;Neocallimastigaceae;Neocallimastix;Neocallimastix 1;JF423861/JF423860/JF423864	AAAAAATATCGCTCGATTGAGAGTGATTTAATAATCATCCTACCCTTTGTGAATTTGTTGTTTGAAATAATTTTTTTTGATTTTAAAAAAAAATTATTTATGGTTTTGTCTATCCCTAAAATTGGTTTGTTGTGAAATGAATCAAATTTAGGGAATAGGCTTTCATAAATAAGTTTTTTTAAAGTCTTAAAGACCTTTTTTTAAAATTAAACTTTTGTATTCATTTGTCTAAAATTTTTTTTAAATAATATAAAAA	.......(((((((......))))))).....................((((((..(((.(((((((.((.(((((..(((((((((((((..((((((((((....(((((((((((((.((((((((((....)))))))))).))))))).))))))..)))))))))).)))))))))))))..)))))..)).)))))))....)))......)))))).............((((((.......))))))
JF423862	Neocallimastigales;Neocallimastigaceae;Neocallimastix;Neocallimastix 1;JF423862	AAAAAATATCACTTGATTGAAAGTGATTTAATAATCATCCTACCCTTTGTGAATTTGTTGTTTGAAATAATTTTTTTTTGACGTGGAATAAAAAAAAAATTATTTATGGTTTTGTCTATCCCTAAATTGGTTTGTTTGTTGTAAAAGACAAGTGAATCATTTAGGGAATAGGCTTTCCTAAATAATTGATTTTTTTTCCAATGTCTTAAAAAACCTTTTTTTAAAATTAAACTTTTGTATTCATTTGTCTAAAATTTTTTTTAAAATAATTTAAAAA	.......(((((((......))))))).....................((((((..(((.(((((((.((.((((((..(((.(((((.(((((...(((((((((.((....((((((((((((((.((((((((((((......)))))))))))))))))))).))))))...)))))))))))..))))).)))))..)))..))))))..)).)))))))....)))......)))))).............((((((((....))))))))
JF423863	Neocallimastigales;Neocallimastigaceae;Neocallimastix;Neocallimastix 1;JF423863	AAAAAATAATCACTCGATTGAGAGTGATTTTAATAATCATCCTACCCTTTGTGAATTTGTTGTTTGAAATAATTTTTTTTGATTTTAAAAAAAAATTATTTATGGTTTTGTCTATCCCTAAATTGGTTTGTTTGTTGTAAAAGACAAGTGAATCATTTAGGGAATAGGCTTTCCTAAATAATTGATTTTTTTTTCCAATGTCTTAAAAGACCTTTTTTTAAAATTAAACTTTTGTATTCATTTGTCTAAAATTTTTTTTAAAATAATATAAAAA	.......((((((((......)))))))).....................((((((..(((.(((((((.((((((((..(((.((((((((((((((.((((((....((((((((((((((.((((((((((((......)))))))))))))))))))).))))))...))...)))).))))))))))))..)).)))..))))))..)).)))))))....)))......)))))).............((((((........))))))
JF423865	Neocallimastigales;Neocallimastigaceae;Neocallimastix;Neocallimastix 1;JF423865	AAAAAATATCGCTCGATTGAGAGTGATTTAATAATCATCCTACCCTTTGTGAATTTGTTGTTTGAAATAATTTTTTTTTGACGTGGAATAAAAAAAAAATTATTTATGGTTTTGTCTATCCCTAAATTGGTTTGTTTGTTGTAAAAGACAAGTGAATCATTTAGGGAATAGGCTTTCCTAAATAATTGATTTTTTTTCCAATGTCTTAAAAGACCTTTTTTTTAAAATTAAACTTTTGTATTCATTTGTCTAAAATTTTTTTTAAAATAATATAAAAA	.......(((((((......))))))).....................((((((..(((.(((((((.((.((((((..(((.(((((.(((((...(((((((((.((....((((((((((((((.((((((((((((......)))))))))))))))))))).))))))...)))))))))))..))))).)))))..)))..))))))...)).)))))))....)))......)))))).............((((((........))))))
JF423866	Neocallimastigales;Neocallimastigaceae;Neocallimastix;Neocallimastix 1;JF423866	AAAAAATATCGCTCGATTGAGAGTGATTTAATAATCATCCTACCCTTTGTGAATTTGTTGTTTGTAATAATTTTTTTTGATTTTAAAAAAAAAATTATTTATGGTTTTGTCTATCCCTAAATTGGTTTGTTTGTTGTAAAAGACAAGTGAATCATTTAGGGAATAGGCTTTCCTAAATAATTGATTTTTTTTCCAATGTCTTAAAAGACCTTTTTTTAAAATTAAACTTTTGTATTCATTTGTCTAAATTTTTTTTTAAAATAATTTAAAAA	.......(((((((......))))))).....................((((((.((..(((((.((.((.((((((.(((.(((((((((((((((((((.((....((((((((((((((.((((((((((((......)))))))))))))))))))).))))))...)))))))))))..))))))))..)).)))..))))))...)).))......)))))...)).)))))).............((((((((....))))))))
JF423869	Neocallimastigales;Neocallimastigaceae;BlackRhino;BlackRhino;JF423869	AATAAATGGTACTCTTGTGAGTACAAACTAATAATATCCTACCCTTTGTGAATTTGTTTGTTTGAAATAATTTTTTTTAAAAAATTATTGAATGTCTTTCCCTGTTTGTTGATGGAAGATTAGTCTGAAATCAACAACAGGGGATAGTCAATAATTTTTTTTAAAAAGACCTTTTTTTAAAATTAAACTTTTTGTATTCATTTGTATAAAATTTATTTTTATAATATAAAAA	........((((((....)))))).......................((((((..((((((((((((.(((((((((.(((((((((((((.((((...(((((((.((((((...(((....)))...))))))))))))))))).)))))))))))))..)))))))..)).)))))))..))))).......))))))..............(((((((...)))))))
JF423870	Neocallimastigales;Neocallimastigaceae;Piromyces;Piromyces 6;JF423870/JF423880	AATAAATGGCTCCTGATTTTAAGGAGCACTTAATAATCCTACCCTTTGTGAATTTGTTGTATGAAATAATTTTTTTTTAAAATTATTGATGTCTTTCCCTGTTGAATTAGAGTGTCTTCGGATGCAAAAATTCGCAGGGGATAGTCAGTAATTTTTAAAAAAGACCTTTTTTTAAAATTAAACTTTTTGTATTCATTTGTCTAAAATTATTTTTATAATTTAAAAA	........((((((.......))))))....................((((((..(((..((.(((.((((((((((.((((((((((((....((((((((.(((((...(((((....)))))...)))))))))))))..)))))))))))).))))))))...)).)))...))..))).......)))))).............((((((.....))))))
JF423871	Neocallimastigales;Neocallimastigaceae;Neocallimastix;Neocallimastix 1;JF423871	AAAAAATATCGCTCGATTGAGAGTGATTTAATAATCATCCTACCCTTTGTGAATTTTGTTGTTTGTAATAATTTTTTTTGATTTTAAAAAAAAATTATTTATGGTTTTGTCTATCCCTAAAATTGGTTTGTTGTGAAATGAATCAAATTTAGGGAATAGGCTTTCATAAATAAGTTTTTTTTAAAGTCTTAAAGACCTTTTTTAAAATTAAACTTTTGTATTCATTTGTCTAAATTTTTTTTAAAATAATTTAAAAA	.......(((((((......))))))).....................((((((..((..((((((((.((.(((((..((((((((((((((.((((((((((....(((((((((((((.((((((((((....)))))))))).))))))).))))))..)))))))))).))))))))))))))..)))))...)).)))....)))))...)).))))))............((((((((....))))))))
JF423873	Neocallimastigales;Neocallimastigaceae;Neocallimastix;Neocallimastix 1;JF423873	AAAAAATATCACTCGATTGAGAGTGATTTAATAATCATCCTACCCTTTGTGAATTTGTTGTTTGTAATAATTTTTTTTAATTTTAAAAAAAAATTATTTATGGTTTTGTCTATCCCTAAAATTGGTTTGTTGTGAAATGAATCAAATTTAGGGAATAGGCTTTCATAAATAAGTTTTTTTTAAAGTCTTAAAGACCTTTTTTAAAATTAAACTTTTTGTATTCATTTGTCTAAAATTTTTTTAAAATAATTTAAAAA	.......(((((((......))))))).....................((((((.((..(((((...(((...(((((((((((((((((((.((((((((((....(((((((((((((.((((((((((....)))))))))).))))))).))))))..)))))))))).)))))))))))))..))))))......)))....)))))....)).))))))............((((((((....))))))))
JF423874	Neocallimastigales;Neocallimastigaceae;Neocallimastix;Neocallimastix 1;JF423874/JX184842	AAAAAATATCGCTCGATTGAGAGTGATTTAATAATCATCCTACCCTTTGTGAATTTGTTGTTTGTAATAATTTTTTTTGATTTTAAAAAAAAATTATTTATGGTTTTGTCTATCCCTAAAATTGGTTTGTTTGTTGTAAAAGACAAGTGAATCAATTTAGGGAATAGGCTTTCATAAATAAGTTTTTTTTAAAGTCTTAAAGACCTTTTTTTAAAATTAAACTTTTGTATTCATTTGTCTAAAATTTTTTTTAAATAATTTAAAAA	.......(((((((......))))))).....................((((((.((..(((((.((.((.(((((..((((((((((((((.((((((((((....((((((.(((.(((((((((((((((((......))))))))))))))))).))).))))))..)))))))))).))))))))))))))..)))))...)).))......)))))...)).)))))).............((((((((...))))))))
JF423875	Neocallimastigales;Neocallimastigaceae;BlackRhino;BlackRhino;JF423875	AATAAATGGTACTCTTGTGAGTACAAACTAATAATATCCTACCCTTCGTGAATTTGTTTGTTTGAAATAATTTTTTTTAAAAAATTATTGAATGTCTTTCCCTGTTTGTTGATGGAAGATTAGTCTGAAATCAACAACAGGGGATAGTCAATAATTTTTTTAAAAAGACCTTTTTTTAAAATTAAACTTTTTGTATTCATTTGTCTAAAATTTTTTTAAAATAATATAAAAA	........((((((....)))))).......................((((((..((((((((((((.(((((((((.(((((((((((((.((((...(((((((.((((((...(((....)))...))))))))))))))))).))))))))))))).)))))))..)).)))))))..))))).......))))))............((((((........))))))
JF423876	Neocallimastigales;Neocallimastigaceae;BlackRhino;BlackRhino;JF423876/JF423563/JF423877	AATAAATGGTACTCTTGTGAGTACAAACTAATAATCCTACCCTTTGTGAATTTGTTTGTTTGAAATAATTTTTTTTAAAAAATTATTGAATGTCTTTCCCTGTTTTGTTTGATTGAAGATTTAGTCTATGACTAAGTTTGAAATCAACAACCAGGGGATAGTCAATAATTTTTTTAAAAAGACCTTTTTTTAAATTAAACTTTTTGTATTCATTTGTCTAAAATTTATTTTTATAATATAAAAA	........((((((....)))))).....................((((((..((((((((((((.(((((((((.(((((((((((((.((((...(((((..(((((.((((..((((((((((...))))))))))..))))))))).))))))))).))))))))))))).)))))))..)).))))))).))))).......))))))..............(((((((...)))))))
JF423879	Neocallimastigales;Neocallimastigaceae;Neocallimastix;Neocallimastix 1;JF423879	AAAAAATATCGCTCGATTGAGAGTGATTTAATAATCATCCTACCCTTTGTGAATTTTGTTGTTTGTAATAATTTTTTTTGATTTTAAAAAAAAATTATTTATGGTTTTGTCTATCCCTAAAATTGGTTTGTTGTGAAATGAATCAAATTTAGGGAATAGGCTTTCATAAATAAGTTTTTTTTAAAGTCTTAAAGACCTTTTTTAAAATTAAACTTTTGTATTCATTTGTCTAAAATTTTTTTAAAATAATTTAAAAA	.......(((((((......))))))).....................((((((..((..((((((((.((.(((((..((((((((((((((.((((((((((....(((((((((((((.((((((((((....)))))))))).))))))).))))))..)))))))))).))))))))))))))..)))))...)).)))....)))))...)).))))))............((((((((....))))))))
JF423882	Neocallimastigales;Neocallimastigaceae;Piromyces;JF423882/JF423888/JF423889;JF423882/JF423888/JF423889	AATAAATGGCTCCTGATTTTAAGGAGCACTTAATAATCCTACCCTTTGTGAATTTGTTGTATGAAATAATTTTTTTTAAAAAATTATTGATGTCTTTCCCTGTTGAATTTGGTTGCCGTTTAAGACAGTTGAATTCACAGGGGATAGTCAGTAATTTTTTTAAAAAGACCTTTTTTTTAAATTAAACTTTTTGTATTCATTTGTCCAAAATTTATTTTATAATTTAAAAA	........((((((.......))))))....................((((((..(((.((.((((...(((((((.((((((((((((((....((((((((.(((((((((((..........)))))))))))))))))))..)))))))))))))).)))))))....)))).)).....))).......))))))..............(((((.....))))).
JF423884	Neocallimastigales;Neocallimastigaceae;Neocallimastix;Neocallimastix 1;JF423884	AAAAAATATCGCTCGATTGAGAGTGATTTAATAATCATCCTACCCTTTGTGAATTTGTTGTTTGTAATAATTTTTTTTGATTTTAAAAAAAAATTATTTATGGTTTTGTCTATCCCTAAAATTGGTTTGTTTGTTGTAAAAGACAAGTGAATCAATTTAGGGAATAGGCTTTCATAAATAAGTTTTTTTTAAAGTCTTAAAGACCTTTTTTAAAATTAAACTTTTGTATTCATTTGTCTAAAATTTTTTTTAAATAATATAAAAA	.......(((((((......))))))).....................((((((.((..((((((((.((.(((((..((((((((((((((.((((((((((....((((((.(((.(((((((((((((((((......))))))))))))))))).))).))))))..)))))))))).))))))))))))))..)))))...)).)))....)))))...)).)))))).............((((((.......))))))
JF423885	Neocallimastigales;Neocallimastigaceae;Neocallimastix;Neocallimastix 1;JF423885	AAAAAACATCACTCGATTGAGAGTGATTTAATAATCATCCTACCCTTTGTGAATTTGTTGTTTGTAATAATTTTTTTTGATTTTAAAAAAAAATTATTTATGGTTTTGTCTATCCCTAAAATTGGTTTGTTGTGAAATGAATCAAATTTAGGGAATAGGCTTTCATAAATAAGTTTTTTTTAAAGTCTTAAAGACCTTTTTTAAAATTAAACTTTTGTATTCATTTGTCTAAATTTTTTTTTTAAATAATATAAAAA	.......(((((((......))))))).....................((((((.((..((((((((.((.(((((..((((((((((((((.((((((((((....(((((((((((((.((((((((((....)))))))))).))))))).))))))..)))))))))).))))))))))))))..)))))...)).)))....)))))...)).))))))..............((((((.......))))))
JF423890	Neocallimastigales;Neocallimastigaceae;Neocallimastix;Neocallimastix 1;JF423890/JF423886/JF423887/JF423891	AAAAAATATCACTCGATTGAGAGTGATTTAATAATCATCCTACCCTTTGTGAATTTGTTGTTTGAAATAATTTTTTTTGATTTTAAAAAAAAATTATTTATGGTTTTGTCTATCCCTAAAATTGGTTTGTTTGTTGTAAAAGACAAGTGAATCAATTTAGGGAATAGGCTTTCATAAGTAAGTTTTTTTTAAAGTCTTAAAGACCTTTTTTTAAAATTAAACTTTTGTATTCATTTGTCTAAATTTTTTTTAAAATAATTTAAAAA	.......(((((((......))))))).....................((((((..(((.(((((((.((.(((((..((((((((((((((.((((((((((....((((((.(((.(((((((((((((((((......))))))))))))))))).))).))))))..)))))))))).))))))))))))))..)))))..)).)))))))....)))......))))))............((((((((....))))))))
JF423892	Neocallimastigales;Neocallimastigaceae;Neocallimastix;Neocallimastix 1;JF423892/JX184851/JF423883/JF423868	AAAAAATATCGCTCGATTGAGAGTGATTTAATAATCATCCTACCCTTTGTGAATTTGTTGTTTGAAATAATTTTTTTTGATTTTAAAAAAAAATTATTTATGGTTTTGTCTATCCCTAAAATTGGTTTGTTTGTTGTAAAAGACAAGTGAATTAATTTAGGGAATAGGCTTTCATAAATAAGTTTTTTTTAAAGTCTTAAAGACCTTTTTTTAAAATTAAACTTTTGTATTCATTTGTCTAAAATTTTTTTTAAAATAATTTAAAAA	.......(((((((......))))))).....................((((((..(((.(((((((.((.(((((..((((((((((((((.((((((((((....((((((.(((.(((((((((((((((((......))))))))))))))))).))).))))))..)))))))))).))))))))))))))..)))))..)).)))))))....)))......)))))).............((((((((....))))))))
JF423893	Neocallimastigales;Neocallimastigaceae;Neocallimastix;Neocallimastix 1;JF423893/JX184447	AAAAAATATCACTTGATTGAAAGTGATTTAATAATCATCCTACCCTTTGTGAATTTGTTGTTTGAAATAATTTTTTTTTGACGTGGAATAAAAAAAAAATTATTTATGGTTTTGTCTATCCCTAAATTGGTTTGTTTGTTGTAAAAGACAAGTGAATCATTTAGGGAATAGGCTTTCCTAAATAATTGATTTTTTTTCCAATGTCTTAAAAGACCTTTTTTTAAAATTAAACTTTTGTATTCATTTGTCTAAAATTTTTTTTAAAATAATTTAAAAA	.......(((((((......))))))).....................((((((..(((.(((((((.((.((((((..(((.(((((.(((((...(((((((((.((....((((((((((((((.((((((((((((......)))))))))))))))))))).))))))...)))))))))))..))))).)))))..)))..))))))..)).)))))))....)))......)))))).............((((((((....))))))))
JX184409	Neocallimastigales;Neocallimastigaceae;Neocallimastix;Neocallimastix 1;JX184409	AAAAAATATCGCTCGATTGAGAGTGATTTAATAATCATCCTGCCCTTTGTGAATTTGTTGTTTGTAATAATTTTTTTTGATTTTAAAAAAAAATTATTTATGGTTTTGTCTATCCCTAAATTGGTTTGTTGTGAAATGAATCAAATTTAGGGAATAGGCTTTCATAAATAAGTTTTTTTTTAAAGTCTTAAAGACCTTTTTTAAAATTAGACTTTTGTATTCATTTGTCTAAATTTTTTTTAAATAATTTAAAAA	.......(((((((......))))))).....................((((((..(((..((.(((.((.(((((..(((((((((((((((((((((((((....(((((((((((((((((((((((....)))))))).))))))))).))))))..)))))))))).)))))))))))))))..)))))...)).))).))...)))......))))))............((((((((...))))))))
JX184412	Neocallimastigales;Neocallimastigaceae;Piromyces;Piromyces 2;JX184412	AATAAATGGCTCCGATTGTAGGAGCACTTAATAATCCTACCCTTTGTGAATTTGTTGTTTGAAATAATTTTTTTTAAAATTATTGATTGTCTTTCCCTGTTGAATTAGTTGTCGTAAGACAAGTGATTCGCAGGGGATAGTCAGTAATTTTTAAAAAGACCTTTTTTTAAATTAAACTTTTTGTATTCATCTGTCTAAAATTATTTTTATAATATAAAAA	........(((((.......)))))....................((((((..(((((((((((.(((((((((.((((((((((((((((...((((((.((((((.(((((....))))).)))))))))))))))))))))))))))).)))))))..)).))))))))..))).......)))))).............(((((((...)))))))
JX184414	Neocallimastigales;Neocallimastigaceae;Piromyces;Piromyces 2;JX184414	AATAAATGGCTCCGATTGTAGGAGTACTTAATAATCCTACCCTTTGTGAATTTGTTGTTTGAAATAATTTTTTTTAAAATTATTGATTGTCTTTCCCTGTTGAATTAGTTGTCGTAAGACAAGTGATTCGCAGGGGATAGTCAGTAATTTTTAAAAAGACCTTTTTTTAAATTAAACTTTTTGTATTCATTTGTCTAAAATTATTTTTATAATATAAAAA	........(((((.......)))))....................((((((..(((((((((((.(((((((((.((((((((((((((((...((((((.((((((.(((((....))))).)))))))))))))))))))))))))))).)))))))..)).))))))))..))).......)))))).............(((((((...)))))))
JX184415	Neocallimastigales;Neocallimastigaceae;Piromyces;Piromyces 2;JX184415	AATAAATGGCTCCGATTGTAGGAGCACTTAATAATCTTACCCTTTGTGAATTTGTTGTTTGAAGTAATTTTTTTTAAAATTATTGATTGTCTTTCCCTGTTGAATTAGTTGTCGTAAGACAAGTGATTCGCAGGGGATAGTCAGTAATTTTTAAAAAGACCTTTTTTTAAATTAAACTTTTTGTATTCATTTGTCTAAAATTATTTTTATAATATAAAAA	........(((((.......)))))....................((((((..(((((((((((.(((((((((.((((((((((((((((...((((((.((((((.(((((....))))).)))))))))))))))))))))))))))).)))))))..)).))))))))..))).......)))))).............(((((((...)))))))
JX184422	Neocallimastigales;Neocallimastigaceae;Neocallimastix;Neocallimastix 1;JX184422	AAAAAATATCACTCGATTGAGAGTGATTTAATAATCATCCTACCCTTTGTGAATTTGTTGTTTGAAATAATTTTTTTTGATTTTAAAAAAAAATTATTTATGGTTTTGTCTATCCCTAAAATTGGTTTGTTTGTTGTAAAAGACAAGTGAGTCAATTTAGGGAATAGGCTTTCATAAATAAGTTTTTTTTAAAGTCTTAAAGACCTTTTTTTAAAATTAAACTTTTGTATTCATTTGTCTAAAATTTTTTTTAAAATAATTTAAAAA	.......(((((((......))))))).....................((((((..(((.(((((((.((.(((((..((((((((((((((.((((((((((....((((((.(((.(((((((((((((((((......))))))))))))))))).))).))))))..)))))))))).))))))))))))))..)))))..)).)))))))....)))......)))))).............((((((((....))))))))
JX184424	Neocallimastigales;Neocallimastigaceae;Neocallimastix;Neocallimastix 1;JX184424	AAAAAATATCACTCGATTGAGAGTGATTTAATAATCATCCTACCCTTTGTGAATTTGTTGTTTGAAATAATTTTTTTTGATTTTAAAAAAAAATTATTTATGGTTTTGTCTATCCCTAAAATTGGTTTGTTTGTTGTAAAAGACAAGTGAATCAATTTAGGGAATAGGCTTTCATAAATAAGTTTTTTTTAAAGTCTTAAAGACCTTTTTTTAAAATTAAACTTTTGTATCCATTTGTCTAAAATTTTTTTTAAAATAATTTAAAAA	.......(((((((......))))))).......................(((...(((.(((((((.((.(((((..((((((((((((((.((((((((((....((((((.(((.(((((((((((((((((......))))))))))))))))).))).))))))..)))))))))).))))))))))))))..)))))..)).)))))))....))).))).....................((((((((....))))))))
JX184425	Neocallimastigales;Neocallimastigaceae;Orpinomyces;Orpinomyces 4;JX184425/JX184459	AAAAAATATCACATTTATTGTTTGTGATTTAATAATCATCCTACCCTTTGTGAATTTGTTTTTTTGTTTGAAATTTATGTTGTCTATCCCTAGGATTTTGGAAGAAAAAAAAGTAGTTTTTTGTAAAAAAAAGACTTTTTTTTTTTTTTTTTCTAATTCCCTAGGGAATAGGCTTTCATAGACTTTTTTTTTAAATTAAACATTTGTATTCATTTGTCTAAAATTTATTTTTAATAATTTAAAAA	.......((((((.........)))))).....................((((((.(((((.((((...(((.((((((..(((((((((((((...((((((((((((((((.((((((((......))))))))....))))))))))))))))...))))))).))))))...)))))).))).....))))..))))).....))))))..............(((((((....)))))))
JX184426	Neocallimastigales;Neocallimastigaceae;Piromyces;Piromyces 2;JX184426/JX184665/JX184449/JX184598/JX184646/JX184430/JX184450/JX184738/JX184519/JX184428/JX184831/JX184458/JX184566/JX184683/JX184421/JX184466/JX184494/JX184730/JX184568/JX184477/JX184454/JX184624/JX184526/JX184457/JX184571/JX184707/JX184416/JX184496/JX184481/JX184573/JX184860/JX184571/JX184707/JX184416/JX184496/JX184481/JX184573/JX184…	AATAAATGGCTCCGATTGTAGGAGCACTTAATAATCCTACCCTTTGTGAATTTGTTGTTTGAAATAATTTTTTTTAAAATTATTGATTGTCTTTCCCTGTTGAATTAGTTGTCGTAAGACAAGTGATTCGCAGGGGATAGTCAGTAATTTTTAAAAAGACCTTTTTTTAAATTAAACTTTTTGTATTCATTTGTCTAAAATTATTTTTATAATATAAAAA	........(((((.......)))))....................((((((..(((((((((((.(((((((((.((((((((((((((((...((((((.((((((.(((((....))))).)))))))))))))))))))))))))))).)))))))..)).))))))))..))).......)))))).............(((((((...)))))))
JX184427	Neocallimastigales;Neocallimastigaceae;Neocallimastix;Neocallimastix 1;JX184427	AAAAAATATCGCTCGATTGAGAGTGATTTAATAATCATCCTACCCTTTGTGAATTTGTTGTTTGAAATAATTTTTTTTTGACGTGGAATAAAAAAAAAATTATTTATGGTTTTGTCTATCCCTAAATTGGTTTGTTTGTTGTAAAAGACAAGTGAATCATTTAGGGAATAGGCTTTCCTAAATAGTTGATTTTTTTTTCCAATGTCTTAAAAGACCTTTTTTTAAAATTAAACTTTTGTATTCATTTGTCTAAAATAATTTTTAAAATAATTTAAAAA	.......(((((((......))))))).....................((((((..(((.(((((((.((.((((((..(((.(((((.((((((..(((((((((.((....((((((((((((((.((((((((((((......)))))))))))))))))))).))))))...)))))))))))..)))))).)))))..)))..))))))..)).)))))))....)))......)))))).............((((((((....))))))))
JX184432	Neocallimastigales;Neocallimastigaceae;Piromyces;Piromyces 7;JX184432	AATAAATGGCTCCGATTGTAGGAGCACTTAATAATCCTACCCTTTGTGAATTTGTTGTTTGAAATAATTTTTTTTAAAATTATTGATTGTCTTTCCCTGTTGAATAGAGTGTTTTCGGACACAAAGTTCGCAGGGGATAGTCAGTAATTTTTAAAAAGACCTTTTTTTAAATTAAACCTTTTGTATTCATTTGTCTAAAATTATTTTTATAATATAAAAA	........(((((.......)))))....................((((((..(((((((((((.(((((((((.((((((((((((((((...((((((.((((...(((((....)))))...)))))))))))))))))))))))))).)))))))..)).))))))))..))).......)))))).............(((((((...)))))))
JX184433	Neocallimastigales;Neocallimastigaceae;Neocallimastix;Neocallimastix 1;JX184433/JX184597/JX184775/JX184586/JX184843/JX184814/JX184435/JX184535/JX184499/JX184609/JX184434	AAAAAATATCGCTCGATTGAGAGTGATTTAATAATCATCCTACCCTTTGTGAATTTGTTGTTTGAAATAATTTTTTTTGATTTTAAAAAAAAAATTATTTATGGTTTTGTCTATCCCTAAAATTGGTTTGTTGTGAAATGAATCAAATTTAGGGAATAGGCTTTCATAAATAAGTTTTTTTTAAAGTCTTAAAGACCTTTTTTTAAAATTAAACTTTTGTATTCATTTGTCTAAAATTTTTTTTAAATAATTTAAAAA	.......(((((((......))))))).....................((((((..(((.(((((((.((.(((((..((((((((((((((..((((((((((....(((((((((((((.((((((((((....)))))))))).))))))).))))))..)))))))))).))))))))))))))..)))))..)).)))))))....)))......)))))).............((((((((...))))))))
JX184439	Neocallimastigales;Neocallimastigaceae;Neocallimastix;Neocallimastix 1;JX184439	AAAAAATATCACTCGATTGAGAGTGATTTAATAATCATCCTACCCTTTGTGAATTTGTTGTTTGAAATAATTTTTTTTGATTTTAAAAAAAATTATTTATGGTTTTGTCTATCCCTAAAATTGGTTTGTTTGTTGTAAAAGACAAGTGAATCAATTTAGGGAATAGGCTTTCATAAATAAGTTTTTTTTAAAGTCTTAAAGACCTTTTTTTAAAATTAAACTTTTGTATTCATTTGTCTAAATTTTTTTTAAAATAATTTAAAAA	.......(((((((......))))))).....................((((((..(((.(((((((.((.(((((..((((((((((((((((((((((((....((((((.(((.(((((((((((((((((......))))))))))))))))).))).))))))..)))))))))).))))))))))))))..)))))..)).)))))))....)))......))))))............((((((((....))))))))
JX184442	Neocallimastigales;Neocallimastigaceae;Neocallimastix;Neocallimastix 1;JX184442	AAAAAATATCACTCGATTGAGAGTGATTTAATAATCATCCTACCCTTTGTGAATTTGTTGTTTGTAATAATTTTTTTTGATTTTAAAAAAAAATTATTTATGGTTTTGTCTATCCCTAAAATTGGTTTGTTTGTTGTAAAAGACAAGTGAATCAATTTAGGGAATAGGCTTTCATAAATAAGTTTTTTTTAAAGTCTTAAAGACTTTTTTTAAAATTAAACTTTTGTATTCATTTGTCTAAAATTTTTTTAAAATAATTTAAAAA	.......(((((((......))))))).....................((((((..(((.((((.((.((.(((((..((((((((((((((.((((((((((....((((((.(((.(((((((((((((((((......))))))))))))))))).))).))))))..)))))))))).))))))))))))))..))))).)).)).))))....)))......))))))............((((((((....))))))))
JX184445	Neocallimastigales;Neocallimastigaceae;Neocallimastix;Neocallimastix 1;JX184445	AAAAAATATCGCTCGATTGAGAGTGATTTAACAATCATCCTACCCTTTGTGAATTTGTTGTTTGAAATAATTTTTTTTGATTTTAAAAAAAAAATTATTTATGGTTTTGTCTATCCCTAAAATTGGTTTGTTGTGAAATGAATCAAATTTAGGGAATAGGCTTTCATAAATAAGTTTTTTTTAAAGTCTTAAAGACCTTTTTTTAAAATTAAACTTTTGTATTCATTTGTCTAAAATTTTTTTTAAATAATTTAAAAA	.......(((((((......))))))).....................((((((..(((.(((((((.((.(((((..((((((((((((((..((((((((((....(((((((((((((.((((((((((....)))))))))).))))))).))))))..)))))))))).))))))))))))))..)))))..)).)))))))....)))......)))))).............((((((((...))))))))
JX184446	Neocallimastigales;Neocallimastigaceae;Neocallimastix;Neocallimastix 1;JX184446/JX184436	AAAAAATATCACTCGATTGAGAGTGATTTAATAATCATCCTACCCTTTGTGAATTTGTTGTTTGAAATAATTTTTTTTGATTTTAAAAAAAAATTATTTACGGTTTTGTCTATCCCTAAAATTGGTTTGTTTGTTGTAAAAGACAAGTGAATCAATTTAGGGAATAGGCTTTCATAAATAAGTTTTTTTTAAAGTCTTAAAGACCTTTTTTTAAAATTAAACTTTTGTATTCATTTGTCTAAAATTTTTTTTAAAATAATTTAAAAA	.......(((((((......))))))).....................((((((..(((.(((((((.((.(((((..((((((((((((((.(((((((.((....((((((.(((.(((((((((((((((((......))))))))))))))))).))).))))))..)).))))))).))))))))))))))..)))))..)).)))))))....)))......)))))).............((((((((....))))))))
JX184451	Neocallimastigales;Neocallimastigaceae;Neocallimastix;Neocallimastix 1;JX184451/JX184461/JX184483/JX184419/JX184834/JX184688/JX184441/JX184413/JX184490	AAAAAATATCACTCGATTGAGAGTGATTTAATAATCATCCTACCCTTTGTGAATTTGTTGTTTGTAATAATTTTTTTTGATTTTAAAAAAAAATTATTTATGGTTTTGTCTATCCCTAAAATTGGTTTGTTTGTTGTAAAAGACAAGTGAATCAATTTAGGGAATAGGCTTTCATAAATAAGTTTTTTTTTAAAGTCTTAAAGACCTTTTTTAAAATTAAACTTTTGTATTCATTTGTCTAAAATTTTTTTAAAATAATTTAAAAA	.......(((((((......))))))).....................((((((.((..((((((((.((.(((((..(((((((((((((((((((((((((....((((((.(((.(((((((((((((((((......))))))))))))))))).))).))))))..)))))))))).)))))))))))))))..)))))...)).)))....)))))...)).))))))............((((((((....))))))))
JX184452	Neocallimastigales;Neocallimastigaceae;KF1;KF1;JX184452/JX184417	AAAAAATGGTGCTCTTTGTGAGTACATTAATAATCATCCTACCCTTTGTGAATTTGTTTGTTTGAAATAATTTTTTTTTAAAAAATTATTGAATGTCTTTCCCTGTTGAATGGATAAAAGTTGTAAGACTTTTTGAAATTCTCAGGGGATAGTCAATAATTTTTAAAAAAGACCTTTTTTTAAAATTAAACTTTTTGTATTCATTTGTCTAAATTTATTTTTATAATATAAAAA	........((((((.....))))))......................((((((..((((((((((((.((..(((((((.((((((((((((.((((...(((((..((((....(((((((....)))))))....)))).))))))))).)))))))))))).)))))))..)).)))))))..))))).......)))))).............(((((((...)))))))
JX184455	Neocallimastigales;Neocallimastigaceae;Neocallimastix;Neocallimastix 1;JX184455	AAAAAATATCACTCGATTGAGAGTGATTTAATAATCATCCTACCCTTTGTGAATTTGTTGTTTGAAATAATTTTTTTTGATTTTAAAAAAAAATTATTTATGGTTTTGTCTATCCCTAAAATTGGTTTGTTTGTTGTAAAAGACAAGTGAATCAATTCAGGGAATAGGCTTTCATAAATAAGTTTTTTTTAAAGTCTTAAAGACCTTTTTTTAAAATTAAACTTTTGTATTCATTTGTCTAAATTTTTTTTAAAATAATTTAAAAA	.......(((((((......))))))).....................((((((..(((.(((((((.((.(((((..((((((((((((((.((((((((((....((((((((((..((((((((((((((((......)))))))))))))))).)))).))))))..)))))))))).))))))))))))))..)))))..)).)))))))....)))......))))))............((((((((....))))))))
JX184456	Neocallimastigales;Neocallimastigaceae;Neocallimastix;Neocallimastix 1;JX184456	AAAAAATATCGCTCGATTGAGAGTGATTTAATAATCATCCTACCCTTTGTGAATTTGTTGTTTGTAATAATTTTTTTTGATTTTAAAAAAAATTATTTATGGTTTTGTCTATCCCTAAAATTGGTTTGTTTGTTGTAAAAGACAAGTGAATCAATTTAGGGAATAGGCTTTCATAAATAAGTTTTTTTTTAAAGTCTTAAAGACCTTTTTTAAAATTAAACTTTTGTATTCATTTGTCTAAATTTTTTTTAAATAATTTAAAAA	.......(((((((......))))))).....................((((((.((..((((((((.((.(((((..((((((((((((((((((((((((....((((((.(((.(((((((((((((((((......))))))))))))))))).))).))))))..))))))))))..))))))))))))))..)))))...)).)))....)))))...)).))))))............((((((((...))))))))
JX184463	Neocallimastigales;Neocallimastigaceae;Orpinomyces;Orpinomyces 4;JX184463/JX184512	AAAAAATATCACATAATTGTTTGTGATTTAATAATCATCCTACCCTTTGTGAATTTGTTTTTTTGTTTGAAATTTATGTTGTCTATCCCTAGGATTTTGGAAGAAAAAAAAGTAGTTTTTTGTAAAAAAAAGACTTTTTTTTTTTTTTTTCTAATTCCCTAGGGAATAGGCTTTCATAGACTTTTTTTTTAAATTAAACATTTGTATTCATTTGTCTAAAATTTATTTTTAATAATTTAAAAA	.......((((((........)))))).....................((((((.(((((.((((...(((.((((((..(((((((((((((...((((((((((((((((.((((((((......))))))))...))))))))))))))))...))))))).))))))...)))))).))).....))))..))))).....))))))..............(((((((....)))))))
JX184464	Neocallimastigales;Neocallimastigaceae;SK1;SK1;JX184464	AATAAATAGCCAAATTATTTGGCAATTAATAATCATCCTACCCTTTGTGAATTTGTTTTGAATTGTAATAATTTTTTTTTTTTTGAAAATTATTAAAATGTCTTTCCCTAATGGATAAAGTTGAAAAGCTTTTGATATTAGGGGATAGATTTTTAATAATTTTTGATAAAAAAAGACCTTTTTTCTAAAATTAAACATTTTGTATTCATTTGTCTAAAAATTATTTTTAATAATATAAAAA	.((.(((.((((((...)))))).))).))................((((((.(((((....(((.((.((.(((((((((.((((((((((((((((.((((((((((((((...((((((....))))))...)))))))))).)))))))))))))))))))).)))))))))...)).)).)))....)))))......))))))..........((((((...)))))).......
JX184465	Neocallimastigales;Neocallimastigaceae;SK3;SK3;JX184465	AAAAAATAAGACCAATTTAAAACTTATTTGGTCTATTAATAATCCCTACCCTTTGTGAATTTGTTTGTTTGAAATAATTTTTTTTATTAAAAAATTATTGAATGTCTTTCCCTGTTTTTTTGGTGGAGAATTGGTAGAACAGTTTGAAACCGAAAATCAGGGGAATGGTATTCATTAATTTTTTTATAAAAGACCTTTTTTTAAAATTAAACTTTTTGTATTCATTTGTCTAAAATTATTTTTATAATATAAAAA	........(((((((..(((...))).)))))))....................((((((..((((((((((((.((..((((((((.(((((((((.((((((((((((((((..((((((((...((((((......))))))...)))))))).)))))))).)))))))).))))))))).))))))))..)).)))))))..))))).......)))))).............(((((((...)))))))
JX184468	Neocallimastigales;Neocallimastigaceae;Neocallimastix;Neocallimastix 1;JX184468	AAAAAATATCACTCGATCGAGAGTGATTTAATAATCATCCTACCCTTTGTGAATTTGTTGTTTGTAATAATTTTTTTTGATTTTAAAAAAAATTATTTATGGTTTTGTCTATCCCTAAAATTGGTTTGTTGTGAAATGAATCAAATTTAGGGAATAGGCTTTCATAAATAAGTTTTTTTTAAAGTCTTAAAGACCTTTTTTTAAAATTAAACTTTTGTATTCATTTGTCTAAAATTTTTTTTAAATAATTTAAAAA	.......(((((((......))))))).....................((((((.((..(((((.((.((.(((((..((((((((((((((((((((((((....(((((((((((((.((((((((((....)))))))))).))))))).))))))..)))))))))).))))))))))))))..)))))...)).))......)))))...)).)))))).............((((((((...))))))))
JX184471	Neocallimastigales;Neocallimastigaceae;Neocallimastix;Neocallimastix 1;JX184471	AAAAAATATCGCTCGATTGAGAGTGATTTAATAATCATCCTACCCTTTGTGAATTTGTTGTTTGTAATAATTTTTTTTGATTTTAAAAAGAAATTATTTATGGTTTTGTCTATCCCTAAAATTGGTTTGTTTGTTGTAAAAGACAAGTGAATCAATTTAGGGAATAGGCTTTCATAAATAAGTTTTTTTTAAAGTCTTAAAGACCTTTTTTTAAAATTAAACTTTTGTATTCATTTGTCTAAATTTTTTTTTTAAATAATTTAAAAA	.......(((((((......))))))).....................((((((.((..(((((.((.((.(((((..((((((((((((((.((((((((((....((((((.(((.(((((((((((((((((......))))))))))))))))).))).))))))..)))))))))).))))))))))))))..)))))...)).))......)))))...)).))))))..............((((((((...))))))))
JX184473	Neocallimastigales;Neocallimastigaceae;Neocallimastix;Neocallimastix 1;JX184473	AAAAAATATCACTCGATTGAGAGTGATTTAATAATCATCCTACCCTTTGTGAATTTGTTGTTTGTAATAATTTTTTTTGATTTTAAAAAAAAATTATTTATGGTTTTGTCTATCCCTAAAATTGGTTTGTTTGTTGTAAAAGACAAGTGAATCAATTTAGGGAATAGGCTTTCATAAATAAGTTTTTTTTAAAGTCTTAAAGACCTTTTTTTAAAATTAAACTTTTTTATTCATTTGTCTAAATTTTTTTTAAAATAATTTAAAAA	.......(((((((......))))))).....................((((((..(((.((((.((....(((((..((((((((((((((.((((((((((....((((((.(((.(((((((((((((((((......))))))))))))))))).))).))))))..)))))))))).))))))))))))))..)))))....))..))))....)))......))))))............((((((((....))))))))
JX184474	Neocallimastigales;Neocallimastigaceae;Neocallimastix;Neocallimastix 1;JX184474	AAAAAATATCACTCGATTGAGAGTGATTTAATAATCATCCTACCCTTTGTGAATTTGTTGTTTGTAATAATCTTTTTTGATTTTAAAAAAAAATTATTTATGGTTTTGTCTATCCCTAAAATTGGTTTGTTGTGAAATGAATCAAATTTAGGGAATAGGCTTTCATAAATAAGTTTTTTTTAAAGTCTTAAAGACCTTTTTTAAAATTAAACTTTTTGTATTCATTTGTCTAAAATTTTTTTAAAATAATTTAAAAA	.......(((((((......))))))).....................((((((..(((.((((.((...(((((...((((((((((((((.((((((((((....(((((((((((((.((((((((((....)))))))))).))))))).))))))..)))))))))).))))))))))))))..)))))...))..))))....))).......))))))............((((((((....))))))))
JX184475	Neocallimastigales;Neocallimastigaceae;Orpinomyces;Orpinomyces 4;JX184475	AAAAAATATCACATAATTGTTTGTGATTTAATAATCATCCTACCCTTTGTGAATTTGTTTTTTTGTTTGAAATTTATGTTGTCTATCCCTAGGATTTTGGAAGAAAAAAAAGTAGTTTTTTGTAAAAAAAAGACTTTTTTCTTTTTTTTTCTAATTCCCTAGGGAATAGGCTTTCATAGACTTTTTTTTTAAATTAAACATTTGTATTCATTTGTCTAAAATTTATTTTTAATAATTTAAAAA	.......((((((........)))))).....................((((((.(((((.((((...(((.((((((..(((((((((((((...(((((((((((((.((.((((((((......))))))))...)).)))))))))))))...))))))).))))))...)))))).))).....))))..))))).....))))))..............(((((((....)))))))
JX184476	Neocallimastigales;Neocallimastigaceae;Piromyces;Piromyces 2;JX184476	AATAAACGGCTCCGATTGTAGGAGCACTTAATAATCCTACCCTTTGTGAATTTGTTGTTTGAAATAATTTTTTTTAAAATTATTGATTGTCTTTCCCTGTTGAATTAGTTGTCGTAAGACAAGTGATTCGCAGGGGATAGTCAGTAATTTTTAAAAAGACCTTTTTTTAAATTAAACTTTTTGTATTCATTTGTCTAAAATTATTTTTATAATATAAAAA	........(((((.......)))))....................((((((..(((((((((((.(((((((((.((((((((((((((((...((((((.((((((.(((((....))))).)))))))))))))))))))))))))))).)))))))..)).))))))))..))).......)))))).............(((((((...)))))))
JX184484	Neocallimastigales;Neocallimastigaceae;DA1;DA1;JX184484/JX184877	AATAAATAAAGATAGAATGAAAATTATATTCTATCTTAATAATAATCCCTACCCTTTGTGAATTTGTTTGTTTGAAATAATCTTTTAAAGAAAAATTATTTATAGTTTGTCTATCCCTAAGGTGATGATTGTTGTAAAAGGCAATTTGAAGTCTTAGGGAATAGGCTTTCTTAAAATAATTTTTATTTAAAGACCTTTTTTTTAAATTAAACTTTTTGTATTCATTTGTCTAAAATTTATTTTTAAATAATTTAAAAA	.....((.(((((((((((.......))))))))))).)).................((((((..((((((((((((.((..(((((((.(((((((((((..((...(((((((((((((((...(((((((......)))))))....))))))))).))))))...))..))))))))))).)))))))....)).))))))).))))).......))))))..............((((((((...))))))))
JX184492	Neocallimastigales;Neocallimastigaceae;Neocallimastix;Neocallimastix 1;JX184492/JX184898/JX184460/JX184668/JX184557/JX184659/JX184601/JX184763/JX184488	AAAAAATATCGCTCGATTGAGAGTGATTTAATAATCATCCTACCCTTTGTGAATTTGTTGTTTGTAATAATTTTTTTTGATTTTAAAAAAAAATTATTTATGGTTTTGTCTATCCCTAAAATTGGTTTGTTGTGAAATGAATCAAATTTAGGGAATAGGCTTTCATAAATAAGTTTTTTTTAAAGTCTTAAAGACCTTTTTTAAAATTAAACTTTTGTATTCATTTGTCTAAATTTTTTTTAAATAATTTAAAAA	.......(((((((......))))))).....................((((((.((..((((((((.((.(((((..((((((((((((((.((((((((((....(((((((((((((.((((((((((....)))))))))).))))))).))))))..)))))))))).))))))))))))))..)))))...)).)))....)))))...)).))))))............((((((((...))))))))
JX184493	Neocallimastigales;Neocallimastigaceae;Neocallimastix;Neocallimastix 1;JX184493	AAAAAATATCGCTCGGTTGAGAGTGATTTAATAATCATCCTACCCTTTGTGAATTTGTTGTTTGTAATAATTTTTTTTGATTTTAAAAAAAAATTATTTATGGTTTTGTCTATCCCTAAAATTGGTTTGTTGTGAAATGAATCAAATTTAGGGAATAGGCTTTCACAAATAAGTTTTTTTTAAAGTCTTAAAGACCTTTTTTAAAATTAAACTTTTGTATTCATTTGTCTAAATTTTTTTTAAATAATTTAAAAA	.......(((((((......))))))).....................((((((.((..((((((((.((.(((((..((((((((((((((.((((((.(((....(((((((((((((.((((((((((....)))))))))).))))))).))))))..))).)))))).))))))))))))))..)))))...)).)))....)))))...)).))))))............((((((((...))))))))
JX184495	Neocallimastigales;Neocallimastigaceae;Piromyces;Piromyces 2;JX184495	AATAAATGGCTCCGCGTTAGGAGCACTTAATAATCCTACCCTTTGTGAATTTGTTGTTTGAAATAATTTTCTTTAAAATTATTGATTGTCTTTCCCTGTTGAATTAGTTGTCGTAAGACAAGTGATTCGCAGGGGATAGTCAGTAATTTTTAAAAAGACCTTTTTTTAAATTAAACTTTTTGTATTCATTTGTCTAAAATTATTTTTATAATATAAAAA	........(((((......)))))....................((((((..(((((((((((.((((((.((.((((((((((((((((...((((((.((((((.(((((....))))).)))))))))))))))))))))))))))).)).))))..)).))))))))..))).......)))))).............(((((((...)))))))
JX184497	Neocallimastigales;Neocallimastigaceae;Orpinomyces;Orpinomyces 4;JX184497	AAAAAATATCACATTTATTGTTTGTGATTTAATAATCATCCTACCCTTTGTGAATTTGTTTTTTTGTTTGAAATTTATGTTGTCTATCCCTAGGATTTTGGAAGAAAAAAAAGTAGTTTTTTGTAAAAAAAAGACTTTTTTTTTTTTTCTAATTCCCTAGGGAATAGGCTTTCATAGACTTTTTTTTTTAAATTAAACATTTGTATTCATTTGTCTAAAATTTATTTTTAATAATTTAAAAA	.......((((((.........)))))).....................((((((.(((((.((((...(((.((((((..(((((((((((((...((((((((((((((((.((((((((......))))))))))))))))))))))))...))))))).))))))...)))))).)))......))))..))))).....))))))..............(((((((....)))))))
JX184501	Neocallimastigales;Neocallimastigaceae;SK1;SK1;JX184501	AATAAATAGCCAAATTATTTGGCAATTAATAATCATCCTACCCTTTGTGAATTTGTTTTGAATTGTAATAATTTTTTTTTTGAAAATTATTAAAAATGTCTTTCCCTAATGGATAAAGTTGAAAAGCTTTTGATATTAGGGGATAGATTTTTAATAATTTTTGATAAAAAAAGACCTTTTTTCTAAAATTAAACATTTTGTATTCATTTGTCTAAAATTATTTTTATAATATAAAAA	.((.(((.((((((...)))))).))).))................((((((.(((((.(((.........(((((((.((((((((((((((((..((((((((((((((...((((((....))))))...)))))))))).)))))))))))))))))))).)))))))........))).......)))))......)))))).............(((((((...)))))))
JX184504	Neocallimastigales;Neocallimastigaceae;Neocallimastix;Neocallimastix 1;JX184504	AAAAAATATCGCTCGATTGAGAGTGATTTAATAATCATCCTACCCTTTGTGAATTTGTTGTTTGTAATAATTTTTTTTGACTTTAAAAAAAAATTATTTATGGTTTTGTCTATCCCTAAAATTGGTTTGTTGTGAAATGAATCAAATTTAGGGAATAGGCTTTCATAAATAAGTTTTTTTTAAAGTCTTAAAGACCTTTTTTAAAATTAAACTTTTGTATTCATTTGTCTAAATTTTTTTTAAATAATTTAAAAA	.......(((((((......))))))).....................((((((.((..((((((((.((.(((((..((((((((((((((.((((((((((....(((((((((((((.((((((((((....)))))))))).))))))).))))))..)))))))))).))))))))))))))..)))))...)).)))....)))))...)).))))))............((((((((...))))))))
JX184507	Neocallimastigales;Neocallimastigaceae;Neocallimastix;Neocallimastix 1;JX184507	AAAAAATATCGCTCGATTGGGAGTGATTTAATAATCATCCTACCCTTTGTGAATTTGTTGTTTGTAATAATTTTTTTTGATTTTAAAAAAAAATTATTTATGGTTTTGTCTATCCCTAAAATTGGTTTGTTGTGAAATGAATCAAATTTAGGGAATAGGCTTTCATAAATAAGTTTTTTTTTAAAGTCTTAAAGACCTTTTTTAAAATTAAACTTTTGTATTCATTTGTCTAAATTTTTTTTAAATAATTTAAAAA	.......(((((((......))))))).....................((((((.((..((((((((.((.(((((..(((((((((((((((((((((((((....(((((((((((((.((((((((((....)))))))))).))))))).))))))..)))))))))).)))))))))))))))..)))))...)).)))....)))))...)).))))))............((((((((...))))))))
JX184517	Neocallimastigales;Neocallimastigaceae;SK3;SK3;JX184517	AAAAAATAAGACCAATTTAAAACTTATTTGGTCTATTAATAATCCCTACCCTTTGTGAATTTGTTTGTTTGAAATAATTTTTTTATTAAAAAATTATTGAATGTCTTTCCCTGTTTTTTTGGTGGAGAATTGGTAAAACAGTTTGAAACCGAAAATCAGGGGAATGGTATTCATTAATTTTTTTATAAAAGACCTTTTTTTAAAATTAAACATTTTGTATTCATTTGTCTAAAATTATTTTTATAATATAAAAA	........(((((((..(((...))).)))))))....................((((((.(((((((((((((.((.((((((((.(((((((((.((((((((((((((((..((((((((...((((((......))))))...)))))))).)))))))).)))))))).))))))))).))))))))..)).)))))))..))))))......)))))).............(((((((...)))))))
JX184518	Neocallimastigales;Neocallimastigaceae;SK3;SK3;JX184518	AAAAAATGGAACTCTTTCATTTGAGTTCATTAATAATCCCTACCCTTTGTGAATTTGTTTGTTTGAAATAATTTTTTTATTAAAAAATTATTGAATGTCTTTCCCTGTTTTTGGTGGAAAAATGGTAAAACGTTTGGAAACCAAATCAGGGGAATGGTATTCATATAATTTTTTATTAAAAGACCTTTTTTTAAATTAAACTTTTTGTATTCATTTGTCTAAAAATTATTTTTATAATATAAAAA	........((((((........))))))....................((((((..((((((((((((.((.(((((((.(((((((((((((((((((((((((((..((((((....(((((......)))))....)))))).)))))))).)))))))).))))))))))).)))))))..)).))))))).))))).......))))))..............(((((((...)))))))
JX184520	Neocallimastigales;Neocallimastigaceae;Neocallimastix;Neocallimastix 1;JX184520	AAAAAATATCGCTCGATTGAGAGTGATTTAATAATCATCCTACCCTTTGTGAATTTGTTGTTTGAAATAATTTTTTTTGATTTTAAAAAAAAAATTATTTATGGTTTTGTCTATCCCTAAAATTGGTTTGTTGTGAAGTGAATCAAATTTAGGGAATAGGCTTTCATAAATAAGTTTTTTTTAAAGTCTTAAAGACCTTTTTTTAAAATTAAACTTTTGTATTCATTTGTCTAAAATTTTTTTTAAATAATTTAAAAA	.......(((((((......))))))).....................((((((..(((.(((((((.((.(((((..((((((((((((((..((((((((((....(((((((((((((.((((((((((....)))))))))).))))))).))))))..)))))))))).))))))))))))))..)))))..)).)))))))....)))......)))))).............((((((((...))))))))
JX184521	Neocallimastigales;Neocallimastigaceae;SK3;SK3;JX184521	AAAAAATGGAACTCTTTCAAGAGTTCATTAATAATCCCTACCCTTTGTGAATTTGTTTGTTTGAAATAATTTTTTTATTAAAAAATTATTGAATGTCTTTCCCTGTTTTTTTGGTGGAAAAATGGTAAAAACGTTTGGAAACCGAAAATCAGGGGAATGGTATTCATTAATTTTTTATTAAAAGACCTTTTTTTAAATTAAACTTTTTGTATTCATTTGTCTAAAAATTATTTTTATAATATAAAAA	........(((((((....)))))))....................((((((..((((((((((((.((.(((((((.((((((((((.((((((((((((((((..((((((((....(((((.......)))))....)))))))).)))))))).)))))))).)))))))))).)))))))..)).))))))).))))).......))))))..............(((((((...)))))))
JX184524	Neocallimastigales;Neocallimastigaceae;SK1;SK1;JX184524/JX184691	AATAAATAGCCAAATTATTTGGCAATTAATAATCATCCTACCCTTTGTGAATTTGTTTTGAATTGTAATAATTTTTTTTTTTTGAAAATTATTAAAATGTCTTTCCCTAATGGATAAAGTTGAAAAGCTTTTGATATTAGGGGATAGATTTTAATAATTTTTGATAAAAAAGACCTTTTTTTAAAATTAAACATTTTGTATTCATTTGTCTAAAAATTATTTTTAATAATATAAAAA	.((.(((.((((((...)))))).))).))................((((((.(((((..((((.(((.((.((((((((.(((((((((((((((..((((((((((((((...((((((....))))))...)))))))))).))))))))))))))))))).))))))))...))..))).)))))))))......))))))..........((((((...)))))).......
JX184525	Neocallimastigales;Neocallimastigaceae;Caecomyces;Caecomyces 1;JX184525/JX184544/JX184591/JX184592/JX184510/JX184569	AAAAAATGAGACCTCTTTGAAGGTCTATTAATAATCCTACCCTTTGTGAATTTGTTGTTTGAAATAATTTTTTTCCAAAAAAAATTATTGAATGTCTTTCCCTGTTTGGTGGAGCTTGTAAAAGTGAAGCCATCAGGGGAATGGCAAACAATAATTATTTTGAAAAAGACCTTTTTTAAAATTAAACTTTATGTATTCATTTGTCTAAAATTATTTTTATAATATAAAAA	........((((((......))))))...................((((((..(((.(((((((...((((((((..((((.((((((((..((((((((((((..((((...((((....))))...)))).)))))))).))))..)))))))).))))))))))))....)))))))....))).......)))))).............(((((((...)))))))
JX184527	Neocallimastigales;Neocallimastigaceae;Piromyces;Piromyces 7;JX184527	AATAAATGGCTCCGCGTTAGGAGCACTTAATAATCCTACCCTTTGTGAATTTGTTGTTTGAAATAATTTTTTTTAAAATTATTGAATGTCTTTCCCTGTTGAATTAGAGTGTTTTCGGACACAAAGATTCGCAGGGGATAGTCAATAATTTTTAAAAAGACCTTTTTTTAAATTAAACCTTTTGTATTCATTTGTCTAAAATTATTTTTATAATATAAAAA	........(((((......)))))....................((((((..(((((((((((.(((((((((.(((((((((((.((((...((((((.(((((...(((((....)))))...))))))))))))))).))))))))))).)))))))..)).))))))))..))).......)))))).............(((((((...)))))))
JX184529	Neocallimastigales;Neocallimastigaceae;SK3;SK3;JX184529	AAAAAATAAGACCAATTTAAAACTTTATTTGGTCTATTAATAATCCCTACCCTTTGTGAATTTGTTTGTTTGAAATAATTTTTTTTACTAAAAAATTATTGAATGTCTTTCCCTGTTTTTTGGTGGAGAATTGTGTAAAAGCAGTTTGAGACCAAAATCAGGGGAATGGTATTCATTAATTTTTTTATAAAAGACCTTTTTTAAAATTAAACATTTTGTATTCATTTGTCTAAAAATTATTTTTATAATATAAAAA	........(((((((..(((....))).)))))))....................((((((.(((((((((((((.....(((((((..(((((((((.((((((((((((((((..(((((((...(((((((......)))))))...))))))).)))))))).)))))))).)))))))))..)))))))....)))))))..))))))......))))))..............(((((((...)))))))
JX184530	Neocallimastigales;Neocallimastigaceae;Neocallimastix;Neocallimastix 1;JX184530	AAAAAATATCGCTCGATTGAGAGTGATTTAATAATCATCCTACCCTTTGTGAATTTGTTGTTTGTAATAATTTTTTTTGATTTTAGAAAAAAATTATTTATGGTTTTGTCTATCCCTAAAATTGGTTTGTTGTGAAATGAATCAAATTTAGGGAATAGGCTTTCATAAATAAGTTTTTTTTAAAGTCTTAAAGACCTTTTTTAAAATTAAACTTTTGTATTCATTTGTCTAAATTTTTTTTAAATAATTTAAAAA	.......(((((((......))))))).....................((((((.((..((((((((.((.(((((..((((((((((((((.((((((((((....(((((((((((((.((((((((((....)))))))))).))))))).))))))..)))))))))).))))))))))))))..)))))...)).)))....)))))...)).))))))............((((((((...))))))))
JX184531	Neocallimastigales;Neocallimastigaceae;Neocallimastix;Neocallimastix 1;JX184531	AAAAAATATCGCTCGATTGAGAGTGATTTAATAATCATCCTACCCTTTGTGAATTTGTTGTTTGTAATAATTTTTTTTGATTTTAAAAAAAAATTATTTATGGTTTTGTCTATCCCTAAAATTGGTTTGTTGTGAAATGAATCAAATTTAGGGAATAGGCTTTCATAAATAAGTTTTTTTTAAAGTCTTAGAGACCTTTTTTAAAATTAAACTTTTGTATTCATTTGTCTAAATTTTTTTTAAATAATTTAAAAA	.......(((((((......))))))).....................((((((.((..((((((((.((.(((((..((((((((((((((.((((((((((....(((((((((((((.((((((((((....)))))))))).))))))).))))))..)))))))))).))))))))))))))..)))))...)).)))....)))))...)).))))))............((((((((...))))))))
JX184532	Neocallimastigales;Neocallimastigaceae;Piromyces;Piromyces 2;JX184532	AATAAATGGCTCCGATTGTAGGAGCACTTAATAACCCTACCCTTTGTGAATTTGTTGTTTGAAATAATTTTTTTTAAAATTATTGATTGTCTTTCCCTGTTGAATTAGTTGTCGTAAGACAAGTGATTCGCAGGGGATAGTCAGTAATTTTTAAAAAGACCTTTTTTTAAATTAAACTTTTTGTATTCATTTGTCTAAAATTATTTTTATAATATAAAAA	........(((((.......)))))....................((((((..(((((((((((.(((((((((.((((((((((((((((...((((((.((((((.(((((....))))).)))))))))))))))))))))))))))).)))))))..)).))))))))..))).......)))))).............(((((((...)))))))
JX184534	Neocallimastigales;Neocallimastigaceae;Orpinomyces;Orpinomyces 4;JX184534	AAAAAATATCACATAATTGTTTGTGATTTAATAATCATCCTACCCTTTGTGAATTTGTTTTTTTGTTTGAAATTTATGTTGTCTATCCCTAGGATTTTGGAAGAAAAAAAAGTAGTTTTTTGTAAAAAAAAGACTTTTTTTTTTTTTTTTTTCTAGTTCCCTAGGGAATAGGCTTTCATAGACTTTTTTTTTAAATTAAACATTTGTATTCATTTGTCTAAAATTTATTTTTAATAATTTAAAAA	.......((((((........)))))).....................((((((.(((((.((((...(((.((((((..(((((((((((((...((((((((((((((((.((((((((......)))))))).....))))))))))))))))...))))))).))))))...)))))).))).....))))..))))).....))))))..............(((((((....)))))))
JX184537	Neocallimastigales;Neocallimastigaceae;Caecomyces;Caecomyces 1;JX184537	AAAAAATGAGACCTCTTTGAAGGTCTATTAATAATCCTACCCTTTGTGAATTTGCTGTTTGAAATAATTTTTTTCCAAAAAAATTATTGAATGTCTTTCCCTGTTTGGTGGAGCTTGTAAAAGTGAAGCCATCAGGGGAATGGCAAACAATAATTATTTTGAAAAAAAGACCTTTTTTAAAATTAAACTTTTGTATTCATTTGTCTAAAATTATTTTTATAATATAAAAA	........((((((......))))))...................((((((......(((((((...(((((((.(((((.((((((((..((((((((((((..((((...((((....))))...)))).)))))))).))))..)))))))).))))).))))))).....))))))).............)))))).............(((((((...)))))))
JX184540	Neocallimastigales;Neocallimastigaceae;SK3;SK3;JX184540	AAAAAATGGAACTCTTTCAAGAGTTCATTAATAATCCCTACCCTTTGTGAATTTGTTTGTTTGAAATAATTTTTTTATTAAAAAATTATTGAATGTCTTTCCCTGTTTTTTTGGCGGAAAAATGGTAAAAACGTTTGGAAACCGAAAATCAGGGGAATGGTATTCATTAATTTTTTATTAAAAGACCTTTTTTTAAATTAAACTTTTTGTATTCATTTGTCTAAAAATTATTTTTATAATATAAAAA	........(((((((....)))))))....................((((((..((((((((((((.((.(((((((.((((((((((.((((((((((((((((..(((((((.....(((((.......))))).....))))))).)))))))).)))))))).)))))))))).)))))))..)).))))))).))))).......))))))..............(((((((...)))))))
JX184542	Neocallimastigales;Neocallimastigaceae;Piromyces;Piromyces 2;JX184542	AATAAATGGCTCCGATTGTAGGAGCACTTAATAATCCTACCCTTTGTGAATTTGTTGTTTGAAATAACTTTTTTAAAATTATTGATTGTCTTTCCCTGTTGAATTAGTTGTCGTAAGACAAGTGATTCGCAGGGGATAGTCAGTAATTTTTAAAAAGACCTTTTTTTAAATTAAACTTTTTGTATTCATTTGTCTAAAATTATTTTTATAATATAAAAA	........(((((.......)))))....................((((((..(((((((((((.((((((((.((((((((((((((((...((((((.((((((.(((((....))))).)))))))))))))))))))))))))))).))))))...)).))))))))..))).......)))))).............(((((((...)))))))
JX184543	Neocallimastigales;Neocallimastigaceae;SK3;SK3;JX184543	AAAAAATAAGACCAATTTAAAAACTATTTGGTCTATTAATAATCCCTACCCTTTGTGAATTTGTTTGTTTGAAATAATTTTTTTTATTAAAAAATTATTGAATGTCTTTCCCTGTTTTTTGGTGGAGAATTGTGTTAAAAGCAGTTTGAGACCAAAATCAGGGGAATGGTATTCATTAATTTTTTTATAAAAGACCTTTTTTAAAATTAAACATTTTGTATTCATTTGTCTAAAAATTATTTTTATAATATAAAAA	........(((((((..((.....)).)))))))....................((((((.(((((((((((((.....((((((((.(((((((((.((((((((((((((((..(((((((...(((((((.......)))))))...))))))).)))))))).)))))))).))))))))).))))))))....)))))))..))))))......))))))..............(((((((...)))))))
JX184545	Neocallimastigales;Neocallimastigaceae;Neocallimastix;Neocallimastix 1;JX184545	AAAAAATATCGCTCGATTGAGAGTGATTTAATAATCATCCTACCCTTTGTGAATTTGTTGTTTGTAATAATTTTTTTGATTTTAAAAAAAAATTATTTATGGTTTTGTCTATCCCTAAAATTGGTTTGTTTGTTGTAAAAGACAAGTGAATCAATTTAGGGAATAGGCTTTCATAAATAAGTTTTTTTTTAAAGTCTTAAAGACCTTTTTTAAAATTAAACTTTTGTATTCATTTGTCTAAATTTTTTTTAAATAATTTAAAAA	.......(((((((......))))))).....................((((((.((..(((((.((.(((((((..(((((((((((((((((((((((((....((((((.(((.(((((((((((((((((......))))))))))))))))).))).))))))..)))))))))).)))))))))))))))..)))))..)).))......)))))...)).))))))............((((((((...))))))))
JX184547	Neocallimastigales;Neocallimastigaceae;Neocallimastix;Neocallimastix 1;JX184547	AAAAAATATCGCTCGATTGAGAGTGATTTAATAATCATCCTACCCTTTGTGAATTCGTTGTCTGTAATAATTTTTTTTGACTTTAAAAAAAAATTATTTATGGTTTTGTCTATCCCTAAAATTGGTTTGTTGTGAAATGAATCAAATTTAGGGAATAGGCTTTCATAAATAAGTTTTTTTTAAAGTCTTAAAGACCTTTTTTAAAATTAAACTTTTGTATTCATTTGTCTAAATTTTTTTTAAATAATTTAAAAA	.......(((((((......))))))).....................((((((.((..((.(((((.((.(((((..((((((((((((((.((((((((((....(((((((((((((.((((((((((....)))))))))).))))))).))))))..)))))))))).))))))))))))))..)))))...)).)))....)).))...)).))))))............((((((((...))))))))
JX184548	Neocallimastigales;Neocallimastigaceae;Neocallimastix;Neocallimastix 1;JX184548	AAAAAATACCGCTCGATTGAGAGTGATTTAATAATCATCCTACCCTTTGTGAATTTGTTGTTTGAAATAATTTTTTTTGATTTTAAAAAAAAAGTTATTTATGGTTTTGTCCATCCCTAAAATTGGTTTGTTGTGAAATGAATCAAATTTAGGGAATAGGCTTTCATAAATAAGTTTTTTTTAAAGTCTTAAAGACCTTTTTTTAAAATTAAACTTTTGTATTCATTTGTCTAAAATTTTTTTTAAATAATTTAAAAA	.........(((((......))))).......................((((((..(((.(((((((.((.(((((..((((((((((((((..((((((((((....(((..((((((((.((((((((((....)))))))))).))))))))...)))..)))))))))).))))))))))))))..)))))..)).)))))))....)))......)))))).............((((((((...))))))))
JX184552	Neocallimastigales;Neocallimastigaceae;Neocallimastix;Neocallimastix 1;JX184552	AAAAAATATCGCTCGATTGAGAGTGATTTAATAATCATCCTACCCTTTGTGAATTTGTTGTTTGTAATAATTTTTTTTGATTTTAAAAAAAAAATTATTTATGGTTTTGTCTATCCCTAAAATTGGTTTGTTGTGAAATGAATCAAATTTAGGGAATAGGCTTTCCATAAATAAGTTTTTTTTAAAGTCTTAAAGACCTTTCTTAAAATTAAACTTTTGTATTCATTTGTCTAAATTTTTTTTAAATAATTTAAAAA	.......(((((((......))))))).....................((((((.((..((((((((.((.(((((..((((((((((((((..((((((((((....(((((((((((((.((((((((((....)))))))))).))))))).))))))...)))))))))).))))))))))))))..)))))...)).)))....)))))...)).))))))............((((((((...))))))))
JX184553	Neocallimastigales;Neocallimastigaceae;Orpinomyces;Orpinomyces 4;JX184553/JX184663	AAAAAATATCACATAATTGTTTGTGATTTAATAATCATCCTACCCTTTGTGAATTTGTTTTTTTGTTTGAAATTTATGTTGTCTATCCCTAGGATTTTGGAAGAAAAAAAAGTAGTTTTTTGTAAAAAAAAGACTTTTTTTTTTTTTTTTTTCTAATTCCCTAGGGAATAGGCTTTCATAGACTTTTTTTTTAAATTAAACATTTGTATTCATTTGTCTAAAATTTATTTTTAATAATTTAAAAA	.......((((((........)))))).....................((((((.(((((.((((...(((.((((((..(((((((((((((...((((((((((((((((.((((((((......)))))))).....))))))))))))))))...))))))).))))))...)))))).))).....))))..))))).....))))))..............(((((((....)))))))
JX184554	Neocallimastigales;Neocallimastigaceae;Anaeromyces;Anaeromyces 1;JX184554/JX184538	AATAAATTTTCCAACATGGTTTTGGAAAAACAATAATCATCCTACCCTTTGTGAATTTGTTTGTTTGAAATAATTTTTTATTGAAAAAAAATTATTTGAATGTCTTTCCCTGTTTTTTGTTGAAAAGTTTTGACAGAAACAGGGGATAGATTTCAATATAATTTTTTTTTTAAATAAAAAGACCTTTTTTTAAATTAAAACTTTTTGTATTCATTTGTCTAAAAAAAATTTTTATAAATAATATAAAAA	......((((((((.......)))))))).....................((((((..((((((((((((.(((((((((((((((((((((((((((((.((((.(((((..(((((((((((....)))))))))))..))))).))))))))).)))))))))))))..)))))))))...)).))))))))..)))).......))))))..............((((((((.....))))))))
JX184555	Neocallimastigales;Neocallimastigaceae;Piromyces;Piromyces 2;JX184555	AATAAATGGCTCCGATTGTAGGAGCACTTAGTAATCCTACCCTTTGTGAATTTGTTGTTTGAAATAATTTTTTTTAAAATTATTGATTGTCTTTCCCTGTTGAATTAGTTGTCGTAAGACAAGTGATTCGCAGGGGATAGTCAGTAATTTTTAAAAAGACCTTTTTTTAAATTAAACTTTTTGTATTCATTTGTCTAAAATTATTTTTATAATATAAAAA	........(((((.......)))))....................((((((..(((((((((((.(((((((((.((((((((((((((((...((((((.((((((.(((((....))))).)))))))))))))))))))))))))))).)))))))..)).))))))))..))).......)))))).............(((((((...)))))))
JX184558	Neocallimastigales;Neocallimastigaceae;Piromyces;Piromyces 7;JX184558	AATAAATGGCTCCGATTGTAGGAGCACTTAATAATCCTACCCTTTGTGAATTTGTTGTTTGGAATAATTTTTTTTAAAATTATTGATTGTCTTTCCCTGTTGAATTAGAGTGTTTTCGGACACAAAGATTCGCAGGGGATAGTCAATAATTTTTAAAAAGACCTTTTTTTAAATTAAACTTTTTGTATTCATTTGTCTAAAATTATTTTTATAATATAAAAA	........(((((.......)))))....................((((((..(((((((((((.(((((((((.((((((((((((((((...((((((.(((((...(((((....)))))...))))))))))))))))))))))))))).)))))))..)).))))))))..))).......)))))).............(((((((...)))))))
JX184560	Neocallimastigales;Neocallimastigaceae;Neocallimastix;Neocallimastix 1;JX184560	AAAAAATATCGCTCGATTGAGAGTGATTTAATAATCATCCTACCCTTTGTGAATTTGTTGTTTGTAATAATTTTTTTTGATTTTAAAAAAAAAATTATTTATGGTTTTGTCTATCCCTAAAATTGGTTTGTTGTGAAATGAATCAAATTTAGGGAATAGGCTTTCCATAAATAAGTTTTTTTTAAAGTCTTAAAGACCTTTTTTAAAATTAAACTTTTGTATTCATTTGTCTAAATTTTTTTTAAATAATTTAAAAA	.......(((((((......))))))).....................((((((.((..((((((((.((.(((((..((((((((((((((..((((((((((....(((((((((((((.((((((((((....)))))))))).))))))).))))))...)))))))))).))))))))))))))..)))))...)).)))....)))))...)).))))))............((((((((...))))))))
JX184562	Neocallimastigales;Neocallimastigaceae;Neocallimastix;Neocallimastix 1;JX184562/JX184509	AAAAAATATCACTTGATTGAAAGTGATTTAATAATCATCCTACCCTTTGTGAATTTGTTGTTTGAAATAATTTTTTTTTGACGTGGAATAAAAAAAAAAATTATTTATGGTTTTGTCTATCCCTAAATTGGTTTGTTTGTTGTAAAAGACAAGTGAATCATTTAGGGAATAGGCTTTCCTAAATAATTGATTTTTTTTCCAATGTCTTAAAAGACCTTTTTTTAAAATTAAACTTTTGTATTCATTTGTCTAAAATAATTTTTAAAATAATTTAAAAA	.......(((((((......))))))).....................((((((..(((.(((((((.((.((((((..(((.(((((.(((((....(((((((((.((....((((((((((((((.((((((((((((......)))))))))))))))))))).))))))...)))))))))))..))))).)))))..)))..))))))..)).)))))))....)))......)))))).............((((((((....))))))))
JX184564	Neocallimastigales;Neocallimastigaceae;Orpinomyces;Orpinomyces 4;JX184564	AAAAAATATCACATTTATTGTTTGTGATTTAATAATCATCCTACCCTTTGTGAATTTGTTTTTTTGTTTGAAATTTATGTTGTCTATCCCTAGGATTTTGGAAGAAAAAAAGTAGTTTTTTGTAAAAAAAAAGACTTTTTTTTCTAATTCCCTAGGGAATAGGCTTTCCATAGACTTTTTTTTTAAATTAAACATTTGTATTCATTTGTCTAAAATTTATTTTTAATAATTTAAAAA	.......((((((.........)))))).....................((((((.(((((.((((...(((.((((((..(((((((((((((...((((((..((((((((..((((((....))))))..))))))))))))))...))))))).))))))....)))))).))).....))))..))))).....))))))..............(((((((....)))))))
JX184565	Neocallimastigales;Neocallimastigaceae;Neocallimastix;Neocallimastix 1;JX184565/JX184572/JX184706/JX184810/JX184621	AAAAAATATCGCTCGATTGAGAGTGATTTAATAATCATCCTACCCTTTGTGAATTTGTTGTTTGTAATAATTTTTTTTGATTTTAAAAAAAAATTATTTATGGTTTTGTCTATCCCTAAAATTGGTTTGTTTGTTGTAAAAGACAAGTGAATCAATTTAGGGAATAGGCTTTCATAAATAAGTTTTTTTTTAAAGTCTTAAAGACCTTTTTTAAAATTAAACTTTTGTATTCATTTGTCTAAATTTTTTTTAAATAATTTAAAAA	.......(((((((......))))))).....................((((((.((..((((((((.((.(((((..(((((((((((((((((((((((((....((((((.(((.(((((((((((((((((......))))))))))))))))).))).))))))..)))))))))).)))))))))))))))..)))))...)).)))....)))))...)).))))))............((((((((...))))))))
JX184567	Neocallimastigales;Neocallimastigaceae;Neocallimastix;Neocallimastix 1;JX184567	AAAAAATATCACTCGATTGAGAGTGATTTAATAATCATCCTACCCTTTGTGAATTTGTTGTTTGTAATAATTTTTTTTGATTTTAAAAAAAAATTATTTATGGTTTTGTCTATCCCTAAAATTGGTTTGTTTGTTGTAAAAGACAAGTGAATCAATTTAGGGAATAGGCTTTCATAAATAAGTTTTTTTTTAAAGTCTTAAAGACCTTTTTTAAAATTAAACTTTTGTATTCATTTGTCTAAATTTTTTTTAAATAATTTAAAAA	.......(((((((......))))))).....................((((((.((..((((((((.((.(((((..(((((((((((((((((((((((((....((((((.(((.(((((((((((((((((......))))))))))))))))).))).))))))..)))))))))).)))))))))))))))..)))))...)).)))....)))))...)).))))))............((((((((...))))))))
JX184570	Neocallimastigales;Neocallimastigaceae;JX184570;JX184570;JX184570	AATAAATGGCTCCGATTGTAGGAGCACTTAATAATCCTACCCTTTGTGAATTTGTTGTTTGAAATAATTTTTTTTAAAATTATTGATTGTCTTTCCCTGTTGAATTAGTTGTCGTAAGACAAGTGATTCGTAGGGGATAGTCAGTAATTTTTAAAAAGACCTTTTTTTAAATTAAACTTTTTGTATTCATTTGTCTAAAATTATTTTTATAATATAAAAA	........(((((.......)))))....................((((((..(((((((((((.(((((((((.((((((((((((((....(((((..(((((((.(((((....))))).)))))))..))))))))))))))))))).)))))))..)).))))))))..))).......)))))).............(((((((...)))))))
JX184574	Neocallimastigales;Neocallimastigaceae;KF1;KF1;JX184574	AAAAAATGGTGCTCTTTGTGAGTACATTAATAATCATCCTACCCTTTGTGAATTTGTTTGTTTGAAATAATTTTTTTTTAAAAAATTATTGAATGTCTTTCCCTGTTGAATGGATAAAAGTTGTAAGACTTTTTGAAATTCTCAGGGGATAGTCAATAATTTTTAAAAAAGACTTTTTTTTAAAATTAAACTTTTTGTATTCATTTGTCTAAAATTACTTTTATAATATAAAAA	........((((((.....))))))......................((((((..((((((((((((.((..(((((((.((((((((((((.((((...(((((..((((....(((((((....)))))))....)))).))))))))).)))))))))))).)))))))..)).)))))))..))))).......))))))..............((((((...)))))).
JX184575	Neocallimastigales;Neocallimastigaceae;Anaeromyces;Anaeromyces 1;JX184575	AATAAATTTTCCAACATGGTTTTGGAAAAACAATAATCATCCTACCCTTTGTGAATTTGTTTGTTTGAAATAATTTTTTATTGAAAAAAAATTATTTGAATGTCTTTCCCTGTTTTTTGTTGAAAAGTTTTGACAGAAACAGGGGATAGATTTCAATATAATTTTTTTTTAAATAAAAAGACCTTTTTTTAAATTAAAACTTTTTGTATTCATTTGTCTAAAAAAAATTTTTATAAATAATATAAAAA	......((((((((.......)))))))).....................((((((..((((((((((((.(((((((((((((((((((((((((((((.((((.(((((..(((((((((((....)))))))))))..))))).))))))))).))))))))))))).)))))))))...)).))))))))..)))).......))))))..............((((((((.....))))))))
JX184577	Neocallimastigales;Neocallimastigaceae;Anaeromyces;Anaeromyces 1;JX184577	CATAAATTTTCCAACATGGTTTTGGAAAAACAATAATCATCCTACCCTTTGTGAATTTGTTTGTTTGAAATAATTTTTTATTGAAAAAAAATTATTTGAATGTCTTTCCCTGTTTTTTGTTGAAAAGTTTTGACAGAAACAGGGGATAGATTTCAATATAATTTTTTTTTAAATAAAAAGACCTTTTTTTAAATTAAAACTTTTTGTAATTCATTTGTCTAAAAAAAATTTTTATAAATAATATAAAAA	......((((((((.......)))))))).....................(((((((.((((((((((((.(((((((((((((((((((((((((((((.((((.(((((..(((((((((((....)))))))))))..))))).))))))))).))))))))))))).)))))))))...)).))))))))..)))).......)))))))..............((((((((.....))))))))
JX184578	Neocallimastigales;Neocallimastigaceae;Orpinomyces;Orpinomyces 4;JX184578	AAAAAATATCACATAATTGTTTGTGATTTAATAATCATCCTACCCTTTGTGAATTTGTTTTTTTGTTTGAAATTTATGTTGTCTATCCCTAGGATTTTGGAAGGAAAGAAAAGTTTTTTTTCTAATTCCCTAGGGAATAGGCTTTCATAGACTTTTTTTTTAAATTAAACATTTGTATTCATTTGTCTAAAAATTTATTTTTAATAATTTAAAAA	.......((((((........)))))).....................((((((.(((((.((((...(((.((((((..(((((((((((((...((((((((((((.....))))))))))))...))))))).))))))...)))))).))).....))))..))))).....))))))...............(((((((....)))))))
JX184580	Neocallimastigales;Neocallimastigaceae;Neocallimastix;Neocallimastix 1;JX184580	AAAAAATATCGCTCGATTGAGAGTGATTTAATAATCATCCTACCCTTTGTGAATTTGTTGTTTGTAATAATTTTTTTTGATTTTTAAAAAAAAAATTATTTATGGTTTTGTCTATCCCTAAAATTGGTTTGTTGTGAAATGAATCAAATTTAGGGAATAGGCTTTCATAAATAAGTTTTTTTTAAAGTCTTAAAGACCTTTTTTAAAATTAAACTTTTGTATTCATTTGTCTAAATTTTTTTTAAATAATTTAAAAA	.......(((((((......))))))).....................((((((.((..((((((((.((.(((((..((((((.(((((((...((((((((((....(((((((((((((.((((((((((....)))))))))).))))))).))))))..)))))))))).))))))).))))))..)))))...)).)))....)))))...)).))))))............((((((((...))))))))
JX184581	Neocallimastigales;Neocallimastigaceae;Caecomyces;Caecomyces 1;JX184581	AAAAAATGAGACCTCTTTGAAGGTCTATTAATAATCCTACCCTTTGTGAATTTGTTGTTTGAAATAATTTTTTTCCAAAAAAAATTATTGAATGCCTTTCCCTGTTTGGTGGAGCTTGTAAAAGTGAAGCCATCAGGGGAATGGCAAACAATAATTATTTTGAAAAAGACCTTTTTTAAAATTAAACTTTATGTATTCATTTGTCTAAAATTATTTTTATAATATAAAAA	........((((((......))))))...................((((((..(((.(((((((...((((((((..((((.((((((((..((((((((((((..((((...((((....))))...)))).)))))))).))))..)))))))).))))))))))))....)))))))....))).......)))))).............(((((((...)))))))
JX184582	Neocallimastigales;Neocallimastigaceae;SK2;SK2;JX184582/JX184652	AATAAATAGTCAACAGTGTATTGTTGGCATTAATAATCATCCTACCCTTTGTGAATTGTGTTGAAATGTTTATTTATTAAGTGTCTTTCCCTAATGGAAAAAAAACGTAGTTTTTGGAAGTTAGGGGATAGACTTTAATAGACTTTTTTTTAAAATAAAACTTTTTGTATATTCATTTGTCTAAAAAATTATTTTTATAATATAAAAA	........((((((((....))))))))......................((((((.....(((((.((((.(((((((((.(((((((((((((.....((((((...))))))....))))))))).)))))))))))))...(((....)))..)))).)))))...))))))...............(((((((...)))))))
JX184583	Neocallimastigales;Neocallimastigaceae;Orpinomyces;Orpinomyces 4;JX184583	AAAAAATATCACATAATTGTTTGTGATTTAATAATCATCCTACCCTTTGTGAATTTGTTTTTTTGTTTGAAATTTATGTTGTCTATCCCTAGGATTTTGGAAGAAAAAAAAGTAGTTTTTTGTAAAAAAAAGACTTTTTTTTTTTTTCTAATTCCCTAGGGAATAGGCTTTCATAGACTTTTTTTTTAAATTAAACATTTGTATTCATTTGTCTAAAATTTATTTTTAATAATTTAAAAA	.......((((((........)))))).....................((((((.(((((.((((...(((.((((((..(((((((((((((...((((((((((((((((.((((((((......))))))))))))))))))))))))...))))))).))))))...)))))).))).....))))..))))).....))))))..............(((((((....)))))))
JX184585	Neocallimastigales;Neocallimastigaceae;SK1;SK1;JX184585/JX184584/JX184805/JF423585	AATAAATAGCCAAATTATTTGGCAATTAATAATCATCCTACCCTTTGTGAATTTGTTTTGAATTGTAATAATTTTTTTTTTTGAAAATTATTAAAAATGTCTTTCCCTAATGGATAAAGTTGAAAAGCTTTTGATATTAGGGGATAGATTTTTAATAATTTTTGATAAAAAAAGACCTTTTTTCTAAAATTAAACATTTTGTATTCATTTGTCTAAAAATTATTTTTAATAATATAAAAA	.((.(((.((((((...)))))).))).))................((((((.(((((.(((.........((((((((.((((((((((((((((..((((((((((((((...((((((....))))))...)))))))))).)))))))))))))))))))).)))))))).......))).......)))))......))))))..........((((((...)))))).......
JX184589	Neocallimastigales;Neocallimastigaceae;Orpinomyces;Orpinomyces 4;JX184589	AAAAAATATCACATAATTGTTTGTGATTTAATAATCATCCTACCCTTTGTGAATTTGTTTTTTTGTTTGAAATTTATGTTGTCTATCCCTAAGGATTTTGGAAGAAAAAAAAGTAGTTTTTTGTAAAAAAAGACTTTTTTTTTTTTTTTTTCTAATTCCCTAGGGAATAGGCTTTCATAGACTTTTTTTTTAAATTAAACATTTGTATTCATTTGTCTAAAATTTATTTTTAATAATTTAAAAA	.......((((((........)))))).....................((((((.(((((.((((...(((.((((((..(((((((((((.(((..((((((((((((((((.((((((((.....))))))))....)))))))))))))))).))).))))).))))))...)))))).))).....))))..))))).....))))))..............(((((((....)))))))
JX184590	Neocallimastigales;Neocallimastigaceae;Orpinomyces;Orpinomyces 4;JX184590	AAAAAATATCACATTTATTGTTTGTGATTTAATAATCATCCTACCCTTTGTGAATTTGTTTTTTTGTTTGAAATTTATGTTGTCTATCCCTAGGATTTTGGAAGAAAAAAAAGTAGTTTTTTGTAAAAAAAAGACTTTTTTTTTTTTTTTCTAATTCCCTAGGGAATAGGCTTTCATAGACTTTTTTTTTAAATTAAACATTTGTATTCATTTGTCTAAAATTTATTTTTAATGATTTAAAAA	.......((((((.........)))))).....................((((((.(((((.((((...(((.((((((..(((((((((((((...((((((((((((((((.((((((((......))))))))..))))))))))))))))...))))))).))))))...)))))).))).....))))..))))).....))))))..............(((((((....)))))))
JX184593	Neocallimastigales;Neocallimastigaceae;Orpinomyces;Orpinomyces 4;JX184593	AAAAAATATCACATAATTGTTTGTGATTTAATAATCATCCTACCCTTTGTGAATTTGTTTTTTTGTTTGAAATTTATGTTGTCTATCCCTAGGATTTTGGAAGAAAAAAAAAGTAGTTTTTTGTAAAAAAAAGACTTTTTTTTTTTTTTTTCTAATTCCCTAGGGAATAGGCTTTCATAGACTTTTTTTTTAAATCAAACATTTGTATTCATTTGTCTAAAATTTATTTTTAATAATTTAAAAA	.......((((((........)))))).....................((((((.(((((.((((...(((.((((((..(((((((((((((...(((((((((((((((((.((((((((......))))))))..)))))))))))))))))...))))))).))))))...)))))).))).....))))..))))).....))))))..............(((((((....)))))))
JX184594	Neocallimastigales;Neocallimastigaceae;Neocallimastix;Neocallimastix 1;JX184594	AAAAAATATCGCTCGATTGAGAGTGATTTAATAATCATCCTACCCTTTGTGAATTTGTTGTTTGTAATAATTTTTTTTGATTTTAAAAAAAAATTATTTATGGTTTTGTCTATCCCTAAATTGGTTTGTTGTGAAATGAATCAAATTTAGGGAATAGGCTTTCATAAATAAGTTTTTTTTAAAGTCTTAAAGACCTTTTTTAAAATTAAACTTTTGTATTCATTTGTCTAAATTTTTTTTTAAATAATTTAAAAA	.......(((((((......))))))).....................((((((.((..((((((((.((.(((((..((((((((((((((.((((((((((....(((((((((((((((((((((((....)))))))).))))))))).))))))..)))))))))).))))))))))))))..)))))...)).)))....)))))...)).)))))).............((((((((...))))))))
JX184600	Neocallimastigales;Neocallimastigaceae;Orpinomyces;Orpinomyces 4;JX184600	AAAAAATATCACATAATTGTTTGTGATTTAATAATCATCCTACCCTTTGTGAATTTGTTTTTTTGTTTGAAATTTATGTTGTCTATCCCTAGGATTTTGGAAGAAAAAAAAGTAGTTTTTTGTAAAAAAAAAGACTTTTTTTTTTTTTTTCTAATTCCCTAGGGAATAGGCTTTCATAGACTTTTTTTTTAAATTAAACATTTGTATTCATTTGTCTAAAATTTATTTTTAATAATTTAAAAA	.......((((((........)))))).....................((((((.(((((.((((...(((.((((((..(((((((((((((...((((((((((((((((.((((((((.......))))))))..))))))))))))))))...))))))).))))))...)))))).))).....))))..))))).....))))))..............(((((((....)))))))
JX184602	Neocallimastigales;Neocallimastigaceae;Neocallimastix;Neocallimastix 1;JX184602	AAAAAATATCACTCGATTGAGAGTGATTTAATAATCATCCTACCCTTTGTGAATTTGTTGTTTGTAATAATTTTTTTTGATTTTAAAAAAAAATTATTTATGGTTTTGTCTATCCCTAAAATTGGTTTGTTGTGAAATGAATCAAATTTAGGGAATAGGCCTTCATAAATAAGTTTTTTTAAAGTCTTAAAGACCTTTTTTTAAAATTAAACTTTTGTATTCATTTGTCTAAAATTTTTTTTAAATAATTTAAAAA	.......(((((((......))))))).....................((((((.((..(((((.((.((.(((((..(((((((((((((..((((((((((....(((((((((((((.((((((((((....)))))))))).))))))).))))))..)))))))))).)))))))))))))..)))))...)).))......)))))...)).)))))).............((((((((...))))))))
JX184604	Neocallimastigales;Neocallimastigaceae;Neocallimastix;Neocallimastix 1;JX184604	AAAAAATATCACTCGATTGAGAGTGATTTAATAATCATCCTACCCTTTGTGAATTTGTTGTTTGAAATAATTTTTTTTGATTTTAAAAAAAAATTATTTATGGTTTTGTCTATCCCTAAAATTGGTTTGTTTGTTGTAAAGGACAAGTGAATCAATTTAGGGAATAGGCTTTCATAAATAAGTTTTTTTTAAAGTCTTAAAGACCTTTTTTTAAAATTAAACTTTTGTATTCATTTGTCTAAATTTTTTTTAAAATAATTTAAAAA	.......(((((((......))))))).....................((((((..(((.(((((((.((.(((((..((((((((((((((.((((((((((....((((((.(((.(((((((((((((((((......))))))))))))))))).))).))))))..)))))))))).))))))))))))))..)))))..)).)))))))....)))......))))))............((((((((....))))))))
JX184605	Neocallimastigales;Neocallimastigaceae;Neocallimastix;Neocallimastix 1;JX184605	AAAAAATATCGCTCGATTGAGAGTGATTTAATAATCATCCTACCCTTTGTGAATTTGTTGTTTGAAATAATTTTTTTTGATTTTAAAAAAAAATTATTTATGGTTTTGTCTATCCCTAAAATTGGTTTGTTGTGAAATGAATCAAATTTAGGGAATAGGCTTTCATAAATAAGTTTTTTTTAAAGTCTTAAAGACCTTTTTTTAAAATTAAACTTTTGTATTCATTTGTCTAAAATTTTTTTTAAATAACTTAAAAA	.......(((((((......))))))).....................((((((..(((.(((((((.((.(((((..((((((((((((((.((((((((((....(((((((((((((.((((((((((....)))))))))).))))))).))))))..)))))))))).))))))))))))))..)))))..)).)))))))....)))......)))))).............(((((((.....)))))))
JX184606	Neocallimastigales;Neocallimastigaceae;DT1;DT1;JX184606/JX184611/JX184610	AATAAATTTCCAACATGTTTGTTGGATAACAATAATCATCCTACCCTTTGTGAATTTGTTTGTTTGAATAATTTTTTTGAAAAATTATTTTTGTCTTTCCCTGATGTTAAAAAGTTTGAAAAAGCTTTTTTACTCAGGGGATAGATTTTAATAATTTTTTAAAAGACCTTTTTTTAAATAAAACTTTTTGTATTCATTTGTCTAAAAATTTTAAATTAATAATTTAAAAA	........(((((((....))))))).......................((((((...((((((((((.((.(((((((((((((((((...((((((((((((.((.(((((((((....))))))))).)))))))))).))))...)))))))))))))))))...)).)))))))))).........))))))...........(((((((((...))))))))).
JX184608	Neocallimastigales;Neocallimastigaceae;Neocallimastix;Neocallimastix 1;JX184608	AAAAAATATCGCTCGATTGAGAGTGATTTAATAATCATCCTACCCTTTGTGAATTTGTTGTTTGTAATAATTTTTTTTTGACGTGGAATAAAAAAAAAATTATTTATGGTTTTGTCTATCCCTAAATTGGTTTGTTTGTTGTAAAAGACAAGTGAATCATTTAGGGAATAGGCTTTCCTAAATAATTGATTTTTTTTTCCAATGTCTTAAAAGACCTTTTTTTAAAATTAAACTTTTGTATTCATTTGTCTAAAATAATTTTTAAAATAATTTAAAAA	.......(((((((......))))))).....................((((((.((..(((((.((.((.((((((..(((.(((((.((((((..(((((((((.((....((((((((((((((.((((((((((((......)))))))))))))))))))).))))))...)))))))))))..)))))).)))))..)))..))))))...)).))......)))))...)).)))))).............((((((((....))))))))
JX184613	Neocallimastigales;Neocallimastigaceae;Neocallimastix;Neocallimastix 1;JX184613	AAAAAATATCACTCGATTGAGAGTGATTTAATAATCATCCTACCCTTTGTGAATTTGTTGTTTGTAATAATTTTTTTTGATTTTAAAAAAAAAATTATTTATGGTTTTGTCTATCCCTAAAATTGGTTTGTTGTGAAATGAATCAAATTTAGGGAATAGGCTTTCATAAATAAGTTTTTTTTAAAGTCTTAAAGACCTTTTTTTAAAATTAAACTTTTGTATTCATTTGTCTAAAATTTTTTTTAAATAATTTAAAAA	.......(((((((......))))))).....................((((((.((..(((((.((.((.(((((..((((((((((((((..((((((((((....(((((((((((((.((((((((((....)))))))))).))))))).))))))..)))))))))).))))))))))))))..)))))...)).))......)))))...)).)))))).............((((((((...))))))))
JX184615	Neocallimastigales;Neocallimastigaceae;Neocallimastix;Neocallimastix 1;JX184615	AAAAAATATCACTCGATTGAGAGTGATTTAATAATCATCCTACCCTTTGTGAATTTGTTGTTTGTAATAATTTTTTTTGATTTTAAAAAAAAATTATTTATGGTTTTGTCTATCCCTAAAATTGGTTTGTTGTGAAATGAATCAAATTTAGGGAATAGGCCTTCATAAATAAGTTTTTTTTAAAGTCTTAAAGACCTTTTTTTAAAATTAAACTTTTGTATTCATTTGTCTAAAATTTTTTTTAAATAATTTAAAAA	.......(((((((......))))))).....................((((((.((..(((((.((.((.(((((..((((((((((((((.((((((((((....(((((((((((((.((((((((((....)))))))))).))))))).))))))..)))))))))).))))))))))))))..)))))...)).))......)))))...)).)))))).............((((((((...))))))))
JX184616	Neocallimastigales;Neocallimastigaceae;Orpinomyces;Orpinomyces 4;JX184616/JX184701	AAAAAATATCACATAATTGTTTGTGATTTAATAATCATCCTACCCTTTGTGAATTTGTTTTTTTGTTTGAAATTTATGTTGTCTATCCCTAAGGATTTTGGAAGAAAAAAAAGTAGTTTTTTGTAAAAAAAAGACTTTTTTTTTTTTTTTCTAATTCCCTAGGGAATAGGCTTTCATAGACTTTTTTTTTAAATTAAACATTTGTATTCATTTGTCTAAAATTTATTTTTAATAATTTAAAAA	.......((((((........)))))).....................((((((.(((((.((((...(((.((((((..(((((((((((.(((..((((((((((((((((.((((((((......))))))))..)))))))))))))))).))).))))).))))))...)))))).))).....))))..))))).....))))))..............(((((((....)))))))
JX184617	Neocallimastigales;Neocallimastigaceae;Orpinomyces;Orpinomyces 4;JX184617	AAAAAATATCACATTTATTGTTTGTGATTTAATAATCATCCTACCCTTTGTGAATTTGTTTTTTTGTTTGAAATTTATGTTGTCTATCCCTAGGATTTTGGAAGAAAAAAAAGTAGTTTTTTGTAAAAAAAAGACTTTTTTTTTTTTTTCTAATTCCCTAGGGGATAGGCTTTCATAGACTTTTTTTTAAATTAAACATTTGTATTCATTTGTCTAAAATTTATTTTTAATAATTTAAAAA	.......((((((.........)))))).....................((((((.(((((.((((...(((.((((((..((((((((((.(((..((((((((((((((((.((((((((......)))))))).)))))))))))))))).)))...))))))))))...)))))).)))....))))..))))).....))))))..............(((((((....)))))))
JX184618	Neocallimastigales;Neocallimastigaceae;Neocallimastix;Neocallimastix 1;JX184618/JX184612/Neocallimastix_patriciarum_27	AAAAAATATCGCTCGATTGAGAGTGATTTAATAATCATCCTACCCTTTGTGAATTTGTTGTTTGAAATAATTTTTTTTTGACGTGGAATAAAAAAAAAATTATTTATGGTTTTGTCTATCCCTAAATTGGTTTGTTTGTTGTAAAAGACAAGTGAATCATTTAGGGAATAGGCTTTCCTAAATAATTGATTTTTTTTCCAATGTCTTAAAAGACCTTTTTTTAAAATTAAACTTTTGTATTCATTTGTCTAAAATAATTTTTAAAATAATTTAAAAA	.......(((((((......))))))).....................((((((..(((.(((((((.((.((((((..(((.(((((.(((((...(((((((((.((....((((((((((((((.((((((((((((......)))))))))))))))))))).))))))...)))))))))))..))))).)))))..)))..))))))..)).)))))))....)))......)))))).............((((((((....))))))))
JX184623	Neocallimastigales;Neocallimastigaceae;Piromyces;Piromyces 2;JX184623	AATAAATGGCTCCGATTGTAGGAGCACTTAATAATCCTACCCTTTGTGAATTTGTTGTTTGAAATAATTTTTTTTAAAATTATTGATTGTCTTTCCCTGTTGAATTAGTTGCCGTAAGACAAGTGATTCGCAGGGGATAGTCAATAATTTTTAAAAAGACCTTTTTTTAAATTAAACTTTTTGTATTCATTTGTCTAAAATTATTTTTATAATATAAAAA	........(((((.......)))))....................((((((..(((((((((((.(((((((((.((((((((((((((((...((((((.((((((.(((........))).)))))))))))))))))))))))))))).)))))))..)).))))))))..))).......)))))).............(((((((...)))))))
JX184628	Neocallimastigales;Neocallimastigaceae;SK3;SK3;JX184628	AAAAAATGGAACTCTTTCATTTGAGTTCATTAATAATCCCTACCCTTTGTGAATTCGTTTGTTTGAAATAATTTTTTTAATTAAAAAATTATTGAATGTCTTTCCCTGTTTTTTTGGTGGAAAAATGGTAAAACGTTTGGAAACCGAAAATCAGGGGAATGGTATTCATATAATTTTTTATTAAAAGACCTTTTTTTAAAATTAAACTTTTTGTATTCATTTGTCTAAAATTATTTTTATAATATAAAAA	........((((((........))))))....................((((((..((((((((((((.((.(((((((((.((((((((((((((((((((((((((..((((((((....(((((......)))))....)))))))).)))))))).)))))))).)))))))))))))))))))..)).)))))))..))))).......)))))).............(((((((...)))))))
JX184630	Neocallimastigales;Neocallimastigaceae;Neocallimastix;Neocallimastix 1;JX184630	AAAAAATNTCACTCGATTGAGAGTGATTTAATAATCATCCTACCCTTTGTGAATTTGTTGTTTGTAATAATTTTTTTGATTTTAAAAAAAAATTATTTATGGTTTTGTCTATCCCTAAAATTGGTTTGTTGTGAAATGAATCAAATTTAGGGAATAGGCTTTCATAAATAAGTTTTTTTTAAAGTCTTAAAGACCTTTTTTTAAAATTAAACTTTTGTATTCATTTGTCTAAAATTTTTTTTAAATAATTTAAAAA	....((..((((((......)))))).))...................((((((.((..(((((.((.((.(((((.((((((((((((((.((((((((((....(((((((((((((.((((((((((....)))))))))).))))))).))))))..)))))))))).))))))))))))))..)))))...)).))......)))))...)).)))))).............((((((((...))))))))
JX184631	Neocallimastigales;Neocallimastigaceae;DA1;DA1;JX184631	AATAAATAAAGATAGAATGAAAATTATATTCTATCTTAATAATAATCCCTACCCTTTGTGAATTTGTTTGTTTGAAATAATTTTTTAAAGAAAAATTATTTATAGTTTGTCTATCCCTAAGGTGATGATTGTTGTAAAAGGCAATTTGAAGTCTTAGGGAGTAGGCTTTCTTAAAATAATTTTTATTTAAAGACCTTTTTTTTAAATTAAACTTTTTGTATTCATTTGTCTAAAATTTATTTTTAAATAATTTAAAGA	.....((.(((((((((((.......))))))))))).)).................((((((..((((((((((((.((.((((((((.(((((((((((..((...(((((((((((((((...(((((((......)))))))....)))))))))).)))))...))..))))))))))).))))))))...)).))))))).))))).......))))))..............((((((((...))))))))
JX184632	Neocallimastigales;Neocallimastigaceae;Neocallimastix;Neocallimastix 1;JX184632	AAAAAATATCACTCGATTGAGAGTGATTTAATAATCATCCTACCCTTTGTGAATTTGTTGTTTGTAATAATTTTTTTTGGTTTTAAAAAAAAATTATTTATGGTTTTGTCTATCCCTAAAATTGGTTTGTTGTGAAATGAATCAAATTTAGGGAATAGGCTTTCATAAATAAGTTTTTTTTAAAGTCTTAAAGACCTTTTTTTAAAATTAAACTTTTGTATTCATTTGTCTAAAATTTTTTTTAAATAACTTAAAAA	.......(((((((......))))))).....................((((((.((..(((((.((.((.(((((..((((((((((((((.((((((((((....(((((((((((((.((((((((((....)))))))))).))))))).))))))..)))))))))).))))))))))))))..)))))...)).))......)))))...)).)))))).............(((((((.....)))))))
JX184638	Neocallimastigales;Neocallimastigaceae;SK3;SK3;JX184638/JX184872/JX184480/JX184876	AAAAAATGGAACTCTTTCATTTGAGTTCATTAATAATCCCTACCCTTTGTGAATTTGTTTGTTTGAAATAATTTTTTTAATTAAAAAATTATTGAATGTCTTTCCCTGTTTTTTTGGTGGAAAAATGGTAAAACGTTTGGAAACCGAAAATCAGGGGAATGGTATTCATATAATTTTTTATTAAAAGACCTTTTTTTAAAATTAAACTTTTTGTATTCATTTGTCTAAAATTATTTTTATAATATAAAAA	........((((((........))))))....................((((((..((((((((((((.((.(((((((((.((((((((((((((((((((((((((..((((((((....(((((......)))))....)))))))).)))))))).)))))))).)))))))))))))))))))..)).)))))))..))))).......)))))).............(((((((...)))))))
JX184639	Neocallimastigales;Neocallimastigaceae;Orpinomyces;Orpinomyces 4;JX184639	AAAAAATATCACATTTATTGTTTGTGATTTAATAATCATCCTACCCTTTGTGAATTTGTTTTTTTGTTTGAAATTTATGTTGTCTATCCCTAGGATTTTGGAAGAAAAAAAAGTAGTTTTTTGTAAAAAAAAGACTTTTTTTTTTTTTTCTAATTCCCTAGGGAATAGGCTTTCATAGACTTTTTTTTTAAATTAAACATTTGTATTCATTTGTCTAAAATTTATTTTTAATAATTTAAAAA	.......((((((.........)))))).....................((((((.(((((.((((...(((.((((((..(((((((((((((...((((((((((((((((.((((((((......)))))))).))))))))))))))))...))))))).))))))...)))))).))).....))))..))))).....))))))..............(((((((....)))))))
JX184641	Neocallimastigales;Neocallimastigaceae;Orpinomyces;Orpinomyces 4;JX184641	AAAAAATATCACATAATTGTTTGTGATTTAATAATCATCCTACCCTTTGTGAATTTGTTTTTTTGTTTGAAATTTATGTTGTCTATCCCTAGGATTTTGGAAGAAAAAAAAGTAGTTTTTTGTAAAAAAAAAGACTTTTTTTTTTTTTTTTCTAATTCCCTAGGGAATAGGCTTTCATAGACTTTTTTTTTAAATTAAACATTTGTATTCATTTGTCTAAAATTTATTTTTAATAATTTAAAAA	.......((((((........)))))).....................((((((.(((((.((((...(((.((((((..(((((((((((((...((((((((((((((((.((((((((.......))))))))...))))))))))))))))...))))))).))))))...)))))).))).....))))..))))).....))))))..............(((((((....)))))))
JX184642	Neocallimastigales;Neocallimastigaceae;Neocallimastix;Neocallimastix 1;JX184642	AAAAAATATCGCTCGATTGAGAGTGATTTAATAATCATCCTACCCTTTGTGAATTTGTTGTTTGTAATAATTTTTTTTGATTTTAAAAAAAATTATTTATGGTTTTGTCTATCCCTAAAATTGGTTTGTTGTGAAATGAATCAAATTTAGGGAATAGGCTTTCATAAATAAGTTTTTTTTAAAGTCTTAAAGACCTTTTTTAAAATTAAACTTTTGTATTCATTTGTCTAAATTTTTTTTAAATAATTTAAAAA	.......(((((((......))))))).....................((((((.((..((((((((.((.(((((..((((((((((((((((((((((((....(((((((((((((.((((((((((....)))))))))).))))))).))))))..)))))))))).))))))))))))))..)))))...)).)))....)))))...)).))))))............((((((((...))))))))
JX184643	Neocallimastigales;Neocallimastigaceae;Neocallimastix;Neocallimastix 1;JX184643/JX184827/JX184854	AAAAAATATCGCTCGATTGAGAGTGATTTAATAATCATCCTACCCTTTGTGAATTTGTTGTTTGTAATAATTTTTTTTGATTTTAAAAAAAAATTATTTATGGTTTTGTCTATCCCTAAAATTGGTTTGTTGTGAAATGAATCAAATTTAGGGAATAGGCTTTCATAAATAAGTTTTTTTTAAAGTCTTAAAGACCTTTTTTAAAATTAAACTTTTGTATTCATTTGTCTAAATTTTTTTTTAAATAATTTAAAAA	.......(((((((......))))))).....................((((((.((..((((((((.((.(((((..((((((((((((((.((((((((((....(((((((((((((.((((((((((....)))))))))).))))))).))))))..)))))))))).))))))))))))))..)))))...)).)))....)))))...)).)))))).............((((((((...))))))))
JX184644	Neocallimastigales;Neocallimastigaceae;Orpinomyces;Orpinomyces 4;JX184644	AAAAAATATCACATAATTGTTTGTGATTTAATAATCATCCTACCCTTTGTGAATTTGTTTTTTTGTTTGAAATTTATGTTGTCTATCCCTAAGGATTTTGGAAGAAAAAAAAGTAGTTTTTTGTAAAAAAAAGACTTTTTTTTTTTTTTTCTAATTCCCTAGGGAATAGGCTTTCATAGACTTTTTTTTTAAATTAAACATTTGTATTCATTNGTCTAAAATTTATTTTTAATAATTTAAAAA	.......((((((........)))))).....................((((((.(((((.((((...(((.((((((..(((((((((((.(((..((((((((((((((((.((((((((......))))))))..)))))))))))))))).))).))))).))))))...)))))).))).....))))..))))).....))))))..............(((((((....)))))))
JX184645	Neocallimastigales;Neocallimastigaceae;SK1;SK1;JX184645	AATAAATAGCCAAATTATTTGGCAATTAATAATCATCCTACCCTTTGTGAATTTGTTTTGAATTGTAATAATTTTTTTTTTTTGAAAATTATTAAAATGTCTTTCCCTAATGGATAAAGTTGAAAAGCTTTTGATATTAGGGGATAGATTTTAATAATTTTTGATAAAAAAGACCTTTTTTTTAAAATTAAACATTTTGTATTCATTTGTCTAAAAATTATTTTTAATAATATAAAAA	.((.(((.((((((...)))))).))).))................((((((.(((((..((((.(((.((.((((((((.(((((((((((((((..((((((((((((((...((((((....))))))...)))))))))).))))))))))))))))))).))))))))...))...))).)))))))))......))))))..........((((((...)))))).......
JX184648	Neocallimastigales;Neocallimastigaceae;Neocallimastix;Neocallimastix 1;JX184648	AAAAAATATCACTCGATTGAGAGTGATTTAATAATCATCCTACCCTTTGTGAATTTGTTGTTTGAAATAATTTTTTTTGATTTTAAAAAAAATTATTTATGGTTTTGTCTATCCCTAAAATTGGTTTGTTTGTTGTAAAAGACAAGTGAATCAATTTAGGGAATAGGCTTTCATAAATAAGTTTTTTTTAAAGTCTTAAAGACCTTTTTTTAAAATTAAACTTTTGTATTCATTTGTCTAAAATTTTTTTTAAAATAATTTAAAAA	.......(((((((......))))))).....................((((((..(((.(((((((.((.(((((..((((((((((((((((((((((((....((((((.(((.(((((((((((((((((......))))))))))))))))).))).))))))..)))))))))).))))))))))))))..)))))..)).)))))))....)))......)))))).............((((((((....))))))))
JX184649	Neocallimastigales;Neocallimastigaceae;Orpinomyces;Orpinomyces 4;JX184649	AAAAAATATCACATTTATTGTTTGTGATTTAATAATCATCCTACCCTCTGTGAATTTGTTTTTTTGTTTGAAATTTATGTTGTCTATCCCTAGGATTTTGGAAGAAAAAAAGTAGTTTTTTGTAAAAAAAAGACTTTTTTTTTTTTTCTAATTCCCTAGGGAATAGGCTTTCATAGACTTTTTTTTTAAATTAAACATTTGTATTCATTTGTCTAAAATTTATTTTTAATAATTTAAAAA	.......((((((.........)))))).....................((((((.(((((.((((...(((.((((((..(((((((((((((...(((((((((((((((.((((((((......)))))))).)))))))))))))))...))))))).))))))...)))))).))).....))))..))))).....))))))..............(((((((....)))))))
JX184650	Neocallimastigales;Neocallimastigaceae;Caecomyces;Caecomyces 1;JX184650	AAAAAATGAGACCTCTTTTGAAGGTCTATTAATAATCCTATCCTTTGTGAATTTGTTGTTTGAAATAATTTTTTTTTCAAAAAAATTATTGAATGTCTTTCCCTGTTTGGTGGAGCTTGTAAAAGTGAAACCATCAGGGGAATGGCAAACAATAATTATTTTGAAAAAAGACCTTTTTTAAAATTAAACTTTATGTATTCATTTGTCTAAAATTATTTTTATAATATAAAAA	........((((((.......))))))...................((((((..(((.(((((((....(((((((((((((.((((((((..((((((((((((..((((...((((....))))...)))).)))))))).))))..)))))))).)))))))))))))....)))))))....))).......)))))).............(((((((...)))))))
JX184651	Neocallimastigales;Neocallimastigaceae;Piromyces;Piromyces 7;JX184651	AATAAATGGCTCCGATTGTAGGAGCACTTAATAATCCTACCCNTTGTGAATTTGTTGTTTGAAATAATTTTTTTTAAAATTATTGATTGTCTTTCCCTGTTGAATTAGAGTGTTTTCGGACACAAAGATTCGCAGGGGATAGTCAATAATTTTTAAAAAGACCTTTTTTTAAATTAAACTTTTTGTATTCATTTGTCTAAAATTATTTTTATAATATAAAAA	........(((((.......)))))....................((((((..(((((((((((.(((((((((.((((((((((((((((...((((((.(((((...(((((....)))))...))))))))))))))))))))))))))).)))))))..)).))))))))..))).......)))))).............(((((((...)))))))
JX184653	Neocallimastigales;Neocallimastigaceae;Piromyces;Piromyces 2;JX184653	AATAAATGGCTCCGATTGTAGGAGCACTTAATAATCCTACCCTTTGTGAATTTGTTGTTTGAAATAATTTTTTTTAAAATTATTGATTGTCTTTCCCTGTTGAATTAGTTGTCGTAAGACAAGTGATTCGCAGGGGATAGTCAGTAATTTTTAAAAAGACCTTTTTTTAAATTAAACTTTTTGTATTCATTTGNCCAAAAATTATTTTTATAATATAAAAA	........(((((.......)))))....................((((((..(((((((((((.(((((((((.((((((((((((((((...((((((.((((((.(((((....))))).)))))))))))))))))))))))))))).)))))))..)).))))))))..))).......))))))..............(((((((...)))))))
JX184655	Neocallimastigales;Neocallimastigaceae;Neocallimastix;Neocallimastix 1;JX184655	AAAAAATATCGCTCGATTGAGAGTGATTTAATAATCATCCTACCCTTTGTGAACTTGTTGTTTGTAATAATTTTTTTTGATTTTAAAAAAAATTATTTATGGTTTTGTCTATCCCTAAAATTGGTTTGTTGTGAAATGAATCAAATTTAGGGAATAGGCTTTCATAAATAAGTTTTTTTTAAAGTCTTAAAGACCTTTTTTAAAATTAAACTTTTGTATTCATTTGTCTAAAATTTTTTTAAAATAATTTAAAAA	.......(((((((......))))))).....................(((((..((..((((((((.((.(((((..((((((((((((((((((((((((....(((((((((((((.((((((((((....)))))))))).))))))).))))))..)))))))))).))))))))))))))..)))))...)).)))....)))))...))..)))))............((((((((....))))))))
JX184656	Neocallimastigales;Neocallimastigaceae;Neocallimastix;Neocallimastix 1;JX184656/JX184505/JX184549/JX184514/JX184614/JX184670/JX184830/JX184627	AAAAAATATCACTCGATTGAGAGTGATTTAATAATCATCCTACCCTTTGTGAATTTGTTGTTTGAAATAATTTTTTTTGATTTTAAAAAAAAATTATTTATGGTTTTGTCTATCCCTAAAATTGGTTTGTTTGTTGTAAAAGACAAGTGAATCAATTTAGGGAATAGGCTTTCATAAATAAGTTTTTTTTAAAGTCTTAAAGACCTTTTTTTAAAATTAAACTTTTGTATTCATTTGTCTAAAATTTTTTTTAAAATAATTTAAAAA	.......(((((((......))))))).....................((((((..(((.(((((((.((.(((((..((((((((((((((.((((((((((....((((((.(((.(((((((((((((((((......))))))))))))))))).))).))))))..)))))))))).))))))))))))))..)))))..)).)))))))....)))......)))))).............((((((((....))))))))
JX184657	Neocallimastigales;Neocallimastigaceae;Orpinomyces;Orpinomyces 4;JX184657/JX184679/JX184470/JX184503	AAAAAATATCACATAATTGTTTGTGATTTAATAATCATCCTACCCTTTGTGAATTTGTTTTTTTGTTTGAAATTTATGTTGTCTATCCCTAGGATTTTGGAAGAAAAAAAAGTAGTTTTTTGTAAAAAAAAAAAGACTTTTTTTTTTTTCTAATTCCCTAGGGAATAGGCTTTCATAGACTTTTTTTTTAAATTAAACATTTGTATTCATTTGTCTAAAATTTATTTTTAATAATTTAAAAA	.......((((((........)))))).....................((((((.(((((.((((...(((.((((((..(((((((((((((..((.(((((((((((((((..((((((....))))))....))))))))))))))).))...))))))).))))))...)))))).))).....))))..))))).....))))))..............(((((((....)))))))
JX184658	Neocallimastigales;Neocallimastigaceae;Piromyces;Piromyces 2;JX184658	AATAAATGGCTCCGATTGTAGGAGCACTTAATAATCCTACCCTTTGTGAATTTGTTGTTTGAGATAATTTTTTTTAAAATTATTGATTGTCTTTCCCTGTTGAATTAGTTGTCGTAAGACAAGTGATTCGCAGGGGATAGTCAGTAATTTTTAAAAAGACCTTTTTTTAAATTAAACTTTTTGTATTCATTTGTCTAAAATTATTTTTATAATATAAAAA	........(((((.......)))))....................((((((..(((((((((((.(((((((((.((((((((((((((((...((((((.((((((.(((((....))))).)))))))))))))))))))))))))))).)))))))..)).))))))))..))).......)))))).............(((((((...)))))))
JX184661	Neocallimastigales;Neocallimastigaceae;SK3;SK3;JX184661	AAAAAATAAGACCAATTTAAAACTTATTTGGTCTATTAATAATCCCTACCCTTTGTGAATTTGTTTGTTTGAAATAATTTTTTTTATTAAAAAATTATTGAATGTCTTTCCCTGTTTTTTTGGTGGAGAATTGGTAAAACAGTTTGAAACCGAAAATCAGGGGAATGGTATTCATTAATTTTTTTATAAAAGACCTTTTTTTAAAATTAAACTTTTTGTATTCATTTGTCTAAAAATTATTTTTATAATATAAAAA	........(((((((..(((...))).)))))))....................((((((..((((((((((((.((..((((((((.(((((((((.((((((((((((((((..((((((((...((((((......))))))...)))))))).)))))))).)))))))).))))))))).))))))))..)).)))))))..))))).......))))))..............(((((((...)))))))
JX184662	Neocallimastigales;Neocallimastigaceae;SK3;SK3;JX184662	AAAAAATAAGACCAATTTAAAACTTATTTGGTCTATTAATAATCCCTACCCTTTGTGAATTTGTTTGTTTGAAATAATTTTTTTTATTAAAAAATTATTGAATGTCTTTCCCTGTTTTTTGGTGGAGAATTGTGTAAAAGCAGTTTGAGACCAAAATCAGGGGAATGGTATTCATTAATTTTTTTATAAAAGACCTTTTTTAAAATTAAACATTTTGTATTCATTTGTCTAAAAATTATTTTTATAATATAAAAA	........(((((((..(((...))).)))))))....................((((((.(((((((((((((.....((((((((.(((((((((.((((((((((((((((..(((((((...(((((((......)))))))...))))))).)))))))).)))))))).))))))))).))))))))....)))))))..))))))......))))))..............(((((((...)))))))
JX184666	Neocallimastigales;Neocallimastigaceae;Piromyces;Piromyces 2;JX184666	AATAAATGGCTCCGATTGTAGGAGCACTTAATAATCCTACCCTTTGTGAATTTGTTGTTTGAAATAATTTTTTTTAAAATTATTGATTGTCTTTCCCTGTTGAATTAGTTGTCGTAAGACAAGTGATTCGCAGGGGATAGTCAGTAATTTTTAAAAAGACCTTTTTTTAAATTAAACTTTTTGTATTCATTTGTCCAAAATTATTTTTATAATATAAAAA	........(((((.......)))))....................((((((..(((((((((((.(((((((((.((((((((((((((((...((((((.((((((.(((((....))))).)))))))))))))))))))))))))))).)))))))..)).))))))))..))).......)))))).............(((((((...)))))))
JX184669	Neocallimastigales;Neocallimastigaceae;Orpinomyces;Orpinomyces 4;JX184669	AAAAAATATCACATAATTGTTTGTGATTTAATAATCATCCTACCCTTTGTGAATTTGTTTTTTTGTTTGAAATTTATGTTGTCTATCCCTAGGATTTTGGAAGAAAAAAAAGTAGTTTTTTGTAAAAAAAAAGATTTTTTTTTTTTTTTTTTCTAATTCCCTAGGGAATAGGCTTTCATAGACTTTTTTTTTAAATTAAACATTTGTATTCATTTGTCTAAAATTTATTTTTAATAATTTAAAAA	.......((((((........)))))).....................((((((.(((((.((((...(((.((((((..(((((((((((((...((((((((((((((((.((((((((.......))))))))....))))))))))))))))...))))))).))))))...)))))).))).....))))..))))).....))))))..............(((((((....)))))))
JX184671	Neocallimastigales;Neocallimastigaceae;Neocallimastix;Neocallimastix 1;JX184671	AAAAAATATCGCTCGATTGAGAGTGATTTAATAATCATCCTACCCTTTGTGAATTTGTTGTTTGTAATAATTTTTTTTGATTTTAAAAAAAAATTATTTATGGTTTTGTCTATCCCTAAAATTGGTTTGTTTGTTGTAAAAGACAAGTGAATCAATTTAGGGAATAGGCTTTCATAAATAAGTTTTTTTTAAAGTCTTAAAGACCTTTTTTTAAAATTAAACTTTTGTATTCATTTGTCTAAATTTTTTTTTTAAATAATTTAAAAA	.......(((((((......))))))).....................((((((.((..(((((.((.((.(((((..((((((((((((((.((((((((((....((((((.(((.(((((((((((((((((......))))))))))))))))).))).))))))..)))))))))).))))))))))))))..)))))...)).))......)))))...)).))))))..............((((((((...))))))))
JX184672	Neocallimastigales;Neocallimastigaceae;SK1;SK1;JX184672/JX184681/JX184596/JX184595/JX184640	AATAAATAGCCAAATTATTTGGCAATTAATAATCATCCTACCCTTTGTGAATTTGTTTTGAATTGTAATAATTTTTTTTTTTGAAAATTATTAAAATGTCTTTCCCTAATGGATAAAGTTGAAAAGCTTTTGATATTAGGGGATAGATTTTAATAATTTTTGATAAAAAAGACCTTTTTTTAAAATTAAACATTTTGTATTCATTTGTCTAAAAATTATTTTTAATAATATAAAAA	.((.(((.((((((...)))))).))).))................((((((.(((((..((((.(((.((((((((((.(((((((((((((((..((((((((((((((...((((((....))))))...)))))))))).))))))))))))))))))).))))))))..))...))).)))))))))......))))))..........((((((...)))))).......
JX184673	Neocallimastigales;Neocallimastigaceae;Neocallimastix;Neocallimastix 1;JX184673	AAAAAATATCGCTCGATTGAGAGTGATTTAATAATCATCCTACCCTTTGTGAATTTGTTGTTTGAAATAATTTCTTTTTGACGTGGAATAAAAAAAAAATTATTTATGGTCTTGTCTATCCCTAAATTGGTTTGTTTGTTGTAAAAGACAAGTGAATCATTTAGGGAATAGGCTTTCCTAAATAGTTGATTTTTTTTTCCAATGTCTTAAAAGACCTTTTTTTAAAATTAAACTTTTGTATTCATTTGTCTAAAATAATTTTTAAAATAATTTAAAAA	.......(((((((......))))))).....................((((((..(((.(((((((.((..((((((.(((.(((((.((((((..(((((((((.((....((((((((((((((.((((((((((((......)))))))))))))))))))).))))))...)))))))))))..)))))).)))))..)))..))))))..)).)))))))....)))......)))))).............((((((((....))))))))
JX184674	Neocallimastigales;Neocallimastigaceae;Orpinomyces;Orpinomyces 4;JX184674	AAAAAATATCACATTTATTGTTTGTGATTTAATAATCATCCTACCCTTTGTGAATTTGTTTTTTTGTTTGAAATTTATGTTGTCTATCCCTAGGATTTTGGAAGAAAAAAAAGTAGTTTTTTGTAAAAAAAAGACTTTTTTTTTTTTTTTCTAATTCCCTAGGGAATAGGCTTTCATAGACTTTTTTTTTAAATTAAACATTTGTATTCATTTGTCTAAAATTTATTTTTAATAATTTAAAAA	.......((((((.........)))))).....................((((((.(((((.((((...(((.((((((..(((((((((((((...((((((((((((((((.((((((((......))))))))..))))))))))))))))...))))))).))))))...)))))).))).....))))..))))).....))))))..............(((((((....)))))))
JX184675	Neocallimastigales;Neocallimastigaceae;Neocallimastix;Neocallimastix 1;JX184675/JX184715	AAAAAATATCACTCGATTGAGAGTGATTTAATAATCATCCTACCCTTTGTGAATTTGTTGTTTGAAATAATTTTTTTTGATTTTAAAAAAAAATTATTTATGGTTTTGTCTATCCCTAAATTGGTTTGTTTGTTGTAAAAGACAAGTGAATCATTTAGGGAATAGGCTTTCATAAATAAGTTTTTTTTAAAGTCTTAAAGACCTTTTTTAAAATTAAACTTTTGTATTCATTTGTCTAAATTTTTTTTTTAAATAATTTAAAAA	.......(((((((......))))))).....................((((((..(((.(((((((....(((((..((((((((((((((.((((((((((....((((((((((((((.((((((((((((......)))))))))))))))))))).))))))..)))))))))).))))))))))))))..)))))....)))))))....)))......))))))..............((((((((...))))))))
JX184676	Neocallimastigales;Neocallimastigaceae;Orpinomyces;Orpinomyces 4;JX184676	AAAAAATATCACATTTATTGTTTGTGATTTAATAATCATCCTACCCTTTGTGAATTTGTTTTTTTGTTTGAAATTTATGTTGTCTATCCCTAGGATTTTGGAAGAGAAAAAGTAGTTTTTTGTAAAAAAAAGACTTTTTTTTTTTTCTAATTCCCTAGGGAATAGGCTTTCATAGACTTTTTTTTTAAATTAAACATTTGTATTCATTTGTCTAAAATTTATTTTTAATAATTTAAAAA	.......((((((.........)))))).....................((((((.(((((.((((...(((.((((((..(((((((((((((...(((((((((((((((.((((((((......)))))))))))))))))))))))...))))))).))))))...)))))).))).....))))..))))).....))))))..............(((((((....)))))))
JX184677	Neocallimastigales;Neocallimastigaceae;Orpinomyces;Orpinomyces 4;JX184677	AAAAAATATCACATTTATTGTTTGTGATTTAATAATCATCCTACCCTTTGTGAATTTGTTTTTTTGTTTGAAATTTATGTTGTCTATCCCTAGGATTTTGGAAGAAAAAAAAGTAGTTTTTTGTAAAAAAAAGACTTTTTTTTTTTTTTTCTAATTCCCTAGGGAATAGGCTTTCATAGACTTTTTTTTAAATTAAACATTTGTATTCATTTGTCTAAAATTTATTTTTAATAATTTAAAAA	.......((((((.........)))))).....................((((((.(((((.((((...(((.((((((..(((((((((((((...((((((((((((((((.((((((((......))))))))..))))))))))))))))...))))))).))))))...)))))).)))....))))..))))).....))))))..............(((((((....)))))))
JX184680	Neocallimastigales;Neocallimastigaceae;SK1;SK1;JX184680	AATAAATAGCCAAATTATTTGGCAATTAATAATCATCCTACCCTTTGTGAATTTGTTTTGAATTGTAATAATTTTTTTCTTTGAAAATTATTAAAAATGTCTTTCCCTAATGGATAAAGTTGAAAAGCTTTTGATATTAGGGGATAGATTTTTAATAATTTTTGATAAAAAAAGACCTTTTTTCTAAAATTAAACATTTTGTATTCATTTGTCTAAAATTATTTTTATAATATAAAAA	.((.(((.((((((...)))))).))).))................((((((.(((((.(((.........(((((((..((((((((((((((((..((((((((((((((...((((((....))))))...)))))))))).)))))))))))))))))))).)))))))........))).......)))))......)))))).............(((((((...)))))))
JX184684	Neocallimastigales;Neocallimastigaceae;SK1;SK1;JX184684/JX184869/JX184664/JX184622	AATAAATAGCCAAATTATTTGGCAATTAATAATCATCCTACCCTTTGTGAATTTGTTTTGAATTGTAATAATTTTTTTTTTTGAAAATTATTAAAAATGTCTTTCCCTAATGGATAAAGTTGAAAAGCTTTTGATATTAGGGGATAGATTTTTAATAATTTTTGATAAAAAAAGACCTTTTTTCTAAAATTAAACATTTTGTATTCATTTGTCTAAAATTATTTTTATAATATAAAAA	.((.(((.((((((...)))))).))).))................((((((.(((((.(((.........((((((((.((((((((((((((((..((((((((((((((...((((((....))))))...)))))))))).)))))))))))))))))))).)))))))).......))).......)))))......)))))).............(((((((...)))))))
JX184686	Neocallimastigales;Neocallimastigaceae;Orpinomyces;Orpinomyces 4;JX184686	AAAAAATATCACATAATTGTTTGTGATTTAATAATCATCCTACCCTTTGTGAATTTGTTTTTTTGTTTGAAATTTATGTTGTCTATCCCTAGGATTTTGGAAGAAAAAAAAAAGTAGTTTTTTGTAAAAAAAAGACTTTTTTTTTTTTTTTTTCTAATTCCCTAGGGAATAGGCTTTCATAGACTTTTTTTTTAAATTAAACATTTGTATTCATTTGTCTAAAATTTATTTTTAATAATTTAAAAA	.......((((((........)))))).....................((((((.(((((.((((...(((.((((((..(((((((((((((...((((((((((((((((((.((((((((......))))))))..))))))))))))))))))...))))))).))))))...)))))).))).....))))..))))).....))))))..............(((((((....)))))))
JX184687	Neocallimastigales;Neocallimastigaceae;Orpinomyces;Orpinomyces 4;JX184687	AAAAAATATCACATTTATTGTTTGTGATTTAATAATCATCCTACCCTTTGTGAATTTGTTTTTTTGTTTGAAATTTATGTTGTCTATCCCTAGGATTTTGGAGGAAAAAAGTAGTTTTTTGTAAAAAAAAGACTTTTTTTTTTTTCTAATTCCCTAGGGAATAGGCTTTCATAGACTTTTTTTTTAAATTAAACATTTGTATTCATTTGTCTAAAATTTATTTTTAATAATTTAAAAA	.......((((((.........)))))).....................((((((.(((((.((((...(((.((((((..(((((((((((((...((((((((((((((.((((((((......)))))))).))))))))))))))...))))))).))))))...)))))).))).....))))..))))).....))))))..............(((((((....)))))))
JX184694	Neocallimastigales;Neocallimastigaceae;Neocallimastix;Neocallimastix 1;JX184694	AAAAAATATCACTTGATTGAAAGTGATTTAATAATCATCCTACCCTTTGTGAATTTGTTGTTTGAAATAATTTTTTTTTGACGTGGAATAAAAAAAAAAATTATTTATGGTTTTGTCTATCCCTAAATTGGTTTGTTTGTTGTAAAAGACAAGTGAATCATTTAGGGAATAGGCTTTCCTAAATAATTGATTTTTTTTTCCAATGTCTTAAAAGACCTTTTTTTAAAATTAAACTTTTGTATTCATTTGTCTAAAATAATTTTTAAAATAATTTAAAAA	.......(((((((......))))))).....................((((((..(((.(((((((.((.((((((..(((.(((((.((((((...(((((((((.((....((((((((((((((.((((((((((((......)))))))))))))))))))).))))))...)))))))))))..)))))).)))))..)))..))))))..)).)))))))....)))......)))))).............((((((((....))))))))
JX184695	Neocallimastigales;Neocallimastigaceae;Piromyces;Piromyces 2;JX184695/JX184693/JX184550/JX184550	AATAAATGGCTCCGCGTTAGGAGCACTTAATAATCCTACCCTTTGTGAATTTGTTGTTTGAAATAATTTTTTTTAAAATTATTGATTGTCTTTCCCTGTTGAATTAGTTGTCGTAAGACAAGTGATTCGCAGGGGATAGTCAGTAATTTTTAAAAAGACCTTTTTTTAAATTAAACTTTTTGTATTCATTTGTCTAAAATTATTTTTATAATATAAAAA	........(((((......)))))....................((((((..(((((((((((.(((((((((.((((((((((((((((...((((((.((((((.(((((....))))).)))))))))))))))))))))))))))).)))))))..)).))))))))..))).......)))))).............(((((((...)))))))
JX184696	Neocallimastigales;Neocallimastigaceae;Orpinomyces;Orpinomyces 4;JX184696/JX184765	AAAAAATATCACATAATTGTTTGTGATTTAATAATCATCCTACCCTTTGTGAATTTGTTTTTTTGTTTGAAATTTATGTTGTCTATCCCTAGGATTTTGGAAGAAAAAAAGTAGTTTTTTGTAAAAAAAAGACTTTTTTTTTTTTTTTCTAATTCCCTAGGGAATAGGCTTTCATAGACTTTTTTTTTAAATTAAACATTTGTATTCATTTGTCTAAAATTTATTTTTAATAATTTAAAAA	.......((((((........)))))).....................((((((.(((((.((((...(((.((((((..(((((((((((((...(((((((((((((((.((((((((......))))))))...)))))))))))))))...))))))).))))))...)))))).))).....))))..))))).....))))))..............(((((((....)))))))
JX184697	Neocallimastigales;Neocallimastigaceae;Neocallimastix;Neocallimastix 1;JX184697	AAAAAATATCACTTGATTGAAAGTGATTTAATAATCATCCTACCCTTTGTGAATTTGTTGTTTGAAATAATTTTTTTTGACGTGGAATAAAAAAAAAATTATTTATGGTTTTGTCTATCCCTAAATTGGTTTGTTTGTTGTAAAAGACAAGTGAATCATTTAGGGAATAGGCTTTCCTAAATAATTGATTTTTTTTCCAATGTCTTAAAAGACCTTTTTTTAAAATTAAACTTTTGTATTCATTTGTCTAAAATTTTTTTTAAAATAATTTAAAAA	.......(((((((......))))))).....................((((((..(((.(((((((.((((((((..(((.(((((.(((((...(((((((((.((....((((((((((((((.((((((((((((......)))))))))))))))))))).))))))...)))))))))))..))))).)))))..)))..))))))..)).)))))))....)))......)))))).............((((((((....))))))))
JX184698	Neocallimastigales;Neocallimastigaceae;Neocallimastix;Neocallimastix 1;JX184698/JX184444	AAAAAATATCACTCGATTGAGAGTGATTTAATAATCATCCTACCCTTTGTGAATTTGTTGTTTGTAATAATTTTTTTGATTTTAAAAAAAAATTATTTATGGTTTTGTCTATCCCTAAAATTGGTTTGTTTGTTGTAAAAGACAAGTGAATCAATTTAGGGAATAGGCTTTCATAAATAAGTTTTTTTTTAAAGTCTTAAAGACCTTTTTTAAAATTAAACTTTTGTATTCATTTGTCTAAAATTTTTTTAAAATAATTTAAAAA	.......(((((((......))))))).....................((((((.((..(((((.((.(((((((..(((((((((((((((((((((((((....((((((.(((.(((((((((((((((((......))))))))))))))))).))).))))))..)))))))))).)))))))))))))))..)))))..)).))......)))))...)).))))))............((((((((....))))))))
JX184700	Neocallimastigales;Neocallimastigaceae;DT1;DT1;JX184700/JX184864	AATAAATTTCCAACATGTTTTGTTGGATAACAATAATCATCCTACCCTTTGTGAATTTGTTTGTTTGAATAATTTTTTTGAAAAATTATTTTTGTCTTTCCCTGATGTAAAAAGTTTGAAAAAGCTTTTTTACTCAGGGGATAGATTTTAATAATTTTTTAAAAGACCTTTTTTTAAATAAAACTTTTTGTATTCATTTGTCTAAAAATTTTAAATTAAATAATTTAAAAA	........(((((((.....))))))).......................((((((...((((((((((.((.(((((((((((((((((...((((((((((((...(((((((((....)))))))))...)))))))).))))...)))))))))))))))))...)).)))))))))).........))))))...........(((((((((....))))))))).
JX184703	Neocallimastigales;Neocallimastigaceae;Neocallimastix;Neocallimastix 1;JX184703/JX184821/JX184704/JX184437/JX184440/JX184629/JX184770/JX184636/JX184702/JX184482/JX184429	AAAAAATATCACTCGATTGAGAGTGATTTAATAATCATCCTACCCTTTGTGAATTTGTTGTTTGTAATAATTTTTTTTGATTTTAAAAAAAAATTATTTATGGTTTTGTCTATCCCTAAAATTGGTTTGTTGTGAAATGAATCAAATTTAGGGAATAGGCTTTCATAAATAAGTTTTTTTTAAAGTCTTAAAGACCTTTTTTTAAAATTAAACTTTTGTATTCATTTGTCTAAAATTTTTTTTAAATAATTTAAAAA	.......(((((((......))))))).....................((((((.((..(((((.((.((.(((((..((((((((((((((.((((((((((....(((((((((((((.((((((((((....)))))))))).))))))).))))))..)))))))))).))))))))))))))..)))))...)).))......)))))...)).)))))).............((((((((...))))))))
JX184705	Neocallimastigales;Neocallimastigaceae;Neocallimastix;Neocallimastix 1;JX184705	AAAAAATATCGCTCGATTGAGAGTGATTTAATAATCATCCTACCCTTTGTGAATTTGTTGTTTGTAATAATTTTTTTTGATTTTTAAAAAAAAATTATTTATGGTTTTGTCTATCCCTAAAATTGGTTTGTTTGTTGTAAAAGACAAGTGAATCAATTTAGGGAATAGGCTTTCATAAATAAGTTTTTTTTAAAGTCTTAAAGACCTTTTTTTAAAATTAAACTTTTGTATTCATTTGTCTAAAATTTTTTTTAAGTAATTTAAAAA	.......(((((((......))))))).....................((((((.((..(((((.((.((.(((((..((((((.(((((((..((((((((((....((((((.(((.(((((((((((((((((......))))))))))))))))).))).))))))..)))))))))).))))))).))))))..)))))...)).))......)))))...)).))))))............(((((.((....)).)))))
JX184708	Neocallimastigales;Neocallimastigaceae;Neocallimastix;Neocallimastix 1;JX184708	AAAAAATATCGCTCGATTGAGAGTGATTTAATAATCATCCTACCCTTTGTGAATTTGTTGTTTGAAATAATTTTTTTTGATTTTAAAAAAAAAATTATTTATGGTTTTGTCTATCCCTAAAATTGGTTTGTTGTGAAATGAATCAAATTTAGGGAATAGGCTTTCATAAATAAGTTTTTTTTAAAGTCTTAAAGACCTTTTTTTTAAAATTAAACTTTTGTATTCATTTGTCTAAAATTTTTTTTAAATAATTTAAAAA	.......(((((((......))))))).....................((((((..(((.(((((((.((.(((((..((((((((((((((..((((((((((....(((((((((((((.((((((((((....)))))))))).))))))).))))))..)))))))))).))))))))))))))..)))))...)).)))))))....)))......)))))).............((((((((...))))))))
JX184709	Neocallimastigales;Neocallimastigaceae;KF1;KF1;JX184709	AAAAAATGGTACTCTAAGTGAGTGCATTAATAATCATCCTACCCTTTGTGAATTTGTTTGTTTGAAATAATTTTTTTTTAAAAAATTATTGAATGTCTTTCCCTGTTGAATGGATAAAAGTTGTAAGACTTTTTGAAATTCTCAGGGGATAGTCAATAATTTTTAAAAAAGACCTTTTTTAAAATTAAACATTGTATTCATTTGTCTAAAATTATTTTTATAATATAAAAA	........((((((.....))))))......................((((((.(((((((((((((.....(((((((.((((((((((((.((((...(((((..((((....(((((((....)))))))....)))).))))))))).)))))))))))).)))))))....)))))))..))))))....)))))).............(((((((...)))))))
JX184710	Neocallimastigales;Neocallimastigaceae;SK1;SK1;JX184710	AATAAATAGCCAAATTATTTGGCAATTAATAATCATCCTACCCTTTGTGAATTTGTTTTGAATTGTAATAATTTTTTTTTGAAAATTATTAAAAATGTCTTTCCCTAATGGATAAAGTTGAAAAGCTTTTGATATTAGGGGATAGATTTTTAATAATTTTTGATAAAAAAAGACCTTTTTTCTAAAATTAAACATTTTGTATTCATTTGTCTAAAATTATTTTTATAATATAAAAA	.((.(((.((((((...)))))).))).))................((((((.(((((.(((.........((((((.((((((((((((((((..((((((((((((((...((((((....))))))...)))))))))).)))))))))))))))))))).)))))).........))).......)))))......)))))).............(((((((...)))))))
JX184712	Neocallimastigales;Neocallimastigaceae;Orpinomyces;Orpinomyces 4;JX184712	AAAAAATATCACATAATTGTTTGTGATTTAATAATCATCCTACCCTTTGTGAATTTGTTTTTTTGTTTGAAATTTATGTTGTCTATCCCTAGGATTTTGGAAGAAAAAAAAGTAGTTTTTTGTAAAAAAAGACTTTTTTTTTTTTTTTCTAATTCCCTAGGGAATAGGCTTTCATAGACTTTTTTTTTAAATTAAACATTTGTATTCATTTGTCTAAAACTTATTTTTAATAATTTAAAAA	.......((((((........)))))).....................((((((.(((((.((((...(((.((((((..(((((((((((((...((((((((((((((((.((((((((.....))))))))..))))))))))))))))...))))))).))))))...)))))).))).....))))..))))).....))))))..............(((((((....)))))))
JX184714	Neocallimastigales;Neocallimastigaceae;Piromyces;Piromyces 7;JX184714	AATAAATGGCTCCGCGTTAGGAGCACTTAATAATCCTACCCTTTGTGAATTTGTTGTTTGAAATAATTTTTTTTAAAATTATTGATTGTCTTTCCCTGTTGAATTAGAGTGTTTTCGGACACAAAGATTCGCAGGGGATAGTCAATAATTTTTAAAAAGACCTTTTTTTTAAATTAAACTTTTTGTATTCATTTGTCTAAAATTATTTTTATAATATAAAAA	........(((((......)))))....................((((((..(((((((((((.(((((((((.((((((((((((((((...((((((.(((((...(((((....)))))...))))))))))))))))))))))))))).)))))))...)).))))))))..))).......)))))).............(((((((...)))))))
JX184716	Neocallimastigales;Neocallimastigaceae;Neocallimastix;Neocallimastix 1;JX184716/JX184620	AAAAAATATCGCTCGATTGAGAGTGATTTAATAATCATCCTACCCTTTGTGAATTTGTTGTTTGTAATAATTTTTTTTGATTTTTAAAAAAAAATTATTTATGGTTTTGTCTATCCCTAAAATTGGTTTGTTGTGAAATGAATCAAATTTAGGGAATAGGCTTTCATAAATAAGTTTTTTTTAAAGTCTTAAAGACCTTTTTTAAAATTAAACTTTTGTATTCATTTGTCTAAATTTTTTTTAAATAATTTAAAAA	.......(((((((......))))))).....................((((((.((..((((((((.((.(((((..((((((.(((((((..((((((((((....(((((((((((((.((((((((((....)))))))))).))))))).))))))..)))))))))).))))))).))))))..)))))...)).)))....)))))...)).))))))............((((((((...))))))))
JX184718	Neocallimastigales;Neocallimastigaceae;Neocallimastix;Neocallimastix 1;JX184718	AAAAAATATCGCTCGATTGAGAGTGATTTAATAATCATCCTACCCTTTGTGAATTTGTTGTTTGTAATAATTTTTTTTGATTTTTAAAAAAAATTATTTATGGTTTTGTCTATCCCTAAAATTGGTTTGTTTGTTGTAAAAGACAAGTGAATCAATTTAGGGAATAGGCCTTCATAAATAAGTTTTTTTTAAAGTCTTAAAGACCTTTTTTTAAAATTAAACTTTTGTATTCATTTGTCTAAAATTTTTTTTAAATAATTTAAAAA	.......(((((((......))))))).....................((((((.((..(((((.((.((.(((((..((((((.(((((((.((((((((((....((((((.(((.(((((((((((((((((......))))))))))))))))).))).))))))..)))))))))).))))))).))))))..)))))...)).))......)))))...)).)))))).............((((((((...))))))))
JX184719	Neocallimastigales;Neocallimastigaceae;Neocallimastix;Neocallimastix 1;JX184719/JX184478/JX184635/JX184838	AAAAAATATCGCTCGATTGAGAGTGATTTAATAATCATCCTACCCTTTGTGAATTTGTTGTTTGTAATAATTTTTTTTGATTTTTAAAAAAAAATTATTTATGGTTTTGTCTATCCCTAAAATTGGTTTGTTTGTTGTAAAAGACAAGTGAATCAATTTAGGGAATAGGCTTTCATAAATAAGTTTTTTTTAAAGTCTTAAAGACCTTTTTTTAAAATTAAACTTTTGTATTCATTTGTCTAAAATTTTTTTTAAATAATTTAAAAA	.......(((((((......))))))).....................((((((.((..(((((.((.((.(((((..((((((.(((((((..((((((((((....((((((.(((.(((((((((((((((((......))))))))))))))))).))).))))))..)))))))))).))))))).))))))..)))))...)).))......)))))...)).)))))).............((((((((...))))))))
JX184720	Neocallimastigales;Neocallimastigaceae;Orpinomyces;Orpinomyces 4;JX184720	AAAAAATATCACATAATTGTTTGTGATTTAATAATCATCCTACCCTTTGTGAATTTGTTTTTTTGTTTGAAATTTATGTTGTCTATCCCTAGGATTTTGGAAGAAAAAAAAGTAGTTTTTTGTAAAAAAAAGACTTTTTTTTTTTTTTTTTCTAATTCCCTAGGGAATAGGCTTTCATAGACTTTTTTTTTAAATTAAACATTTGTATTCATTTGTCTAAAATTTATTTTTAATAATTTAAAAA	.......((((((........)))))).....................((((((.(((((.((((...(((.((((((..(((((((((((((...((((((((((((((((.((((((((......))))))))....))))))))))))))))...))))))).))))))...)))))).))).....))))..))))).....))))))..............(((((((....)))))))
JX184721	Neocallimastigales;Neocallimastigaceae;SK3;SK3;JX184721/JX184443	AAAAAATAAGACCAATTTAAAACTTTATTTGGTCTATTAATAATCCCTACCCTTTGTGAATTTGTTTGTTTGAAATAATTTTTTTTATTAAAAAATTATTGAATGTCTTTCCCTGTTTTTTTGGTGGAGAATTGGTAAAACAGTTTGAAACCGAAAATCAGGGGAATGGTATTCATTAATTTTTTTATAAAAGACCTTTTTTTAAAATTAAACATTTTGTATTCATTTGTCTAAAATTATTTTTATAATATAAAAA	........(((((((..(((....))).)))))))....................((((((.(((((((((((((.((..((((((((.(((((((((.((((((((((((((((..((((((((...((((((......))))))...)))))))).)))))))).)))))))).))))))))).))))))))..)).)))))))..))))))......)))))).............(((((((...)))))))
JX184723	Neocallimastigales;Neocallimastigaceae;Neocallimastix;Neocallimastix 1;JX184723	AAAAAATATCACTCGATTGAGAGTGATTTAATAATCATCCTACCCTTTGTGAATTTGTTGTTTGAAATAATTTTTTTTTGACATGGAATAAAAAAAAAATTATTTATGGTTTTGTCTATCCCTAAATTGGTTTGTTTGTTGTAAAAGACAAGTGAATCATTTAGGGAATAGGCTTTCCTAAATAATTGATTTTTTTTCCAATGTCTTAAAAGACCTTTTTTTAAAATTAAACTTTTGTATTCATTTGCCTAAAATTTTTTTTAAAATAATTTAAAAA	.......(((((((......))))))).....................((((((..(((.(((((((.((.((((((..(((((((((.(((((...(((((((((.((....((((((((((((((.((((((((((((......)))))))))))))))))))).))))))...)))))))))))..))))).)))).)))))..))))))..)).)))))))....)))......)))))).............((((((((....))))))))
JX184724	Neocallimastigales;Neocallimastigaceae;Orpinomyces;Orpinomyces 4;JX184724	AAAAAATATCACATTTATTGTTCGTGATTTAATAATCATCCTACCCTTTGTGAATTTGTTTTTTTGTTTGAAATTTATGTTGTCTATCCCTAGGATTTTGGAAGAAAAAAAGTAGTTTTTTGTAAAAAAAAGACTTTTTTTTTTTTCTAATTCCCTAGGGAATAGGCTTTCATAGACTTTTTTTTTAAATTAAACATTTGTATTCATTTGTCTAAAATTTATTTTTAATAATTTAAAAA	.......(((((...........))))).....................((((((.(((((.((((...(((.((((((..(((((((((((((...(((((((((((((((.((((((((......)))))))))))))))))))))))...))))))).))))))...)))))).))).....))))..))))).....))))))..............(((((((....)))))))
JX184725	Neocallimastigales;Neocallimastigaceae;Neocallimastix;Neocallimastix 1;JX184725	AAAAAATATCACTCGATTGAGAGTGATTTAATAATCATCCTACCCTTTGTGAATTTGTTGTTTGTAATAATTTTTTTTGATTTTAAAAAAAAATTATTTATGGTTTTGTCTATCCCTAAAATTGGTTTGTTTGTTGTAAAAGACAAGTGAATCAATTTAGGGAATAGGCTTTCATAAATAAGTTTTTTTTAAAGTCTTAAAGACCTTTTTTTAAAATTAAACTTTTGTATTCATTTGTCTAAATTTTTTTTAAAATAATTTAAAAA	.......(((((((......))))))).....................((((((.((..(((((.((.((.(((((..((((((((((((((.((((((((((....((((((.(((.(((((((((((((((((......))))))))))))))))).))).))))))..)))))))))).))))))))))))))..)))))...)).))......)))))...)).))))))............((((((((....))))))))
JX184726	Neocallimastigales;Neocallimastigaceae;SK3;SK3;JX184726	AAAAAATAAGACCAATTTAAAACTTTATTTGGTCTATTAATAATCCCTACCCTTTGTGAATTTGTTTGTTTGAAATAATTTTTTTTATTAAAAAATTATTGAATGTCTTTCCCTGTTTTTTTGGTGGAGAATTGGTGAAACAGTTTGAAACCGAAAATCAGGGGAATGGTATTCATTAATTTTTTTATAAAAGACCTTTTTTTAAAATTAAACTTTTTGTATTCATTTGTCTAAAATTATTTTTATAATATAAAAA	........(((((((..(((....))).)))))))....................((((((..((((((((((((.((..((((((((.(((((((((.((((((((((((((((..((((((((...((((((......))))))...)))))))).)))))))).)))))))).))))))))).))))))))..)).)))))))..))))).......)))))).............(((((((...)))))))
JX184727	Neocallimastigales;Neocallimastigaceae;Neocallimastix;Neocallimastix 1;JX184727	AAAAAATATCACTTGATTGAAAGTGATTTAATAATCATCCTACCCTTTGTGAATTTGTTGTTTGTAATAATTTTTTTTGATTTTAAAAAAAATTATTTATGGTTTTGTCTATCCCTAAAATTGGTTTGTTGTGAAATGAATCAAATTTAGGGAATAGGCTTTCATAAATAAGTTTTTTTTTAAAGTCTTAAAGACCTTTTTTTAAAATTAAACTTTTGTATTCATTTGTCTAAAATTTTTTTTAAATAATTTAAAAA	.......(((((((......))))))).....................((((((.((..(((((.((.((.(((((..((((((((((((((((((((((((....(((((((((((((.((((((((((....)))))))))).))))))).))))))..))))))))))..))))))))))))))..)))))...)).))......)))))...)).)))))).............((((((((...))))))))
JX184728	Neocallimastigales;Neocallimastigaceae;Neocallimastix;Neocallimastix 1;JX184728/JX184692/JX184889/JX184489/JX184438/JX184420/JX184818/JX184713/JF423840/JX184818/JX184713	AAAAAATATCACTCGATTGAGAGTGATTTAATAATCATCCTACCCTTTGTGAATTTGTTGTTTGTAATAATTTTTTTTGATTTTAAAAAAAAATTATTTATGGTTTTGTCTATCCCTAAAATTGGTTTGTTGTGAAATGAATCAAATTTAGGGAATAGGCTTTCATAAATAAGTTTTTTTTAAAGTCTTAAAGACCTTTTTTAAAATTAAACTTTTTGTATTCATTTGTCTAAAATTTTTTTAAAATAATTTAAAAA	.......(((((((......))))))).....................((((((.((..((((((((.((.(((((..((((((((((((((.((((((((((....(((((((((((((.((((((((((....)))))))))).))))))).))))))..)))))))))).))))))))))))))..)))))...)).)))....)))))....)).))))))............((((((((....))))))))
JX184729	Neocallimastigales;Neocallimastigaceae;Neocallimastix;Neocallimastix 1;JX184729	AAAAAATATCGCTCGATTGAGAGTGATTTAATAATCATCCTACCCTTTGTGAATTTGTTGTTTGTAATAATTTTTTTTGATTTTAAAAAAAAATTATTTATGGTTTTGTCTATCCCTAAAATTGGTTTGTTGTGAAATGAATCAAATTTAGGGAATAGGCTTTCATAAATAAGTTTTTTTTAAAGTCTTAAAGACCTTTTTTAAAATTAAACTTTTGTATTCATTTGTCTAAAATTTTTTTTAAATAATTTAAAAA	.......(((((((......))))))).....................((((((.((..((((((((.((.(((((..((((((((((((((.((((((((((....(((((((((((((.((((((((((....)))))))))).))))))).))))))..)))))))))).))))))))))))))..)))))...)).)))....)))))...)).)))))).............((((((((...))))))))
JX184731	Neocallimastigales;Neocallimastigaceae;DT1;DT1;JX184731	AATAAATTTCCAACATGTTTGTTGGATAACAATAATCATCCTACCCTTTGTGAATTTGTTTGTTTGAATAATTTTTTTGAAAAATTATTTTTGTCTTTCCCTGATGTAAAAAGTTTGAAAAAGCTTTTTACTCAGGGGATAGATTTTAATAATTTTTTAAAAGACCTTTTTTTTAAATAAAACTTTTTGTATTCATTTGTCTAAAAATTTTAAATTAATAATTTAAAA	........(((((((....))))))).......................((((((...((((((((((.((.(((((((((((((((((...((((((((((((.(((((((((((....))))))))))))))))))).))))...)))))))))))))))))...))..)))))))))).........))))))...........(((((((((...)))))))))
JX184733	Neocallimastigales;Neocallimastigaceae;Neocallimastix;Neocallimastix 1;JX184733	AAAAAATATCACTCGATTGAGAGTGATTTAATAATCATCCTACCCTTTGTGAATTTGTTGTTTGTAATAATTTTTTTTGATTTTAAAAAAAAATTATTTATGGTTTTGTCTATCCCTAAAATTGGTTTGTTTGTTGTAAAAGACAAGTGAATCAATTTAGGGAATAGGCTTTCATAAATAAGTTTTTTTTAAAGTCTTAAAGACCTTTTTTAAAATTAAACTTTTGTATTCATTTGTCTAAAATTTTTTTAAAATAATTTAAAAA	.......(((((((......))))))).....................((((((.((..((((((((.((.(((((..((((((((((((((.((((((((((....((((((.(((.(((((((((((((((((......))))))))))))))))).))).))))))..)))))))))).))))))))))))))..)))))...)).)))....)))))...)).))))))............((((((((....))))))))
JX184735	Neocallimastigales;Neocallimastigaceae;Orpinomyces;Orpinomyces 4;JX184735/JX184897/JX184523/JX184678	AAAAAATATCACATTTATTGTTTGTGATTTAATAATCATCCTACCCTTTGTGAATTTGTTTTTTTGTTTGAAATTTATGTTGTCTATCCCTAGGATTTTGGAAGAAAAAAAGTAGTTTTTTGTAAAAAAAAAGACTTTTTTTTTTCTAATTCCCTAGGGAATAGGCTTTCATAGACTTTTTTTTTAAATTAAACATTTGTATTCATTTGTCTAAAATTTATTTTTAATAATTTAAAAA	.......((((((.........)))))).....................((((((.(((((.((((...(((.((((((..(((((((((((((...((((((((((((((((..((((((....))))))..))))))))))))))))...))))))).))))))...)))))).))).....))))..))))).....))))))..............(((((((....)))))))
JX184736	Neocallimastigales;Neocallimastigaceae;Piromyces;Piromyces 7;JX184736/GQ850335	AATAAATGGCTCCGATTGTAGGAGCACTTAATAATCCTACCCTTTGTGAATTTGTTGTTTGAAATAATTTTTTTTAAAATTATTGATTGTCTTTCCCTGTTGAATAGAGTGTTTTCGGACACAAAGTTCGCAGGGGATAGTCAGTAATTTTTAAAAAGACCTTTTTTTAAATTAAACTTTTTGTATTCATTTGTCTAAAATTATTTTTATAATATAAAAA	........(((((.......)))))....................((((((..(((((((((((.(((((((((.((((((((((((((((...((((((.((((...(((((....)))))...)))))))))))))))))))))))))).)))))))..)).))))))))..))).......)))))).............(((((((...)))))))
JX184739	Neocallimastigales;Neocallimastigaceae;Neocallimastix;Neocallimastix 1;JX184739	AAAAAATATCACTTGATTGAAAGTGATTTAATAATCATCCTACCCTTTGTGAATTTGTTGTTTGAAATAATTTTTTTTTGACGTGGAATAAAAAAAAAATTATTTATGGTTTTGTCTATCCCTAAATTGGTTTGTTTGTTGTAAAAGACAAGTGAATCATTTAGGGAATAGGCTTTCCTAAATAATTGATTTTTTTTCCAATGTCTTAAAAAACCTTTTTTTTAAAATTAAACTTTTGTATTCATTTGTCTAAAATTTTTTTAAAATAATTTAAAAA	.......(((((((......))))))).....................((((((..(((.(((((((.((.((((((..(((.(((((.(((((...(((((((((.((....((((((((((((((.((((((((((((......)))))))))))))))))))).))))))...)))))))))))..))))).)))))..)))..))))))...)).)))))))....)))......))))))............((((((((....))))))))
JX184740	Neocallimastigales;Neocallimastigaceae;SK1;SK1;JX184740	AATAAATAGCCAAATTATTTGGCAATTAATAATCATCCTACCCTTTGTGAATTTGTTTTGAATCGTAATAATTTTTTTTTTTGAAAATTATTAAAAATGTCTTTCCCTAATGGATAAAGTTGAAAAGCTTTTGATATTAGGGGATAGATTTTTAATAATTTTTGATAAAAAAAGACCTTTTTTCTAAAATTAAACATTTTGTATTCATTTGTCTAAAATTATTTTTATAATATAAAAA	.((.(((.((((((...)))))).))).))................((((((.(((((.(((.........((((((((.((((((((((((((((..((((((((((((((...((((((....))))))...)))))))))).)))))))))))))))))))).)))))))).......))).......)))))......)))))).............(((((((...)))))))
JX184743	Neocallimastigales;Neocallimastigaceae;Neocallimastix;Neocallimastix 1;JX184743	AAAAAATATCGCTCGATTGAGAGTGATTTAATAATCATCCTACCCTTTGTGAATTTGTTGTTTGAAATAATTTTTTTTGATTTTAAAAAAAAAATTATTTATGGTTTTGTCTATCCCTAAAATTGGTTTGTTGTGAAATGAATCAAATTTAGGGAATAGGCTTTCATAAATAAGTTTTTTTTAAAGTCTTAAAGGCCTTTTTTTAAAATTAAACTTTTGTATTCATTTGTCTAAAATTTTTTTTAAATAATTTAAAAA	.......(((((((......))))))).....................((((((..(((.(((((((.((.(((((..((((((((((((((..((((((((((....(((((((((((((.((((((((((....)))))))))).))))))).))))))..)))))))))).))))))))))))))..)))))..)).)))))))....)))......)))))).............((((((((...))))))))
JX184748	Neocallimastigales;Neocallimastigaceae;Neocallimastix;Neocallimastix 1;JX184748/JX184619	AAAAAATATCGCTCGATTGAGAGTGATTTTAATAATCATCCTACCCTTTGTGAATTTGTTGTTTGAAATAATTTTTTTTTGATTTTAAAAAAAAATTATTTATGGTTTTGTCTATCCCTAAATTGGTTTTGTTTGTTGTAAAAGACAAGTGAATCATTTAGGGAATAGGCTTTCATAAATAAGTTTTTTTTAAAGTCTTAAAAGACCTTTTTTAAAATTAAACTTTTGTATTCATTTGTCTAAATTTTTTTTTAAATAATTTAAAAA	....((.(((((((......))))))).))...................((((((..(((.(((((((....((((((..((((((((((((((.((((((((((....((((((((((((((.(((((..((((((......)))))).))))))))))))).))))))..)))))))))).))))))))))))))..))))))....)))))))....)))......)))))).............((((((((...))))))))
JX184749	Neocallimastigales;Neocallimastigaceae;Orpinomyces;Orpinomyces 4;JX184749	AAAAAATATCACATAATTGTTTGTGATTTAATAATCATCCTACCCTTTGTGAATTTGTTTTTTTGTTTGAAATTTATGTTGTCTATCCCTAGGATTTTGGAAGAAAAAAAAAGTAGTTTTTTGTAAAAAAAAGACTTTTTTTTTTTTTTTCTAATTCCCTAGGGAATAGGCTTTCATAGACTTTTTTTTTAAATTAAACATTTGTATTCATTTGTCTAAAATTTATTTTTAATAATTTAAAAA	.......((((((........)))))).....................((((((.(((((.((((...(((.((((((..(((((((((((((...(((((((((((((((((.((((((((......)))))))).)))))))))))))))))...))))))).))))))...)))))).))).....))))..))))).....))))))..............(((((((....)))))))
JX184753	Neocallimastigales;Neocallimastigaceae;DA1;DA1;JX184753	AATAAATAAAGATAGAATGAAAATTATACTCTATCTTAATAATAATCCCTACCCTTTGTGAATTTGTTTGTTTGAAATAATTTTTTAAAGAAAAATTATTTATAGTTTGTCTATCCCTAAGGTGATGATTGTTGTAAAAGGCAATTTGAAGTCTTAGGGAATAGGCTTTCTTAAAATAATTTTTATTTAAAGACCTTTTTTTTAAATTAAACTTTTTGTATTCATTTGTCTAAAATTTATTTTTAAATAATTTAAAAA	.....((.((((((((.((.......)).)))))))).)).................((((((..((((((((((((.((.((((((((.(((((((((((..((...(((((((((((((((...(((((((......)))))))....))))))))).))))))...))..))))))))))).))))))))...)).))))))).))))).......))))))..............((((((((...))))))))
JX184754	Neocallimastigales;Neocallimastigaceae;Neocallimastix;Neocallimastix 1;JX184754	AAAAAATATCGCTCGATTGAGAGTGATTTAATAATCATCCTACCCTTTGTGAATTTGTTGTTTGTAATAATTTTTTTTGATTTTAAAAAAAAATTATTTATGGTTTTGTCTATCCCTAAAATTGGTTTGTTGTGAAATGAATCAAATTTAGGGAATAGGCTTTCATAAATAAGTTTTTTTTAAAGTCTTAAAGACCTTTTTTTAAAATTAAACTTTTGTATTCATTTGTCTAAAATTTTTTTTAAATAATTTAAAAA	.......(((((((......))))))).....................((((((.((..(((((.((.((.(((((..((((((((((((((.((((((((((....(((((((((((((.((((((((((....)))))))))).))))))).))))))..)))))))))).))))))))))))))..)))))...)).))......)))))...)).)))))).............((((((((...))))))))
JX184756	Neocallimastigales;Neocallimastigaceae;DT1;DT1;JX184756/JX184772/JX184788/JX184599/JX184751/JX184755/JX184750/JX184769/JX184776/JX184783/JX184809/JX184789/JX184848/JX184690/JX184745	AATAAATTTCCAACATGTTTTGTTGGATAACAATAATCATCCTACCCTTTGTGAATTTGTTTGTTTGAATAATTTTTTTGAAAAATTATTTTTGTCTTTCCCTGATGTAAAAAGTTTGAAAAAGCTTTTTTACTCAGGGGATAGATTTTAATAATTTTTTAAAAGACCTTTTTTTAAATAAAACTTTTTGTATGTATTCATTTGTCTAAAAATTTTAAATTAATAATTTAAAAA	........(((((((.....))))))).......................((((((...((((((((((.((.(((((((((((((((((...((((((((((((...(((((((((....)))))))))...)))))))).))))...)))))))))))))))))...)).)))))))))).............))))))...........(((((((((...))))))))).
JX184758	Neocallimastigales;Neocallimastigaceae;DT1;DT1;JX184758/JX184836	AATAAATTTCCAACATGTTTTGTTGGATAACAATAATCATCCTACCCTTTGTGAATTTGTTTGTTTGAATAATTTTTTGAAAAATTATTTTTGTCTTTCCCTGATGTAAAAAGTTTGAAAAAGCTTTTTTACTCAGGGGATAGATTTTAATAATTTTTTAAAAGACCTTTTTTTAAATAAAACTTTTTGTATGTATTCATTTGTCTAAAAATTTTAAATTAATAATTTAAAAA	........(((((((.....))))))).......................((((((...((((((((((.(((((((((((((((((((...((((((((((((...(((((((((....)))))))))...)))))))).))))...)))))))))))))))))...)).)))))))))).............))))))...........(((((((((...))))))))).
JX184759	Neocallimastigales;Neocallimastigaceae;Orpinomyces;Orpinomyces 4;JX184759	AAAAAATATCACATTTATTGTTTGTGATTTAATAATCATCCTACCCTTTGTGAATTTGTTTTTTTGTTTGAAATTTATGTTGTCTATCCCTAGGATTTTGGAAGAAAAAAAGTAGTTCTTTGTAAAAAAAAGACTTTTTTTTTTTTCTAATTCCCTAGGGAATAGGCTTTCATAGACTTTTTTTTTAAATTAAACATTTGTATTCATTTGTCTAAAATTTATTTTTAATAATTTAAAAA	.......((((((.........)))))).....................((((((.(((((.((((...(((.((((((..(((((((((((((...(((((((((((((((.((((.(((......))).)))))))))))))))))))...))))))).))))))...)))))).))).....))))..))))).....))))))..............(((((((....)))))))
JX184761	Neocallimastigales;Neocallimastigaceae;Neocallimastix;Neocallimastix 1;JX184761	AAAAAATATCGCTCGATTGAGAGTGATTTAATAATCATCCTACCCTTTGTGAATTTGTTGTTTGTAATAATTTTTTTTGATTTTAAAAAAAAATTATTTATGGTTTTGTCTATCCCTAAAATTGGTTTGTTGTGAAATGAATCAAATTTAGGGAATAGGCTTTCATAAATAAGTTTTTTTTAAAGTCTTAAAGACCTTTTTTAAAATTAAACTTTTGTATTCATTTGTCTAAATTTTTTTTTTAAATAATTTAAAAA	.......(((((((......))))))).....................((((((.((..((((((((.((.(((((..((((((((((((((.((((((((((....(((((((((((((.((((((((((....)))))))))).))))))).))))))..)))))))))).))))))))))))))..)))))...)).)))....)))))...)).))))))..............((((((((...))))))))
JX184762	Neocallimastigales;Neocallimastigaceae;Neocallimastix;Neocallimastix 1;JX184762	AAAAAATATCACTCGATTGAGAGTGATTTAATAATCATCCTACCCTTTGTGAATTTGTTGTTTGAAATAATTTTTTTTGATTTTAAAAAAAAAAATTATTTATGGTTTTGTCTATCCCTAAAATTGGTTTGTTGTGAAATGAATCAAATTTAGGGAATAGGCTTTCATAAATAAGTTTTTTTTTAAAGTCTTAAAGACCTTTTTTTAAAATTAAACTTTTGTATTCATTTGTCTAAAATTTTTTTTAAATAATTTAAAAA	.......(((((((......))))))).....................((((((..(((.(((((((.((.(((((..(((((((((((((((..((((((((((....(((((((((((((.((((((((((....)))))))))).))))))).))))))..)))))))))).)))))))))))))))..)))))..)).)))))))....)))......)))))).............((((((((...))))))))
JX184764	Neocallimastigales;Neocallimastigaceae;KF1;KF1;JX184764	AAAAAATGGTACTCTAAGTGAGTACATTAATAATCATCCTACCCTTTGTGAACTTGTTTGTTTGAAATAATTTTTTTTTAAAAAATTATTGAATGTCTTTCCCTATTGAATGGATAAAAGTTGTAAGACTTTTTGAAATTCTCAGGGGATAGTCAATAATTTTTAAAAAAGACCTTTTTTTAAAATTAAACTTTTTGTATTCATTTGTCTAAAAATTATTTTTATAATATAAAAA	........((((((.....))))))......................((((((..((((((((((((.((..(((((((.((((((((((((.((((...((((...((((....(((((((....)))))))....))))..)))))))).)))))))))))).)))))))..)).)))))))..))))).....))..))))..............(((((((...)))))))
JX184767	Neocallimastigales;Neocallimastigaceae;Neocallimastix;Neocallimastix 1;JX184767/JX184837/JX184862	AAAAAATATCGCTCGATTGAGAGTGATTTAATAATCATCCTACCCTTTGTGAATTTGTTGTTTGTAATAATTTTTTTTGATTTTTAAAAAAAAATTATTTATGGTTTTGTCTATCCCTAAAATTGGTTTGTTTGTTGTAAAAGACAAGTGAATCAATTTAGGGAATAGGCTTTCATAAATAAGTTTTTTTTAAAGTCTTAAAGACCTTTTTTAAAATTAAACTTTTGTATTCATTTGTCTAAAATTTTTTTTAAATAATTTAAAAA	.......(((((((......))))))).....................((((((.((..((((((((.((.(((((..((((((.(((((((..((((((((((....((((((.(((.(((((((((((((((((......))))))))))))))))).))).))))))..)))))))))).))))))).))))))..)))))...)).)))....)))))...)).)))))).............((((((((...))))))))
JX184773	Neocallimastigales;Neocallimastigaceae;SK1;SK1;JX184773	AATAAATAGCCAAATTATTTGGCAATTAATAATCATCCTACCCTTTGTGAATTTGTTTTGAATTGTAATAATTTTTTTTTTTGAAAATTATTAAAAATGCCTTTCCCTAATGGATAAAGTTGAAAAGCTTTTGATATTAGGGGATAGATTTTTTAATAATTTTTGATAAAAAAAGACCTTTTTTCTAAAATTAAACATTTTGTATTCATTTGTCTAAAAATTATTTTTAATAATATAAAAA	.((.(((.((((((...)))))).))).))................((((((.(((((.(((.........((((((((.(((((((((((((((((.....((((((((((...((((((....))))))...)))))))))).....))))))))))))))))).)))))))).......))).......)))))......))))))..........((((((...)))))).......
JX184774	Neocallimastigales;Neocallimastigaceae;SK1;SK1;JX184774	AATAAATAGCCAAATTATTTGGCAATTAATAATCATCCTACCCTTTGTGAATTTGTTTTGAATTGTAATAATTTTTTTTTTTGAAAATTATTAAAATGTCTTTCCCTAATGGATAAAGTTGAAAAGCTTTTGATATTAGGGGATAGATTTTAATAATTTTTGATAAAAAAGACCTTTTTTTTAAAATTAAACATTTTGCATTCATTTGTCTAAAAATTATTTTTAATAATATAAAAA	.((.(((.((((((...)))))).))).))...............((((((..(((((..((((.(((.((((((((((.(((((((((((((((..((((((((((((((...((((((....))))))...)))))))))).))))))))))))))))))).))))))))...))...))).))))))))).))))))...............((((((...)))))).......
JX184777	Neocallimastigales;Neocallimastigaceae;DA1;DA1;JX184777	AATAAATAGAGATAGAATGAAAATTATATTCTATCTTAATAATAATCCCTACCCTTTGTGAATTTGTTTGTTTGAAATAATTTTTTAAAGAAAAATTATTTATAGTTTGTCTATCCCTAAGGTGATGATTGTTGTAAAAGGCAATTTGAAGTCTTAGGGAATAGGCTTTCTTAAAATAATTTTTATTTAAAGACCTTTTTTTTAAATTAAACTTTTTGTATTCATTTGTCTAAAATTTATTTTTAAATAATTTAAAAA	........(((((((((((.......)))))))))))....................((((((..((((((((((((.((.((((((((.(((((((((((..((...(((((((((((((((...(((((((......)))))))....))))))))).))))))...))..))))))))))).))))))))...)).))))))).))))).......))))))..............((((((((...))))))))
JX184779	Neocallimastigales;Neocallimastigaceae;Neocallimastix;Neocallimastix 1;JX184779	AAAAAATATCGCTCGATTGAGAGTGATTTAATAATCATCCTACCCTTTGTGAATTTGTTGTTTGAAATAATTTTTTTGATTTTAAAAAAAAAATTATTTATGGTTTTGTCTATCCCTAAAATTGGTTTGTTGTGAAATGAATCAAATTTAGGGAATAGGCTTTCATAAATAAGTTTTTTTTAAAGTCTTAAAGACCTTTTTTTAAAATTAAACTTTTGTATTCATTTGTCTAAAATTTTTTTTAAATAATTTAAAAA	.......(((((((......))))))).....................((((((..(((.(((((((.(((((((..((((((((((((((..((((((((((....(((((((((((((.((((((((((....)))))))))).))))))).))))))..)))))))))).))))))))))))))..)))))..)).)))))))....)))......)))))).............((((((((...))))))))
JX184780	Neocallimastigales;Neocallimastigaceae;DT1;DT1;JX184780	AATAAATTTCCAACATGTTTTGTTGGATAACAATAATCATCCCACCCTTTGTGAATTTGTTTGTTTGAATAATTTTTTTGAAAAATTATTTTTGTCTTTCCCTGATGTAAAAAGTTTGAAAAAGCTTTTTTACTCAGGGGATAGATTTTAATAATTTTTTAAAAGACCTTTTTTTAAATAAAACTTTTTGTATGTATTCATTTGTCTAAAAATTTTAAATTAATAATTTAAAAA	........(((((((.....))))))).......................((((((...((((((((((.((.(((((((((((((((((...((((((((((((...(((((((((....)))))))))...)))))))).))))...)))))))))))))))))...)).)))))))))).............))))))...........(((((((((...))))))))).
JX184784	Neocallimastigales;Neocallimastigaceae;DA1;DA1;JX184784	AATAAATAAGGATAGAATGAAAATTATATTCTATCTTAATAATAATCCCTACCCTTTGTGAATTTGTTTGTTTGAAATAATTTTTTAAAGAAAAATTATTTATAGTTTGTCTATCCCTAAGGTGATGATTGTTGTAAAAGGCAATTTGAAGTCTTAGGGAATAGGCTTTCTTAAAATAATTTTTATTTAAAGACCTTTTTTTTAAATTAAACTTTTTGTATTCATTTGTCTAAAATTTATTTTTAAATAATTTAGAAA	.....((.(((((((((((.......))))))))))).)).................((((((..((((((((((((.((.((((((((.(((((((((((..((...(((((((((((((((...(((((((......)))))))....))))))))).))))))...))..))))))))))).))))))))...)).))))))).))))).......))))))..............((((((((...))))))))
JX184790	Neocallimastigales;Neocallimastigaceae;Orpinomyces;Orpinomyces 4;JX184790	AAAAAATATCACATAATTGTTTGTGATTTAATAATCATCCTACCCTTTGTGAATTTGTTTTTTTGTTTGAAATTTATGTTGTCTATCCCTAGGATTTTGGAAGAAAAAAAAGTAGTTTTTGTAAAAAAAAAGACTTTTTTTTTTTTTTTCTAATTCCCTAGGGAATAGGCTTTCATAGACTTTTTTTTTAAATTAAACATTTGTATTCATTTGTCTAAAATTTATTTTTAATAATTTAAAAA	.......((((((........)))))).....................((((((.(((((.((((...(((.((((((..(((((((((((((...((((((((((((((((.(((((((........)))))))..))))))))))))))))...))))))).))))))...)))))).))).....))))..))))).....))))))..............(((((((....)))))))
JX184792	Neocallimastigales;Neocallimastigaceae;Orpinomyces;Orpinomyces 4;JX184792	AAAAAATATCACATAATTGTTTGTGATTTAATAATCATCCTACCCTTTGTGAATTTGTTTTTTTGTTTGAAATTTATGTTGTCTATCCCTAGGATTTTGGAAGAAAAAAAGTAGTTTTTTGTAAAAAAAAAGACTTTTTTTTTTTTTTTTCTAATTCCCTAGGGAATAGGCTTTCATAGACTTTTTTTTTAAATTAAACATTTGTATTCATTTGTCTAAAATTTATTTTTAATAATTTAAAAA	.......((((((........)))))).....................((((((.(((((.((((...(((.((((((..(((((((((((((...(((((((((((((((.((((((((.......))))))))....)))))))))))))))...))))))).))))))...)))))).))).....))))..))))).....))))))..............(((((((....)))))))
JX184793	Neocallimastigales;Neocallimastigaceae;DA1;DA1;JX184793/JX184515/JX184637/JX184794/JX184768/JX184508/JX184844/JX184795/JX184737/JX184781/JX184786/JX184689/JX184785/JX184752/JX184747/JX184742/JX184806/JX184498/JX184771/JX184634/JX184746/JX184787/JX184863/JX184500/JX184587/JX184840/JX184778/JX184782/JX184791/JX184744	AATAAATAAAGATAGAATGAAAATTATATTCTATCTTAATAATAATCCCTACCCTTTGTGAATTTGTTTGTTTGAAATAATTTTTTAAAGAAAAATTATTTATAGTTTGTCTATCCCTAAGGTGATGATTGTTGTAAAAGGCAATTTGAAGTCTTAGGGAATAGGCTTTCTTAAAATAATTTTTATTTAAAGACCTTTTTTTTAAATTAAACTTTTTGTATTCATTTGTCTAAAATTTATTTTTAAATAATTTAAAAA	.....((.(((((((((((.......))))))))))).)).................((((((..((((((((((((.((.((((((((.(((((((((((..((...(((((((((((((((...(((((((......)))))))....))))))))).))))))...))..))))))))))).))))))))...)).))))))).))))).......))))))..............((((((((...))))))))
JX184796	Neocallimastigales;Neocallimastigaceae;Neocallimastix;Neocallimastix 1;JX184796	AAAAAATATCGCTCGATTGAGAGTGATTTAATAATCATCCTACCCTTTGTGAATTTGTTGTTTGTAATAATTCTTTTTGATTTTAAAAAAAAATTATTTATGGTTTTGTCTATCCCTAAAATTGGTTTGTTTGTTGTAAAAGACAAGTGAATCAATTTAGGGAATAGGCTTTCATAAATAAGTTTTTTTTTAAAGTCTTAAAGACCTTTTTTAAAATTAAACTTTTGTATTCATTTGTCTAAATTTTTTTTAAATAATTTAAAAA	.......(((((((......))))))).....................((((((.((..((((((((.((.(((((..(((((((((((((((((((((((((....((((((.(((.(((((((((((((((((......))))))))))))))))).))).))))))..)))))))))).)))))))))))))))..)))))...)).)))....)))))...)).))))))............((((((((...))))))))
JX184797	Neocallimastigales;Neocallimastigaceae;SK1;SK1;JX184797	AATAAATAGCCAAATTATTTGGCAATTAATAATCATCCTACCCTTTGTGAATTTGTTTTGAATTGTAATAATTTTTTTTTTTGAAAATTATTAAAAATGTCTTTCCCTAATGGATAAAGTTGAAAAGCTTTTGATATTAGGGGATAGATCTTTTAATAATTTTTGATAAAAAAAGACCTTTTTTCTAAAATTAAACATTTTGTATTCATTTGTCTAAAAATTATTTTTAATAATATAAAAA	.((.(((.((((((...)))))).))).))................((((((.(((((.(((.........((((((((.((((((((((((((((..((((((((((((((...((((((....))))))...)))))))))).)))).)))))))))))))))).)))))))).......))).......)))))......))))))..........((((((...)))))).......
JX184798	Neocallimastigales;Neocallimastigaceae;Piromyces;Piromyces 2;JX184798	AATAAATGGCTCCGATTGTAGGAGCACTTAATAATCCTACCCTTTGTGAATTTGTTGTTTGAAATAACTTTTTTTAAAATTATTGATTGTCTTTCCCTGTTGAATTAGTTGTCGTAAGACAAGTGATTCGCAGGGGATAGTCAGTAATTTTTAAAAAGACCTTTTTTTAAATTAAACTTTTTGTATTCATTTGTCTAAAATTATTTTTATAATATAAAAA	........(((((.......)))))....................((((((..(((((((((((.((((((((..((((((((((((((((...((((((.((((((.(((((....))))).)))))))))))))))))))))))))))).))))))...)).))))))))..))).......)))))).............(((((((...)))))))
JX184799	Neocallimastigales;Neocallimastigaceae;Orpinomyces;Orpinomyces 4;JX184799	AAAAAATATCACATAATTGTTTGTGATTTAATAATCATCCTACCCTTTGTGAATTTGTTTTTTTGTTTGAAATTTATGTTGTCTATCCCTAGGATTTTGGAAGAAAAAAAAAGTAGTTTTTTGTAAAAAAAAGACTTTTTTTTTTTTTTTTCTAATTCCCTAGGGAATAGGCTTTCATAGACTTTTTTTTTAAATTAAACATTTGTATTCATTTGTCTAAAATTTATTTTTAATAATTTAAAAA	.......((((((........)))))).....................((((((.(((((.((((...(((.((((((..(((((((((((((...(((((((((((((((((.((((((((......))))))))..)))))))))))))))))...))))))).))))))...)))))).))).....))))..))))).....))))))..............(((((((....)))))))
JX184800	Neocallimastigales;Neocallimastigaceae;Orpinomyces;Orpinomyces 4;JX184800	AAAAAATATCACATAATTGTTTGTGATTTAATAATCATCCTACCCTTTGTGAATTTGTTTTTTTGTTTGAAATTTATGTTGTCTATCCCTAGGATTTTGGAAGAAAAAAAAGTAGTTTTTTGTAAAAAAAAGACTTTTTTTTTTTTTTCTAATTCCCTAGGGAATAGGCTTTCATAGACTTTTTTTTTAAATTAAACATTTGTATTCATTTGTCTAAAATTTATTTTTAATAATTTAAAAA	.......((((((........)))))).....................((((((.(((((.((((...(((.((((((..(((((((((((((...((((((((((((((((.((((((((......)))))))).))))))))))))))))...))))))).))))))...)))))).))).....))))..))))).....))))))..............(((((((....)))))))
JX184801	Neocallimastigales;Neocallimastigaceae;Orpinomyces;Orpinomyces 4;JX184801/JX184502/JX184870/JX184823/JX184853/JF423637	AAAAAATATCACATTTATTGTTTGTGATTTAATAATCATCCTACCCTTTGTGAATTTGTTTTTTTGTTTGAAATTTATGTTGTCTATCCCTAGGATTTTGGAAGAAAAAAAGTAGTTTTTTGTAAAAAAAAGACTTTTTTTTTTCTAATTCCCTAGGGAATAGGCTTTCATAGACTTTTTTTTTAAATTAAACATTTGTATTCATTTGTCTAAAATTTATTTTTAATAATTTAAAAA	.......((((((.........)))))).....................((((((.(((((.((((...(((.((((((..(((((((((((((...((((((((((((((((..((((((....)))))).))))))))))))))))...))))))).))))))...)))))).))).....))))..))))).....))))))..............(((((((....)))))))
JX184803	Neocallimastigales;Neocallimastigaceae;Caecomyces;Caecomyces 1;JX184803	AAAAAATGAGACCTCTTTGAAGGTCTATTAATAATCCTACCCTTTGTGAATTTGTTGTTTGAAATAATTTTTTTCCAAAAAAAATTATTGAATGTCTTTCCCTGTTTGGTGGAGCTTGTAAAAGTGAAACCATCAGGGGAATGGCAAACAATAATTATTTTGAAAAAAGACCTTTTTTAAAATTAAACTTTATGTATTCATTTGTCTAAAATTATTTTTATAATATAAAAA	........((((((......))))))...................((((((..(((.(((((((...((((((((..((((.((((((((..((((((((((((..((((...((((....))))...)))).)))))))).))))..)))))))).)))))))))))).....)))))))....))).......)))))).............(((((((...)))))))
JX184807	Neocallimastigales;Neocallimastigaceae;DA1;DA1;JX184807	AATAAATAAAGATAGAATGAAAATTATATTCTATCTTAATAACAATCCCTACCCTTTGTGAATTTGTTTGTTTGAAATAATTTTTTAAAGAAAAATTATTTATAGTTTGTCTATCCCTAAGGTGATGATTGTTGTAAAAGGCAATTTGAAGTCTTAGGGAATAGGCTTTCTTAAAATAATTTTTATTTAAAGACCTTTTTTTTAAATTAAACTTTTTGTATTCATTTGTCTAAAATTTATTTTTAAATAATTTAAAAA	.....((.(((((((((((.......))))))))))).)).................((((((..((((((((((((.((.((((((((.(((((((((((..((...(((((((((((((((...(((((((......)))))))....))))))))).))))))...))..))))))))))).))))))))...)).))))))).))))).......))))))..............((((((((...))))))))
JX184808	Neocallimastigales;Neocallimastigaceae;Caecomyces;Caecomyces 1;JX184808	AAAAAATGAGACCTCTTTGAAGGTCTATTAATAATCCTACCCTTTGTGAATTTGTTGTTTGAAATAATTTTTTTCCAAAAAAATTATTGAATGTCTTTCCCTGTTTGGTGGAGCTTGTAAAAGTGAAGCCATCAGGGGAATGGCAAACAATAATTATTTTGAAAAAGACCTTTTTTAAAATTAAACTTTTGTATTCATTTGTCTAAAATTATTTTTATAATATAAAAA	........((((((......))))))...................((((((..(((.(((((((....((((((.(((((.((((((((..((((((((((((..((((...((((....))))...)))).)))))))).))))..)))))))).))))).))))))....)))))))....)))......)))))).............(((((((...)))))))
JX184811	Neocallimastigales;Neocallimastigaceae;SK1;SK1;JX184811	AACAAATAGCCAAATTATTTGGCAATTAATAATCATCCTACCCTTTGTGAATTTGTTTTGAATTGTAATAATTTTTTTTTTTGAAAATTATTAAAAATGTCTTTCCCTAATGGATAAAGTTGAAAAGCTTTTGATATTAGGGGATAGATTTTTAATAATTTTTGATAAAAAAAGACCTTTTTTCTAAAATTAAACATTTTGTATTCATTTGTCTAAAAATTATTTTTAATAATATAAAAA	....(((.((((((...)))))).)))...................((((((.(((((.(((.........((((((((.((((((((((((((((..((((((((((((((...((((((....))))))...)))))))))).)))))))))))))))))))).)))))))).......))).......)))))......))))))..........((((((...)))))).......
JX184812	Neocallimastigales;Neocallimastigaceae;Orpinomyces;Orpinomyces 4;JX184812	AAAAAATATCACATTTATTGTTTGTGATTTAATAATCATCCTACCCTTTGTGAATTTGTTTTTTTGTTTGAAATTTATGTTGTCTATCCCTAGGATTTTGGAAGAAAAAAAAGTAGTTTTTTGTAAAAAAAAAGACTTTTTTTTTTTTTTTCTAATTCCCTAGGGAATAGGCTTACATAGACTTTTTTTTTAAATTAAACATTTGTATTCATTTGTCTAAAATTTATTTTTAATAATTTAAAAA	.......((((((.........)))))).....................((((((.(((((.((((...(((.(((((((.(((((((((((((...((((((((((((((((.((((((((.......))))))))..))))))))))))))))...))))))).))))))..))))))).))).....))))..))))).....))))))..............(((((((....)))))))
JX184813	Neocallimastigales;Neocallimastigaceae;Neocallimastix;Neocallimastix 1;JX184813/JX184418	AAAAAATATCGCTCGATTGAGAGTGATTTAATAATCATCCTACCCTTTGTGAATTTGTTGTTTGAAATAATTTTTTTTGATTTTAAAAAAAAATTATTTATGGTTTTGTCTATCCCTAAAATTGGTTTGTTTGTTGTAAAAGACAAGTGAATCAATTTAGGGAATAGGCTTTCATAAATAAGTTTTTTTTAAAGTCTTAAAGACCTTTTTTTAAAATTAAACTTTTGTATTCATTTGTCTAAATTTTTTTTAAAATAATTTAAAAA	.......(((((((......))))))).....................((((((..(((.(((((((.((.(((((..((((((((((((((.((((((((((....((((((.(((.(((((((((((((((((......))))))))))))))))).))).))))))..)))))))))).))))))))))))))..)))))..)).)))))))....)))......))))))............((((((((....))))))))
JX184817	Neocallimastigales;Neocallimastigaceae;Orpinomyces;Orpinomyces 4;JX184817	AAAAAATATCACATAATTGTTTGTGATTTAATAATCATCCTACCCTTTGTGAATTTGTTTTTTTGTTTGAAATTTATGTTGTCTATCCCTAGGATTTTGGAAGAAAAAAAAGTAGTCTTTTGTAAAAAAAAGACTTTTTTTTTTTTTTTTTTCTAATTCCCTAGGGAATAGGCTTTCATAGACTTTTTTTTTAAATTAAACATTTGTATTCATTTGTCTAAAATTTATTTTTAATAATTTAAAAA	.......((((((........)))))).....................((((((.(((((.((((...(((.((((((..(((((((((((((...((((((((((((((((.((((((((......)))))))).....))))))))))))))))...))))))).))))))...)))))).))).....))))..))))).....))))))..............(((((((....)))))))
JX184819	Neocallimastigales;Neocallimastigaceae;Orpinomyces;Orpinomyces 4;JX184819/JX184868	AAAAAATATCACATTTATTGTTTGTGATTTAATAATCATCCTACCCTTTGTGAATTTGTTTTTTTGTTTGAAATTTATGTTGTCTATCCCTAGGATTTTGGAAGAAAAAAAAGTAGTTTTTTGTAAAAAAAAGACTTTTTTTTTTTTTTTTCTAATTCCCTAGGGAATAGGCTTTCATAGACTTTTTTTTTAAATTAAACATTTGTATTCATTTGTCTAAAATTTATTTTTAATAATTTAAAAA	.......((((((.........)))))).....................((((((.(((((.((((...(((.((((((..(((((((((((((...((((((((((((((((.((((((((......))))))))...))))))))))))))))...))))))).))))))...)))))).))).....))))..))))).....))))))..............(((((((....)))))))
JX184820	Neocallimastigales;Neocallimastigaceae;Neocallimastix;Neocallimastix 1;JX184820	AAAAAATAATCACTCGATTGAGAGTGATTTTAATAATCATCCTACCCTTTGTGAATTTGTTGTTTGAAATAATTTTTTTTGATTTTAAAAAAAAATTATTTATGGTTTTGTCTATCCCTAAATTGGTTTGTTTGTTGTAAAAGACAAGTGAATCATTTAGGGAATAGGCTTTCATAAATAAGTTTTTTTTAAAGTCTTAAAAGACCTTTTTTAAAATTAAACTTTTGTATTCATTTGTCTAAATTTTTTTTTAAATAATTTAAAAA	.......((((((((......)))))))).....................((((((..(((.(((((((...((((((..((((((((((((((.((((((((((....((((((((((((((.((((((((((((......)))))))))))))))))))).))))))..)))))))))).))))))))))))))..))))))....)))))))....)))......)))))).............((((((((...))))))))
JX184822	Neocallimastigales;Neocallimastigaceae;DA1;DA1;JX184822	AATAAATAAAGATAGAATGAAAATTATATTCTATCTTAATAATAACCCCTACCCTTTGTGAATTTGTTTGTTTGAAATAATTTTTTAAAGAAAAATTATTTATAGTTTGTCTATCCCTAAGGTGATGATTGTTGTAAAAGGCAATTTGAAGTCTTAGGGAATAGGCTTTCTTAAAATAATTTTTATTTAAAGACCTTTTTTTTAAATTAAACTTTTTGTATTCATTTGTCTAAAATTTATTTTTAAATAATTTAAAAA	.....((.(((((((((((.......))))))))))).)).................((((((..((((((((((((.((.((((((((.(((((((((((..((...(((((((((((((((...(((((((......)))))))....))))))))).))))))...))..))))))))))).))))))))...)).))))))).))))).......))))))..............((((((((...))))))))
JX184824	Neocallimastigales;Neocallimastigaceae;SK3;SK3;JX184824	AAAAAATAAGACCAATTTAAAACTTATTTGGTCTATTAATAATCCCTACCCTTTGTGAATTTGTTTGTTTGAAATAATTTTTTTTATTAAAAAATTATTGAATGTCTTTCCCTGTTTTTTTGGTGGAGAATTGGTAAAACAGTTTGAAACCGAAAATCAGGGGAATGGTATTCATTAATTTTTTTATAAAAGACCTTTTTTTAAAATTAAACATTTTGTATTCATTTGTCTAAAATTATTTTTATAATATAAAAA	........(((((((..(((...))).)))))))....................((((((.(((((((((((((.((..((((((((.(((((((((.((((((((((((((((..((((((((...((((((......))))))...)))))))).)))))))).)))))))).))))))))).))))))))..)).)))))))..))))))......)))))).............(((((((...)))))))
JX184828	Neocallimastigales;Neocallimastigaceae;Caecomyces;Caecomyces 1;JX184828/JX184886	AAAAAATGAGACCTCTTTTGAAGGTCTATTAATAATCCTACCCTTTGTGAATTTGTTGTTTGAAATAATTTTTTTTCCAAAAAAATTATTGAATGTATTTCCCTGTTTGGTGGAGCTTGTAAAAGTGAAACCATCAGGGGAATGGCAAACAATAATTATTTTTGAAAAAAGACCTTTTTTAAAATTAAACTTTATGTATTCATTTGTCTAAAATTATTTTTATAATATAAAAA	........((((((.......))))))...................((((((..(((.(((((((...(((((((((.((((.((((((((..((((((((((((..((((...((((....))))...)))).))))))))).)))..)))))))).)))).)))))))))....)))))))....))).......)))))).............(((((((...)))))))
JX184832	Neocallimastigales;Neocallimastigaceae;Orpinomyces;Orpinomyces 4;JX184832/JX184579	AAAAAATATCACATTTATTGTTTGTGATTTAATAATCATCCTACCCTTTGTGAATTTGTTTTTTTGTTTGAAATTTATGTTGTCTATCCCTAGGATTTTGGAAGAAAAAAAGTAGTTTTTTGTAAAAAAAAAGACTTTTTTTTTTTCTAATTCCCTAGGGAATAGGCTTTCATAGACTTTTTTTTTAAATTAAACATTTGTATTCATTTGTCTAAAATTTATTTTTAATAATTTAAAAA	.......((((((.........)))))).....................((((((.(((((.((((...(((.((((((..(((((((((((((..((.((((((((((((((..((((((....))))))..)))))))))))))).))...))))))).))))))...)))))).))).....))))..))))).....))))))..............(((((((....)))))))
JX184833	Neocallimastigales;Neocallimastigaceae;Neocallimastix;Neocallimastix 1;JX184833	AAAAAATATCGCTCGATTGAGAGTGATTTAATAATCATCCTACCCTTTGTGAATTTGTTGTTTGTAATAATTTTTTTTGATTTTTAAAAAAAAATTATTTATGGTTTTGTCTATCCCTAAAATTGGTTTGTTGTGAAATGAATCAAATTTAGGGAATAGGCTTTCATAAATAAGTTTTTTTTAAAATCTTAAAGACCTTTTTTAAAATTAAACTTTTGTATTCATTTGTCTAAATTTTTTTTAAATAATTTAAAAA	.......(((((((......))))))).....................((((((.((..((((((((.((.(((((..((((((.(((((((..((((((((((....(((((((((((((.((((((((((....)))))))))).))))))).))))))..)))))))))).))))))).))))))..)))))...)).)))....)))))...)).))))))............((((((((...))))))))
JX184845	Neocallimastigales;Neocallimastigaceae;Neocallimastix;Neocallimastix 1;JX184845/JX184804/JX184491/JX184603/JX184890/JX184410/JX184487/JX184760	AAAAAATATCACTCGATTGAGAGTGATTTAATAATCATCCTACCCTTTGTGAATTTGTTGTTTGAAATAATTTTTTTTGATTTTAAAAAAAAATTATTTATGGTTTTGTCTATCCCTAAAATTGGTTTGTTTGTTGTAAAAGACAAGTGAATCAATTTAGGGAATAGGCTTTCATAAATAAGTTTTTTTTAAAGTCTTAAAGACCTTTTTTTAAAATTAAACTTTTGTATTCATTTGTCTAAATTTTTTTTAAAATAATTTAAAAA	.......(((((((......))))))).....................((((((..(((.(((((((.((.(((((..((((((((((((((.((((((((((....((((((.(((.(((((((((((((((((......))))))))))))))))).))).))))))..)))))))))).))))))))))))))..)))))..)).)))))))....)))......))))))............((((((((....))))))))
JX184846	Neocallimastigales;Neocallimastigaceae;Neocallimastix;Neocallimastix 1;JX184846	AAAAAATATCACTTGATTGAAAGTGATTTAATAATCATCCTACCCTTTGTGAATTTGTTGTTTGTAATAATTTTTTTTGATTTTAAAAAAAAAAATTATTTATGGTTTTGTCTATCCCTAAAATTGGTTTGTTGTGAAATGAATCAAATTTAGGGAATAGGCTTTCATAAATAAGTTTTTTTTTAAAGTCTTAAAGACCTTTTTTTAAAATTAAACTTTTGTATTCATTTGTCTAAAATTTTTTTTAAATAATTTAAAAA	.......(((((((......))))))).....................((((((.((..(((((.((.((.(((((..(((((((((((((((..((((((((((....(((((((((((((.((((((((((....)))))))))).))))))).))))))..)))))))))).)))))))))))))))..)))))...)).))......)))))...)).)))))).............((((((((...))))))))
JX184847	Neocallimastigales;Neocallimastigaceae;Orpinomyces;Orpinomyces 4;JX184847	AAAAAATATCACATTTATTGTTTGCGATTTAATAATCATCCTACCCTTTGTGAATTTGATTTTTTGTTTGAAATTTATGTTGTCTATCCCTAGGATTTTGGAAGAAAAAAAGTAGTTTTTTGTAAAAAAAAAGACTTTTTTTTTTTTTTTTCTAATTCCCTAGGGAATAGGCTTTCATAGACTTTTTTTTTAAATTAAACATTTGTATTCATTTGTCTAAAATTTATTTTTAATAATTTAAAAA	...((((..((.((.....)).))..))))...................((((((..(((.(((.((((((((((((((..(((((((((((((...(((((((((((((((.((((((((.......))))))))....)))))))))))))))...))))))).))))))...))))))......)))))))).))).)))...))))))..............(((((((....)))))))
JX184849	Neocallimastigales;Neocallimastigaceae;Neocallimastix;Neocallimastix 1;JX184849/JX184431/JF423654	AAAAAATATCGCTCGATTGAGAGTGATTTAATAATCATCCTACCCTTTGTGAATTTGTTGTTTGTAATAATTTTTTTTGATTTTAAAAAAAAATTATTTATGGTTTTGTCTATCCCTAAAATTGGTTTGTTGTGAAATGAATCAAATTTAGGGAATAGGCTTTCATAAATAAGTTTTTTTTTAAAGTCTTAAAGACCTTTTTTAAAATTAAACTTTTGTATTCATTTGTCTAAAATTTTTTTAAAATAATTTAAAAA	.......(((((((......))))))).....................((((((.((..((((((((.((.(((((..(((((((((((((((((((((((((....(((((((((((((.((((((((((....)))))))))).))))))).))))))..)))))))))).)))))))))))))))..)))))...)).)))....)))))...)).))))))............((((((((....))))))))
JX184850	Neocallimastigales;Neocallimastigaceae;Neocallimastix;Neocallimastix 1;JX184850/JX184757	AAAAAATATCACTCGATTGAGAGTGATTTAATAATCATCCTACCCTTTGTGAATTTGTTGTTTGTAATAATTTTTTTTGATTTTAAAAAAAATTATTTATGGTTTTGTCTATCCCTAAAATTGGTTTGTTGTGAAATGAATCAAATTTAGGGAATAGGCTTTCATAAATAAGTTTTTTTTAAAGTCTTAAAGACCTTTTTTTAAAATTAAACTTTTGTATTCATTTGTCTAAAATTTTTTTTAAATAATTTAAAAA	.......(((((((......))))))).....................((((((.((..(((((.((.((.(((((..((((((((((((((((((((((((....(((((((((((((.((((((((((....)))))))))).))))))).))))))..)))))))))).))))))))))))))..)))))...)).))......)))))...)).)))))).............((((((((...))))))))
JX184852	Neocallimastigales;Neocallimastigaceae;SK3;SK3;JX184852	AAAAAATAAGACCAATTTAAAACTATTTGGTCTATTAATAATCCCTACCCTTTGTGAATTTGTTTGTTTGAAATAATTTTTTTTTATTAAAAAATTATTGAATGTCTTTCCCTGTTTTTTGGTGGAGAATTGTGTAAAAGCAGTTTGAGACCAAAATCAGGGGAATGGTATTCATTAATTTTTTTATAAAAGACCTTTTTTAAAATTAAACATTTTGTATTCATTTGTCTAAAAATTATTTTTATAATATAAAAA	........(((((((..((....)).)))))))....................((((((.(((((((((((((......((((((((.(((((((((.((((((((((((((((..(((((((...(((((((......)))))))...))))))).)))))))).)))))))).))))))))).))))))))....)))))))..))))))......))))))..............(((((((...)))))))
JX184855	Neocallimastigales;Neocallimastigaceae;Neocallimastix;Neocallimastix 1;JX184855	AAAAAATATCACTCGACTGAGAGTGATTTAATAATCATCCTACCCTTTGTGAATTTGTTGTTTGAAATAATTTTTTTTGATTTTAAAAAAAAAATTATTTATGGTTTTGTCTATCCCTAAAATTGGTTTGTTGTGAAATGAATCAAATTTAGGGAATAGGCTTTCATAAATAAGTTTTTTTTTTAAAGTCTTAAAGACCTTTTTTTAAAATTAAACTTTTGTATTCATTTGTCTAAAATTTTTTTTAAATAATTTAAAAA	.......(((((((......))))))).....................((((((..(((.(((((((.((.(((((..((((((((((((((((((((((((((....(((((((((((((.((((((((((....)))))))))).))))))).))))))..)))))))))).))))))))))))))))..)))))..)).)))))))....)))......)))))).............((((((((...))))))))
JX184856	Neocallimastigales;Neocallimastigaceae;Orpinomyces;Orpinomyces 4;JX184856	AAAAAATATCACATTTATTGTTTGTGATTTAATAATCATCCTACCCTTTGTGAATTTGTTTTTTTGTTTGAAATTTATGTTGTCTATCCCTAGGATTTTGGAAGAAAAAAAAGTAGTTTTTTGTAAAAAAAAAGACTTTTTTTTTTTTTTTTTCTAATTCCCTAGGGAATAGGCTTTCATAGACTTTTTTTTAAATTAAACATTTGTATTCATTTGTCTAAAATTTATTTTTAATAATTTAAAAA	.......((((((.........)))))).....................((((((.(((((.((((...(((.((((((..(((((((((((((...((((((((((((((((.((((((((.......))))))))....))))))))))))))))...))))))).))))))...)))))).)))....))))..))))).....))))))..............(((((((....)))))))
JX184857	Neocallimastigales;Neocallimastigaceae;DA1;DA1;JX184857/JX184885	AATAAATAAAGATAGAATGAAAATTATATTCTATCTTAATAATAATCCTACCCTTTGTGAATTTGTTTGTTTGAAATAATTTTTTAAAGAAAAATTATTTATAGTTTGTCTATCCCTAAGGTGATGATTGTTGTAAAAGGCAATTTGAAGTCTTAGGGAATAGGCTTTCTTAAAATAATTTTTATTTAAAGACCTTTTTTTTAAATTAAACTTTTTGTATTCATTTGTCTAAAATTTATTTTTAAATAATTTAAAAA	.....((.(((((((((((.......))))))))))).))................((((((..((((((((((((.((.((((((((.(((((((((((..((...(((((((((((((((...(((((((......)))))))....))))))))).))))))...))..))))))))))).))))))))...)).))))))).))))).......))))))..............((((((((...))))))))
JX184858	Neocallimastigales;Neocallimastigaceae;Orpinomyces;Orpinomyces 4;JX184858	AAAAAATATCACATAATTGTTTGTGATTTAATAATCATCCTACCCTTTGTGAATTTGTTTTTTTGTTTGAAATTTATGTTGTCTATCCCTAGGATTTTGGAAGAAAAAAAGTAGTTTTTTGTAAAAAAAAGACTTTTTTTTTTTTTTTTTCTAATTCCCTAGGGAATAGGCTTTCATAGACTTTTTTTTTAAATTAAACATTTGAATTCATTTGTCTAAAATTTATTTTTAATAATTTAAAAA	.......((((((........)))))).....................((((((((((((.((((...(((.((((((..(((((((((((((...(((((((((((((((.((((((((......)))))))).....)))))))))))))))...))))))).))))))...)))))).))).....))))..)))))....)))))))..............(((((((....)))))))
JX184859	Neocallimastigales;Neocallimastigaceae;Neocallimastix;Neocallimastix 1;JX184859	AAAAAATATCACTCGATTGAGAGTGATTTAATAATCATCCTACCCTTTGTGAATTTGTTGTTTGAAATAATTTTTTTGATTTTAAAAAAAAATTATTTATGGTTTTGTCTATCCCTAAAATTGGTTTGTTTGTTGTAAAAGACAAGTGAATCAATTTAGGGAATAGGCTTTCATAAATAAGTTTTTTTTAAAGTCTTAAAGACCTTTTTTTAAAATTAAACTTTTGTATTCATTTGTCTAAAATTTTTTTTAAAATAATTTAAAAA	.......(((((((......))))))).....................((((((..(((.(((((((.(((((((..((((((((((((((.((((((((((....((((((.(((.(((((((((((((((((......))))))))))))))))).))).))))))..)))))))))).))))))))))))))..)))))..)).)))))))....)))......)))))).............((((((((....))))))))
JX184861	Neocallimastigales;Neocallimastigaceae;SK3;SK3;JX184861	AAAAAATAAGACCAATTTAAAACTTTATTTGGTCTATTAATAATCCCTACCCTTTGTGGATTTGTTTGTTTGAAATAATTTTTTTTATTAAAAAATTATTGAATGTCTTTCCCTGTTTTTTTGGTGGAGAATTGGTAAAACAGTTTGAAACCGAAAATCAGGGGAATGGTATTCATTAATTTTTTTATAAAAGACCTTTTTTTAAAATTAAACTTTTTGTATTCATTTGTCTAAAATTATTTTTATAATATAAAAA	........(((((((..(((....))).)))))))....................((((((..((((((((((((.((..((((((((.(((((((((.((((((((((((((((..((((((((...((((((......))))))...)))))))).)))))))).)))))))).))))))))).))))))))..)).)))))))..))))).......)))))).............(((((((...)))))))
JX184865	Neocallimastigales;Neocallimastigaceae;Neocallimastix;Neocallimastix 1;JX184865	AAAAAATATCACTCGATTGAGAGTGATTTAATAATCATCCTACCCTTTGTGAATTTGTTGTTTGTAATAATTTTTTTTGATTTTAAAAAAAAAATTATTTATGGTTTTGTCTATCCCTAAAATTGGTTTGTTGTGAAATGAATCAAATTTAGGGAATAGGCTTTCATAAATAAGTTTTTTTTAAAGTCTTAAAGACCTTTTTTAAAATTAAACTTTTGTATTCATTTGTCTAAAATTTTTTTTAAATAATTTAAAAA	.......(((((((......))))))).....................((((((.((..((((((((.((.(((((..((((((((((((((..((((((((((....(((((((((((((.((((((((((....)))))))))).))))))).))))))..)))))))))).))))))))))))))..)))))...)).)))....)))))...)).)))))).............((((((((...))))))))
JX184867	Neocallimastigales;Neocallimastigaceae;Neocallimastix;Neocallimastix 1;JX184867	AAAAAATATCACTCGATTGAGAGTGATTTAATAATCATCCTACCCTTTGTGAATTTGTTGTTTGTAATAATTTTTTTTGATTTTAAAAAAAAATTATTTATGGTTTTGTCTATCCCTAAAATTGGTTTGTTGTGAAATGAATCAAATTTAGGGAATAGGCTTTCATAAATAAGTTTTTTTTAAAGTCTTAAAGACCTTTTTTAAAATTAAACTTTTGTATTCATTTGTCTAAAATTTTTTTAAAATAATTTAAAAA	......(((((((......))))))).....................((((((.((..((((((((.((.(((((..((((((((((((((.((((((((((....(((((((((((((.((((((((((....)))))))))).))))))).))))))..)))))))))).))))))))))))))..)))))...)).)))....)))))...)).))))))............((((((((....))))))))
JX184871	Neocallimastigales;Neocallimastigaceae;Orpinomyces;Orpinomyces 4;JX184871/JX184563	AAAAAATATCACATTTATTGTTTGTGATTTAATAATCATCCTACCCTTTGTGAATTTGTTTTTTTGTTTGAAATTTATGTTGTCTATCCCTAGGATTTTGGAAGAAAAAAAGTAGTTTTTTGTAAAAAAAAAGACTTTTTTTTTTTTTTTCTAATTCCCTAGGGAATAGGCTTTCATAGACTTTTTTTTTAAATTAAACATTTGTATTCATTTGTCTAAAATTTATTTTTAATAATTTAAAAA	.......((((((.........)))))).....................((((((.(((((.((((...(((.((((((..(((((((((((((...(((((((((((((((.((((((((.......))))))))...)))))))))))))))...))))))).))))))...)))))).))).....))))..))))).....))))))..............(((((((....)))))))
JX184873	Neocallimastigales;Neocallimastigaceae;Orpinomyces;Orpinomyces 4;JX184873	AAAAAATATCACATAATTGTTTGTGATTTAATAATCATCCTACCCTTTGTGAATTTGTTTTTTTGTTTGAAATTTATGTTGTCTATCCCTAGGATTTTGGAAGAAAAAAAAGTAGTTTTTTGTAAAAAAAAAAGACTTTTTTTTTTTTCTAATTCCCTAGGGAATAGGCTTTCATAGACTTTTTTTTTAAATTAAACATTTGTATTCATTTGTCTAAAATTTATTTTTAATAATTTAAAAA	.......((((((........)))))).....................((((((.(((((.((((...(((.((((((..(((((((((((((..((.(((((((((((((((..((((((....))))))...))))))))))))))).))...))))))).))))))...)))))).))).....))))..))))).....))))))..............(((((((....)))))))
JX184875	Neocallimastigales;Neocallimastigaceae;SK3;SK3;JX184875	AAAAAATAAGACCAATTTAAAACTTTATTTGGTCTATTAATAATCCCTACCCTTTGTGAATTTGTTTGTTTGAAATAATTTTTTTATTAAAAAATTATTGAATGTCTTTCCCTGTTTTTTTGGTGGAGAATTGTTGTAAAAGCAGTTTGAAACCAGAAAATCAGGGGAATGGTATTCATTAATTTTTTTATAAAAGACCTTTTTTTAAAATTAAACATTTTGTATTCATTTGTCTAAAATTATTTTTATAATATAAAAA	........(((((((..(((....))).)))))))....................((((((.(((((((((((((.((.((((((((.(((((((((.((((((((((((((((.(((((((((...((((((((.....))))))))...))))))))).)))))))).)))))))).))))))))).))))))))..)).)))))))..))))))......)))))).............(((((((...)))))))
JX184878	Neocallimastigales;Neocallimastigaceae;Orpinomyces;Orpinomyces 4;JX184878/JX184896/JX184881/JX184633	AAAAAATATCACATAATTGTTTGTGATTTAATAATCATCCTACCCTTTGTGAATTTGTTTTTTTGTTTGAAATTTATGTTGTCTATCCCTAGGATTTTGGAAGAAAAAAAAGTAGTTTTTTGTAAAAAAAAGACTTTTTTTTTTTTTTTCTAATTCCCTAGGGAATAGGCTTTCATAGACTTTTTTTTTAAATTAAACATTTGTATTCATTTGTCTAAAATTTATTTTTAATAATTTAAAAA	.......((((((........)))))).....................((((((.(((((.((((...(((.((((((..(((((((((((((...((((((((((((((((.((((((((......))))))))..))))))))))))))))...))))))).))))))...)))))).))).....))))..))))).....))))))..............(((((((....)))))))
JX184879	Neocallimastigales;Neocallimastigaceae;Neocallimastix;Neocallimastix 1;JX184879	AAAAAATATCGCTCGATTGAGAGTGATTTAATAATCATCCTACCCTTTGTGAATTTGTTGTTTGTAATAATTTTTTTTGATTTTAAAAAAAAATTATTTATGGTTTTGTCTATCCCTAAAACTGGTTTGTTGTGAAATGAATCAAATTTAGGGAATAGGCTTTCATAAATAAGTTTTTTTTAAAGTCTTAAAGACCTTTTTTAAAATTAAACTCTTGTATTCATTTGTCTAAAATTTTTTTTAAATAATTTAAAAA	.......(((((((......))))))).....................((((((.((..((((((((.((.(((((..((((((((((((((.((((((((((....(((((((((((((..(((((((((....)))))))))..))))))).))))))..)))))))))).))))))))))))))..)))))...)).)))....)))))...)).)))))).............((((((((...))))))))
JX184880	Neocallimastigales;Neocallimastigaceae;Neocallimastix;Neocallimastix 1;JX184880	AAAAAATATCACTCGATTGAGAGTGATTTAATAATCATCCTACCCTTTGTGAATTTGTTGTTTGAAATAATTTTTTTTGATTTTAAAAAAAAATTATTTATGGTTTTGTCTATCCCTAAAATTGGTTTGTTTGTTGTAAAAGACAAGTGAATCAATTTAGGGAATAGGCTTTCATAAATAAGTTTTTTTTAAAGTCTTAAAGACCTTTTTTTAAAATTAAACTTTTGTATTCATCTGTCTAAATTTTTTTTAAAATAATTTAAAAA	.......(((((((......))))))).....................((((((..(((.(((((((.((.(((((..((((((((((((((.((((((((((....((((((.(((.(((((((((((((((((......))))))))))))))))).))).))))))..)))))))))).))))))))))))))..)))))..)).)))))))....)))......))))))............((((((((....))))))))
JX184882	Neocallimastigales;Neocallimastigaceae;Orpinomyces;Orpinomyces 4;JX184882	AAAAAATATCACTCGATTGAGAGTGATTTAATAATCATCCTACCCTTTGTGAATTTGTTTTTTTGTTTGAAATTTATGTTGTCTATCCCTAGGATTTTGGAAGAAAAAAAAAGTAGTTTTTTGTAAAAAAAAGACTTTTTTTTTTTTTTTCTAATTCCCTAGGGAATAGGCTTTCATAGACTTTTTTTTTAAATTAAACATTTGTATTCATTTGTCTAAAATTTATTTTTAATAATTTAAAAA	.......(((((((......))))))).....................((((((.(((((.((((...(((.((((((..(((((((((((((...(((((((((((((((((.((((((((......)))))))).)))))))))))))))))...))))))).))))))...)))))).))).....))))..))))).....))))))..............(((((((....)))))))
JX184883	Neocallimastigales;Neocallimastigaceae;Neocallimastix;Neocallimastix 1;JX184883	AAAAAATATCACTCGATTGAGAGTGATTTAATAATCATCCTACCCTTTGTGAATTTGTTGTTTGTAATAATTTTTTTGATTTTAAAAAAAAATTATTTATGGTTTTGTCTATCCCTAAAATTGGTTTGTTGTGAAATGAATCAAATTTAGGGAATAGGCTTTCATAAATAAGTTTTTTTTAAAGTCTTAAAGACCTTTTTTAAAATTAAACTTTTTGTATTCATTTGTCTAAAATTTTTTTAAAATAATTTAAAAA	.......(((((((......))))))).....................((((((..(((.((((.((...(((((..((((((((((((((.((((((((((....(((((((((((((.((((((((((....)))))))))).))))))).))))))..)))))))))).))))))))))))))..)))))...))..))))....))).......))))))............((((((((....))))))))
JX184884	Neocallimastigales;Neocallimastigaceae;Orpinomyces;Orpinomyces 4;JX184884	AAAAAATATCACATTTATTGTTTGTGATTTAATAATCATCCTACCCTTTGTGAATTTGTTTTTTTGTTTGAAATTTATGTTGTCTATCCCTAGGATTTTGGAAGAAAAAAAGTAGTTTTTTGTAAAAAAAAAAGACTTTTTTTTTTCTAATTCCCTAGGGAATAGGCTTTCATAGACTTTTTTTTTAAATTAAACATTTGTATTCATTTGTCTAAAATTTATTTTTAATAATTTAAAAA	.......((((((.........)))))).....................((((((.(((((.((((...(((.((((((..(((((((((((((...((((((((((((((((..((((((....))))))...))))))))))))))))...))))))).))))))...)))))).))).....))))..))))).....))))))..............(((((((....)))))))
JX184887	Neocallimastigales;Neocallimastigaceae;Orpinomyces;Orpinomyces 4;JX184887	AAAAAATATCACATTTATTGTTTGTGATTTAATAATCATCCTACCCTTTGTGAATTTGTTTTTTTGTTTGAAATTTATGTTGTCTATCCCTAGGATTTTGGAAGAAAAAAAGTAGTTTTTTGTAAAAAAAAGACTTTTTTTTTTTTTCTAATTCCCTAGGGAATAGGCTTTCATAGACTTTTTTTTTAAATTAAACATTTGTATTCATTTGTCTAAAATTTATTTTTAATAATTTAAAAA	.......((((((.........)))))).....................((((((.(((((.((((...(((.((((((..(((((((((((((...(((((((((((((((.((((((((......)))))))).)))))))))))))))...))))))).))))))...)))))).))).....))))..))))).....))))))..............(((((((....)))))))
JX184888	Neocallimastigales;Neocallimastigaceae;Neocallimastix;Neocallimastix 1;JX184888	AAAAAATATCGCTCGATTGAGAGTGATTTAATAATCATCCTACCCTTTGTGAATTTGTTGTTTGAAATAATTTTTTTTGATTTTAAAAAAAATTATTTATGGTTTTGTCTATCCCTAAAATTGGTTTGTTTGTTGTAAAAGACAAGTGAATCAATTTAGGGAATAGGCTTTCATAAATAAGTTTTTTTTAAAGTCTTAAAGACCTTTTTTAAAATTAAACTTTTGTATTCATTTGTCTAAATTTTTTTTAAATAATTTAAAAA	.......(((((((......))))))).....................((((((..(((.(((((((....(((((..((((((((((((((((((((((((....((((((.(((.(((((((((((((((((......))))))))))))))))).))).))))))..)))))))))).))))))))))))))..)))))....)))))))....)))......))))))............((((((((...))))))))
JX184891	Neocallimastigales;Neocallimastigaceae;Orpinomyces;Orpinomyces 4;JX184891/JX184825/JX184469/JX184423/JX184528/JX184874/JX184815/JX184741/JX184685/JX184511/JX184826	AAAAAATATCACATTTATTGTTTGTGATTTAATAATCATCCTACCCTTTGTGAATTTGTTTTTTTGTTTGAAATTTATGTTGTCTATCCCTAGGATTTTGGAAGAAAAAAAGTAGTTTTTTGTAAAAAAAAGACTTTTTTTTTTTCTAATTCCCTAGGGAATAGGCTTTCATAGACTTTTTTTTTAAATTAAACATTTGTATTCATTTGTCTAAAATTTATTTTTAATAATTTAAAAA	.......((((((.........)))))).....................((((((.(((((.((((...(((.((((((..(((((((((((((...((((((((((((((..((((((((......))))))))))))))))))))))...))))))).))))))...)))))).))).....))))..))))).....))))))..............(((((((....)))))))
JX184892	Neocallimastigales;Neocallimastigaceae;Orpinomyces;Orpinomyces 4;JX184892/JX184866	AAAAAATATCACATTTATTGTTTGTGATTTAATAATCATCCTACCCTTTGTGAATTTGTTTTTTTGTTTGAAATTTATGTTGTCTATCCCTAGGATTTTGGAAGAAAAAAAAGTAGTTTTTTGTAAAAAAAAGACTTTTTTTTTTTTTTTTTCTAATTCCCTAGGGAATAGGCTTTCATAGACTTTTTTTTAAATTAAACATTTGTATTCATTTGTCTAAAATTTATTTTTAATAATTTAAAAA	.......((((((.........)))))).....................((((((.(((((.((((...(((.((((((..(((((((((((((...((((((((((((((((.((((((((......))))))))....))))))))))))))))...))))))).))))))...)))))).)))....))))..))))).....))))))..............(((((((....)))))))
JX184894	Neocallimastigales;Neocallimastigaceae;Orpinomyces;Orpinomyces 4;JX184894	AAAAAATATCACATTTATTGTTTGTGATTTAATAATCATCCTACCCTTTGTGAATTTGTTTTTTTGTTTGAAATTTATGTTGTCTATCCCTAGGATTTTGGAAGAAAAAAAGTAGTTTTTTGTAAAAAAAAAGACTTTTTTTTTTTTTTCTAATTCCCTAGGGGATAGGCTTTCATAGACTTTTTTTTTAAATTAAACATTTGTATTCATTTGTCTAAAATTTATTTTTAATAATTTAAAAA	.......((((((.........)))))).....................((((((.(((((.((((...(((.((((((..((((((((((.(((..(((((((((((((((.((((((((.......))))))))..))))))))))))))).)))...))))))))))...)))))).))).....))))..))))).....))))))..............(((((((....)))))))
JX184895	Neocallimastigales;Neocallimastigaceae;Orpinomyces;Orpinomyces 4;JX184895/JX184626/JX184816/JX184607/JX184829/JX184513/JX184551/JX184576	AAAAAATATCACATTTATTGTTTGTGATTTAATAATCATCCTACCCTTTGTGAATTTGTTTTTTTGTTTGAAATTTATGTTGTCTATCCCTAGGATTTTGGAAGAAAAAAAGTAGTTTTTTGTAAAAAAAAGACTTTTTTTTTTTTCTAATTCCCTAGGGAATAGGCTTTCATAGACTTTTTTTTTAAATTAAACATTTGTATTCATTTGTCTAAAATTTATTTTTAATAATTTAAAAA	.......((((((.........)))))).....................((((((.(((((.((((...(((.((((((..(((((((((((((...(((((((((((((((.((((((((......)))))))))))))))))))))))...))))))).))))))...)))))).))).....))))..))))).....))))))..............(((((((....)))))))
{2} Mixed (5.8S HMM defined + primer MN100F defined 5'end) partial ITS1 sequences of Neocallimastigomycota (partial sequences, but valuable for definition of groups detected by sequencing of helices II and III only)
GenBank Accession Number	Taxonomic identifier	Sequence [5'-3']
FJ951426	Neocallimastigales;Neocallimastigaceae;Piromyces;Piromyces 5;FJ951426	TCCTACCCTTTGTGAATTTGTTTGTTTGAAATAATTTTTTTTAAAATTATTGATTGTCTTTCCCTGTTGAATAGAGTGTTTTCGAACATGAAATTCGCAGGGGATAGTCAGTAATTTTTAAAAAGACCTTTTTTAAAATTAAACTTTTTGTATTCATTTGTCTAAAATTATTTTTATAATATAAAAA
AY997064	Neocallimastigales;Neocallimastigaceae;Neocallimastix;Neocallimastix 1;AY997064	TCCTACCCTTTGTGAATTTGTTGTTTGTAATAATTTTTTTTGATTTTAAAAAAAAATTATTTATGGTTTTGTCTATCCCTAAAATTGGTTTGTTTGTTGTAAAAGACAAGTGAATCAATTTAGGGAATAGGCTTTCATAAATAAGTTTTTTTTAAAGTCTTAAAGACCTTTTTTTAAAATTAAACTTTTGTATTCATTTGTCTAAATTTTTTTTAAAATAATTTAAAAA
AM690058	Neocallimastigales;Neocallimastigaceae;Orpinomyces;Orpinomyces 3;AM690058	TCCTACCCTTTGTGAATTTGTTTGTAAAGTAAAATTTATGTTGTCTATCCCTGAGGTTGGAAAAGTTATGCTTTTTCGAATCAGGGAGTAGGCTTTCATAGACCTTTTTTTTAAATTAAACATTTGTATTCATTTGTCTAAAATTTATTTTTAAATAATTTAAAAA
AM690042	Neocallimastigales;Neocallimastigaceae;MN3;MN3;AM690042	TCCTACCCTTTGTGAATTTGTTTGTTTGAAATAATTTTTTAAAGAAAATTATTTATAGTTCGTCTATCCCTAAGGTGATGATTGTTGTAAAAGACAGTTTGAAGTCTTAGGGAATAGGCTTTATAAATAATTTTATTTAAAGACCTTTTTTTAAATTAAACTTTTGTATTCATTTGTCTAAAATTTATTTTTAAATAATTTAAAAA
AM690067	Neocallimastigales;Neocallimastigaceae;Orpinomyces;Orpinomyces 3;AM690067	TCCTACCCTTTGTGAATTTGTTTGTAAAGTAAAATTTATGTTGTCTATCCCTGAGGTTGGAAAAGTTATGCTTTTTCGAATCAGGGAGTAGGCTTTCATAGACCTTTTTTTTAAATTAAACATTTGTATTCATTTGTCTAAAATTTATTTTTAAATAATTTAAAAA
AM690044	Neocallimastigales;Neocallimastigaceae;MN4;MN4;AM690044	TCCTACCCTTTGTGAATTTGTTGTTTGAAATAATTTTTTAAAAGAAAAATTATTTATAGTCTATCCCTGGATAGTAAAGTTGAATTGAGTAAACTTTGCTTTCAGGGAATAGTATATAATTAATTTTTCATTTAAAGACCTTTTTTTAAATTTACATTTGTATTCATTTGTCTAAATTTATTTTTAAATAATTTAAAAA
GQ607815	Neocallimastigales;Neocallimastigaceae;AL5;AL5;GQ607815	TCCTACCCTTTGTGAATTTGTTGTTTGAAATAATTTTTTTAAAAAAATTATTTATAGTTTTGTCTATCCCTGAGTTGTAAGAAGTAAAATTCTGAAAGCTTAGGGAATAGGCTTTATCTATAAATAATGATTTTAAAGACCTTTTTTTTAAATTAAACATTTGTATTCATTTGTCTAAAATTTATTTTTAATAATTTAAAAA
AM690045	Neocallimastigales;Neocallimastigaceae;Piromyces;Piromyces 1;AM690045	TCCTACCCTTTGTGAATTTGTTGTTTGAAATAATTTTTTTTAAAATTATTGATGTCTTTCCCTGTTGAATTGGTTGGTCGTAAGACTAAGTGATTCTCAGGGGATGGTCAATAATTTTTAAAAAGACCTTTTTTTAAATTAAACTTTTTGTATTCATTTGTCTAGAATTATTTTTATGATATAAAAA
AM690048	Neocallimastigales;Neocallimastigaceae;Cyllamyces;Cyllamyces 2;AM690048	TCCTACCCTTTGTGAATTTGTTTGTTTTTATAAACTGTGTCTTTCCCTGTTTTTTGATGGAGCTTGTTAAAAAGCAAAATCAAATTCAGGGGAATGGCAAAACCTTTTTTTAAAATTAAACTTTTTGTATTCATTTGTCTAAAAATTATTTTTATAATATAAAAA
HQ263338	Neocallimastigales;Neocallimastigaceae;Orpinomyces;Orpinomyces 4;HQ263338	TCCTACCCTTTGTGAATTTGTTTTTGTTTGAAATTTATGTTGTCTATCCCTGAAATTGGAAGAAAGTCGTTAAGATTTTTTTTTCATTCAGGGAATAGGCTTTCATAGACATTTTTTTAAATTAAACATTTGTATTCATTTGTCTAAAATTTATTTTTAATAATTTAAAAA
AM690051	Neocallimastigales;Neocallimastigaceae;DT1;DT1;AM690051	TCCTACCCTTTGTGAATTTGTTTGTTTGAATAATTTTTTTTGAAAAATTATTTCTGTCTTTCCCTGATAGTGAAAAGTTTGTAAACTTTTTGCTTCAGGGGATAGTAATAATTTTTTAAAAAGACCTTTTTTTTAAATAAAACTTTTTGTATTCATTTGTCTAAAAATTTTTTTAAAAATAATTTAAAAA
GQ631455	Neocallimastigales;Neocallimastigaceae;AL8;AL8;GQ631455	TCCTACCCTTTGTGAATTTGTTTGTTTGAAGTAATTTTTTAAAAATTATTGAATGTCTTTCCCCGGTTTGTTTGCTTTTGAAAGTGAACTCTAGGGGAATGGCAAACAATAATATTTAAAGACCTTTTTTTAAAATAAAACTTTTTGTATTCATTTGTCTAAAATTATTTTTATAATATAAAAA
GQ651179	Neocallimastigales;Neocallimastigaceae;AL4;AL4;GQ651179	TCCTACCCTTTGTGAATTTGTTTGTTTGAAATAATTTTTTAAAAAAAAATTATTTATGTTGTCTATCCCTGAGGAAAGGAAGTCGTTAAGATGACTTTTTCTTTAGGGAATAGGCTTTCATAAATAATTTATTTTTAAAGACCTTTTTTTTTAAATTAAACATTTGTATTCATTTGTCTAAAATTTATTTTTAATAATTTAAAAA
AM690075	Neocallimastigales;Neocallimastigaceae;AL8;AL8;AM690075	TCCTACCCTTTGTGAATTTGTTTGTTTGAAATAATTTTTTAAAAATTATTGAATGTCTTTCCCTTGGTTTGTTTGCTTTTGAAAGTGAACTCCAAGGGGAATGGCAAACAATAATATTTAAAGACTTTTTTTTTAAAATAAAACTTTTTGTTATTCATTTGTCTAAAATTATTTTTATAATATAAAAA
AM690084	Neocallimastigales;Neocallimastigaceae;AL8;AL8;AM690084	TCCTACCCTTTGTGAATTTGTTTGTTTGAAATAATTTTTTAAAAATTATTGAATGTCTTTCCCTTGGTTTGTTTGCTTTTGAAAGTGAACTCCAAGGGGAATGGCAAACAATAATATTTAAAGACTTTTTTTTTAAAATAAAACTTTTTGTTATTCATTTGTCTAAAATTATTTTTATAATATAAAAA
GQ857647	Neocallimastigales;Neocallimastigaceae;Piromyces;Piromyces 1;GQ857647	TCCTACCCTTTGTGAATTTGTTGTTTGAAATAATTTTTTTTTAAAATTATTGATGTCTTTCCCTGTTGAATTGGTTGGTCGTAAGACTAAGTGATTCTCAGGTGATAGTCAATAATTTTTAAAAAGACCTTTTTTTAAATTAAACTTTTTGTATTCATTTGTCTAAAATTATTTTTATAATATAAAAA
FJ501296	Neocallimastigales;Neocallimastigaceae;Orpinomyces;Orpinomyces 2;FJ501296	TCCTACCCTTTGTGAATTTGTTTTGTAAAGAAAATTTATGTTGTCTATCCCTTGGATTTATTTGGAAAAGTTGAAAGACTTTTTCATTTAACCAAGGGAATAGGCTTTCATAGACATTTTTTTAAATTAAACTTTTTGTATTCATTTGTCTAAAATTTATTTTTAATAATTTAAAAA
HQ263339	Neocallimastigales;HQ263339;HQ263339;HQ263339;HQ263339	TCCTACCCTTTGTGAATTTGTTTTGTNAAGAAATTATGGGTGGTGTCCTGGGGGTTTTTTGGAAAGGTGAACAATTTTTCGAATCCGCGGGGACTAGGCTTTCATAGACCTTTTTTTTAAANTAAACTTTTGGTATTCATTTGTCTAAAATTTATTTTTAATAATTAAAAAA
AM690068	Neocallimastigales;Neocallimastigaceae;Orpinomyces;Orpinomyces 2;AM690068	TCCTACCCTTTGTGAATTTGTTTTGTAAAGTAAAATTTATGTTGTCTATCCCTGGATTATTTGGAAAAAAGTTGAAAGACTTTTTTCCATTTACCAGGGAATAGGCTTTCATAGACATTTTTTTAAATTAAACTTTTGTATTCATTTGTCTAAATTTATTTTTAATAATTTAAAAA
AM690060	Neocallimastigales;Neocallimastigaceae;Cyllamyces;Cyllamyces 1;AM690060	TCCTACCCTTTGTGAATTTGTTTGTTTTATTATGTGTCTTTCCCTGTTGGTTTGAAGCTTTGTTTAAAAGTTTCGGACCTTCAGGGGAATGGCAAAACTTTTTTTTAAATTAAACTTTTTGTATTCATTTGTCTAAAATTATTTTTATAATATAAAAA
AM690064	Neocallimastigales;Neocallimastigaceae;SK4;SK4;AM690064	TCCTACCCTTTGTGAATTTGTTTTGTGTAATAATTTTTTTCCAATGAAAAAATTATTTGTCTATCCCTGAAGAAAAGTAGAATATACTTTTTTTTAGGGAGTAGATTTTAATAATTTTTTCAGTGAAAAGACCTTTTTTTAAATTAAACTTTTGTATTCATTTGTCTAAATTGTAAAAAAAATAATTTAAAAA
FJ501275	Neocallimastigales;Neocallimastigaceae;Piromyces;Piromyces 1;FJ501275	TCCTACCCTTTGTGAATTTGTTGTTTGAAATAATTTTTTTTTAAAATTATTGATGTCTTTCCCTGTTGAATTGGTTGGTCGTAAGACTAAGTGATTCTCAGGTGATAGTCAATAATTTTTAAAAAGACCTTTTTTTAAATTAAACTTTTTGTATTCATTTGTCTAAAATTATTTTTATAATATAAAAA
GQ686307	Neocallimastigales;Neocallimastigaceae;AL7;AL7;GQ686307	TCCTACCCTTTGTGAATTTGGTTTGTTTGAATAATTTTTTTTTTAAAATTATTGGAGTCTTTCCCTTTAGAGTTTGCTTTTGAGTTTGTAAAAGAATTCGAAAACATCTAAAGGGGATGGTCAATAATTTTTTTTTGAAAAAAGACATTTTTTAAAATTAAACTTTCTGTATTCATTTGTCTAAAATTATTTTTATAATATAAAAA
GQ579046	Neocallimastigales;Neocallimastigaceae;SK3;SK3;GQ579046	TCCTACCCTTTGTGAATTTGTTTGTTTGAAATAATTTTTTTAATTAAAAAAATTATTGAATGTCTTTCCCTGTTTTTTGGTGGAAAAATGGTAAAACGTTTGGAAACCGAAAATCAGGGGAATGGTATTCATTAATTTTTTTATTAAAAAGACCTTTTTTTAAATTAAACTTTTTGTATTCATTTGTCTAAAAATTATTTTTATAATATAAAAA
AM690059	Neocallimastigales;Neocallimastigaceae;Orpinomyces;Orpinomyces 3;AM690059	TCCTACCCTTTGTGAATTTGTTTGTAAAGTAAAATTTATGTTGTCTATCCCTGAGGTTGGAAAAGTTATGCTTTTTCGAATCAGGGAGTAGGCTTTCATAGACCTTTTTTTTAAATTAAACATTTATATTCATTTGTCTAAAATTTATTTTTAAATAATTTAAAAA
AM690071	Neocallimastigales;Neocallimastigaceae;Cyllamyces;Cyllamyces 2;AM690071	TCCTACCCTTTGTGAATTTGTTTGTTTTATTATGTGTCTTTCCCTGGTTTTGATGGAGCTTGTAAAAGTGAAATCAATCCAGGGGAATGGCAAAACTTTTTTTTAAAATTAAACTTTTTGTATTCATTTGTCTAAAATTATTTTTATAATATAAAAA
EU835673	Neocallimastigales;Neocallimastigaceae;Cyllamyces;Cyllamyces 1;EU835673	TCCTACCCTTTGTGAATTTGTTTGTTTTATTATGTGTCTTTCCCTGTTTGGTTTGAAGCTTTGTTTAAAAGTTTCGAACCTTCAGGGGAATGGCAAAACATTTTTTTAAATTAAACTTTTTGTATTCATTTGTCTAAAATTATTTTTATAATATAAAAA
AM690082	Neocallimastigales;Neocallimastigaceae;AL8;AL8;AM690082	TCCTACCCTTTGTGAATTTGTTTGTTTGAAATAATTTTTTAAAAATTATTGAATGTCTTTCCCTTGGTTTGTTTGCTTTTGAAAGTGAACTCCAAAGGGAATGGCAAACAATAATATTTAAAGACTTTTTTTTTAAAATAAAACTTTTTGTTATTCATTTGTCTAAAATTATTTTTATAATATAAAAA
HQ263340	Neocallimastigales;Neocallimastigaceae;Anaeromyces;Anaeromyces 1;HQ263340	TCCTACCCTTTGTGAATTTGTTTGTTTGAAATAATTTTTTTTTAAAAAATTATTTAGAATGTCTTTCCCTGAAATTGTGAGGAAACTGTAATGGTGAATTGCAATTCCAGGGGATAGATTTTCTAGTAATTTTTTAGGAAAGACCTTTTTTAAAATAAAACTTTATGTATTCATTTGTCTAAAAAAAATTTTTAAATAAATAATTTAAAAA
GQ648894	Neocallimastigales;Neocallimastigaceae;AL5;AL5;GQ648894	TCCTACCCTTTGTGAATTTGTTGTTTGAAATAATTTTTTAAAAAATTATTTATAGTTTTGTCTATCCCTGAGTTGTAAGAAGTAAAATTCTGAAAGCTTAGGGAATAGGCTTTATCTATAAATAATGATTTTAAAGACCTTTTTTTAAATTAAACACTTGTATTCATTTGTCTAAAATTTATTTTTAATAATTTAAAAA
GQ591883	Neocallimastigales;Neocallimastigaceae;AL2;AL2;GQ591883	TCCTACCCTTTGTGAATTTGTTTTTAATTGTTTTTTTAAAGTTGTCTTTCCTCTTTTTTTATTTTTTTTTGATTGAATAGTTTAAATGTTTAAGAAGAAAAGAAAAAAGAGGGGATAAGATTTCAAACTTTTTTTTAAAATAAAACATTTGTTATTCATTTGTCTTAAATAAATTTTTAAATAATAATTTAAAAA
FJ912852	Neocallimastigales;Neocallimastigaceae;Orpinomyces;Orpinomyces 4;FJ912852	TCCTACCCTTTGTGAATTTGTTTTTGTTTTGAAATTTATGTTGTCTATCCCTAGATTTTGGAAAAAAGTGTTTTGTAAAAAAAACTTTTTTTTTCATTCTAGGGAATAGGCTTTCATAGACATTTTTTTAAATTAAACTTTTTGTGTATTCATTTGTCTAAAATTTATTTTTAAATAATTTAAAAA
GQ630898	Neocallimastigales;Neocallimastigaceae;AL8;AL8;GQ630898	TCCTACCCTTTGTGAATTTGTTTGTTTGAAATAATTTTTTAAAAATTATTGAATGTCTTTCCCTGGTTGTTTTGCTTTTGAAAAGTGAAGTCCAGGGGAATGGCAGACGATAATATTTAAAGACTTTTTTTTTTAAAATAAAACTTTTTGTATTCATTTGTCTAAATTATTTTTATAATATAAAAA
AM690072	Neocallimastigales;Neocallimastigaceae;Cyllamyces;Cyllamyces 2;AM690072	TCCTACCCTTTGTGAATTTGTTTGTTTAATTATGTGTCTTTCCCTGGTTTTGATGGAGCTTGTTTAAAGCAAAATCAATCCAGGGGAATGGCAAAACTTTTTTTTAAATTAAACTTTTTGTATTCATTTGTCTAAAATTATTTTTATAATATAAAAA
AM690081	Neocallimastigales;Neocallimastigaceae;Anaeromyces;Anaeromyces 1;AM690081	TCCTACCCTTTGTGAATTTGTTGTTTGAAATAATTTTTTTTTTAAAAAATTATTTGAATGTCTTTCCCTGATATTGTTGGAGGAGCTGTAATGGTAACTCCTCAATTCAGGGGATAGATTTTCAAGTAATTTTTTAAGGAAAGACCTTTTTTAAAATAAAACTTTATGTATTCATTTGTCTAAAATAATTTTTAAATAATAATTTAAAAA
AM690069	Neocallimastigales;Neocallimastigaceae;Orpinomyces;Orpinomyces 2;AM690069	TCCTACCCTTTGTGAATTTGTTTCGTAAAGTAAAATTTATGTTGTCTATCCCTTGGATTTATTTGGAAAAGTTGAAAAACTTTTTCATTTAACCAAGGGAATAGGCTTTCATAGACATTTTTTTAAATTAAACTTTTGTATTCATTTGTCTAAAATTTATTTTTAATAATTTAAAAA
GU911012	Neocallimastigales;Neocallimastigaceae;Piromyces;Piromyces 6;GU911012	TCCTACCCTTTGTGAATTTGTTGTATGAAATAATTTTTTTTTAAAATTATTGATGTCTTTCCCTGTTGAATTAGAGTGTCTTCGGATGCAAAAATTCGCAGGGGATAGTCAGTAATTTTTAAAAAAGACCTTTTTTTAAAATTAAACTTTTTGTATTCATTTGTCTAAAATTATTTTTATAATAATATAAAAA
GQ829534	Neocallimastigales;Neocallimastigaceae;AL3;AL3;GQ829534	TCCTACCCTTTGTGAATTTGTTAATTTTGTAAAAATGTCTTTCCAGTGGAGCTAAGTTTTTAGTGAAACTGGTTAGGTATAAACTTTTTTTAATATAACGTTTTGTGTGATCTGTCTGAAAAAATTGTTAATTAAAAA
HQ263336	Neocallimastigales;HQ263336;HQ263336;HQ263336;HQ263336	TCCTACCCTTTGTGAATTTGTTTTGTTTGAAAATTTATGTTGGGTATCCCTGGTGGTTTTGGAAAAGTTGAAAAACTTTTTCGAATCCCAGGGGCTAGGCTTTCATAGGCCTTTTTTTAAATTAAACTTTTTGTATTCATTTGTCTAAATTTATTTTTAAATAATTAAAAA
GQ686304	Neocallimastigales;Neocallimastigaceae;AL7;AL7;GQ686304	TCCTACCCTTTGTGAATTTGGTTTGTTTGAATAATTTTTTTTTTAAAAATTATTGGAGTCTTTCCCTTTAGAGTTTGCTTTTGAGTTTGTAAAAGAATTCGAAAACATCTAAAGGGGATGGTCAATAATTTTTTTTGAAAAAGACATTTTTTAAAATTAAACTTTTTGTATTCATTTGTCTAAAAATTATTTTTATAATATAAAAA
GQ792808	Neocallimastigales;Neocallimastigaceae;AL6;AL6;GQ792808	TCCTACCCTTTGTGAATTTGTTTGTCATGTAAAATTTTTTGTCTATCCCTAAAGAATGGTGATAAGTGTAATAGTACTTAAAAAACTTTTTTTAGGGAATGGCTTAAAGACTTTTATTTAAAATTAAACTTTTTGTATTCATTTGTCTAAAATTAAATTTTTAAATAAATAATTTAAAAA
GQ630940	Neocallimastigales;Neocallimastigaceae;AL8;AL8;GQ630940	TCCTACCCTTTGTGAATTTGTTTGTTTGAAATAATTTTTTAAAAATTATTAAATGTCTTTCCCTGGTTGTTTTGCTTTTGAAAGTGAACTCCTAGGGAATGGCAGACGATAATATTTAAAGACTTTTTTTTAAAAATAAAACTTTTTGCATTCATTTGTCTAAAATTATTTTTATAATATAAAAA
GQ692728	Neocallimastigales;Neocallimastigaceae;AL1;AL1;GQ692728	TCCTACCCTTTGTGAATTTGTTTTGTTGAATTAATTTTTTAAAATTATTTATTGTCTATCCAAGTTGGAAAGTTGTAAAAGACTCGAAGACCTGGAGTCGGCATAAATAAGTTTAAAGACTTTTTTCTAAAATTAAACTTTTTGTATTCATTTGTCTAAAATAATTTTTATAATTTATAAAAA
GQ705171	Neocallimastigales;Neocallimastigaceae;AL4;AL4;GQ705171	TCCTACCCTTTGTGAATTTGTTTGTTTGAAATAATTTTTTAAAAAAAAAATTATTTATGTTGTCTATCCCTGAGGAAAAGAAGTCGTTAAGATAACTTTTCTTTAGGGAATAGGCTTTCATAAATAATTTTATTTTTTAAAAGACCTTTTTTTTTAAAATTAAACATTTGTACTCATTTGTCTAAAATTTATTTTTAATAATTTAAAAA
GQ857630	Neocallimastigales;Neocallimastigaceae;Neocallimastix;Neocallimastix 1;GQ857630	TCCTACCCTTTGTGAATTTGTTGTTTGTAATAATTTTTTTTGATTTTAAAAAAAAATTATTTATGGTTTTGTCTATCCCTAAAATTGGTTTGTTTGTTGTAAAAGACAAGTGAATCAATTTAGGGAATAGGCTTTCATAAATAAGTTTTTTTTAAAGTCTTAAAGACCTTTTTTTAAAATTAAACTTTTGTATTCATTTGTCTAAATTTTTTTTAAAATAATTTAAAAA
GQ826454	Neocallimastigales;Neocallimastigaceae;AL2;AL2;GQ826454	TCCTACCCTTTGTGAATTTGTTTTTAATTGTTTTTTTTAAAGTTGTCTTTCCTCTTTTTTTATTTTTTTTTTGATTGAATAGTTTTAAATATTTAAGAAAGAAAAAAAAAAGAGGGGATAAGATTTCAAACTTTTTTTTAAAATAAAACATTTGTTATTCATTTGTCTTAAATAAATTTTTAAATAATAATTTAAAAA
AM690085	Neocallimastigales;Neocallimastigaceae;Anaeromyces;Anaeromyces 1;AM690085	TCCTACCCTTTGTGAATTTGTTGTTTGAAATAATTTTTTTTAAAAAATTATTTAGAATGTCTTTTCCTGAAATTGTGAGGAGCTGTATGGTTGTTCACAATTCAGGGGATAGATTTCCTTAGTAATTTTTTAGGAAAGACCTTTTTTTAAAATAAAACTTTTTGTCATTCATTTGTCTAAAATAATTTTTAAATAATAATTTAAAAA
AM690074	Neocallimastigales;Neocallimastigaceae;Cyllamyces;Cyllamyces 2;AM690074	TCCTACCCTTTGTGAATTTGTTTTTAATAAATTGTGTCTTTCCCTGTTTTTGATGGAGCTTGTTTAAAAAGCAAAATCAAATCAGGGGAATGGCAAAACTTTTTTTTAAAATTAAACTTTTTGTATTCATTTGTCTAAAAATTATTTTTATAATATAAAAA
FJ951424	Neocallimastigales;Neocallimastigaceae;Piromyces;Piromyces 5;FJ951424	TCCTACCCTTTGTGAATTTGTTTGTTTGAAATAATTTTTTTTAAAATTATTGATTGTCTTTCCCTGTTGAATAGAGTGTTTTCGAACATGAAATTCGCAGGGGATAGTCAGTAATTTTTAAAAAGACCTTTTTTAAAATTAAACTTTTTGTATTCATTTGTCTAAAATTATTTTTATAATATAAAAA
GU910864	Neocallimastigales;Neocallimastigaceae;SK1;SK1;GU910864	TCCTACCCTTTGTGAATTTGTTTTGAATTGTAATAATTTTTTTTTTTGAAAATTATTAAAAATGTCTTTCCCTAATGGATAAAGTTGAAAAGCTTTTGATATTAGGGGATAGATTTTAATAATTTTTGATAAAAAAGACCTTTTTTTAAAATTAAACATTTTGTATTCATTTGTCTAAAAATTATTTTTAATAATATAAAAA
AM690078	Neocallimastigales;Neocallimastigaceae;AL8;AL8;AM690078	TCCTACCCTTTGTGAATTTGTTTGTTTGAAATAATTTTTTAAAAATTATTGAATGTCTTTCCCTTGGTTTGTTTGCTTTTGAAAGTGAACTCCAAGGGGAATGGCAAACAATAATATTTAAAGACTTTTTTTTTAAAATAAAACTTTTTGTTATTCATTTGTCTAAAATTATTTTTATAATATAAAAA
AM690087	Neocallimastigales;Neocallimastigaceae;Anaeromyces;Anaeromyces 1;AM690087	TCCTACCCTTTGTGAATTTGTTGTTTGAAGTAATTTTTTTTAAAAAATTATTTAGAATGTCTTTCCCTGAAATTGTGAGGAGCTGTATGGTTGTTCACAATTCAGGGGATAGATTTCCTTAGTAATTTTTTAGGAAAGACCTTTTTTTAAAATAAAACTTTTTGTCATTCATTTGTCTAAAATAATTTTTAAATAATAATTTAAAAA
JF423663	Neocallimastigales;Neocallimastigaceae;Piromyces;Piromyces 2;JF423663	TCCTACCCTTTGTGAATTTGTTGTTTGAAATAATTTTTTTTAAAATTATTGATTGTCTTTCCCTGTTGAATTAGTTGTCGTAAGACAAGTGATTCGCAGGGGATAGTCAGTAATTTTTAAAAAGACCTTTTTTTAAATTAAACTTTTTGTATTCATTTGTCTAAAATTATTTTTATAATATAAAAA
AM690070	Neocallimastigales;Neocallimastigaceae;Cyllamyces;Cyllamyces 2;AM690070	TCCTACCCTTTGTGAATTTGTTTGTTTAATTATGTGTCTTTCCCTGGTTTTGATGGAGCTTGTCTAAAGCAAAATCAATCCAGGGGAATGGCAAAACTTTTTTTTAAATTAAACTTTTTGTATTCATTTGTCTAAAATTATTTTTATAATATAAAAA
GQ772882	Neocallimastigales;Neocallimastigaceae;AL5;AL5;GQ772882	TCCTACCCTTTGTGAATTTGTTGTTTGAAATAATTTTTTAAAAAAATTATTTATAGTTTTGTCTATCCCTGAGTTGTAAGAAGTAAAATTCTGAAAGCTTAGGGAATAGGCTTTATCTATAAATAATGATTTTAAAGACCTTTTTTTAAATTAAACATTTGTATTCATTTGTCTAAAATTTATTTTTAATAATTTAAAAA
AM690057	Neocallimastigales;Neocallimastigaceae;MN3;MN3;AM690057	TCCTACCCTTTGTGAATTTGTTTGTTTGAAATAATTTTTTAAAGAAAATTATTTATAGTTTGTCTATCCCTAAGGTGATGATTGTTGTAAAAGACAGTTTGAAGTCTTAGGGAATAGGCTTTATAAATAATTTTATTTAAAGACCTTTTTTTAAATTAAACTTTTGTATTCATTTGTCTAAAATTTATTTTTAATAATTTAAAAA
AM690043	Neocallimastigales;Neocallimastigaceae;MN3;MN3;AM690043	TCCTACCCTTTGTGAATTTGTTTGTTTGAAATAATTTTTTAAAGAAAATTATTTATAGTTCGTCTATCCCTAAGGTGATGATTGTTGTAAAAGACAGGTTGAAGTCTTAGGGAATAGGCTTTATAAATAATTTTATTTAAAGACCTTTTTTTAAATTAAACTTTTGTATTCATTTGTCTAAAATTTATTTTTAAATAATTTAAAAA
EU150192	Neocallimastigales;Neocallimastigaceae;Orpinomyces;Orpinomyces 2;EU150192	TCCTACCCTTTGTGAATTTGTTTTGTAAAGAAAATTTATGTTGTCTATCCCTTGGATTTATTTGGAAAAGTTGAAAGACTTTTTCATTTAACCAAGGGAATAGGCTTTCATAGACATTTTTTTAAATTAAACTTTTTGTATTCATTTGTCTAAAATTTATTTTTAATAATTTAAAAA
GQ815916	Neocallimastigales;Neocallimastigaceae;AL1;AL1;GQ815916	TCCTACCCTTTGTGAATTTGTTTTGTTGAATAATTTTTTAAAATTATTTATTGTCATCCAAGTTGGAAAGTTGTAAAAAGACTCGAAGACTTGGAGCGGCATAAATAAATTTAAAGACTTTTTTCTAAAATTAAACTTTTTGTATTCATTTGTCTAAAATAATTTTTATAATATATAAAAA
FJ951430	Neocallimastigales;Neocallimastigaceae;Orpinomyces;Orpinomyces 4;FJ951430	TCCTACCCTTTGTGAATTTGTTTTTGTTTTGAAATTTATGTTGTCTATCCCTAGATTTTGGAAAAAAGTGTTTTGTAAAAAAAACTTTTTTTTTCATTCTAGGGAATAGGCTTTCATAGACATTTTTTTAAATTAAACTTTTTGTGTATTCATTTGTCTAAAATTTATTTTTAAATAATTTAAAAA
AM690080	Neocallimastigales;Neocallimastigaceae;Cyllamyces;Cyllamyces 2;AM690080	TCCTACCCTTTGTGAATTTGTTTGTTTAATTATGTGTCTTTCCCCTGGTTTTGATGGAGCTTGTTTAAAGCAAAATCAATCCAGGGGAATGGCAAAACTTTTTTTTAAATTAAACTTTTTGTATTCATTTGTCTAAAATTATTTTTATAATATAAAAA
AM690086	Neocallimastigales;Neocallimastigaceae;Anaeromyces;Anaeromyces 1;AM690086	TCCTACCCTTTGTGAATTTGTTGTTTGAAATAATTTTTTTTAAAAAATTATTTAGAATGTCTTTTCCTGAAATTGTGAGGAGCTGTATGGTTGTTCACAATTCAGGGGATAGATTTCCTTAGTAATTTTTTAGGAAAGACCTTTTTTTAAAATAAAACTTTTTGTCATTCATTTGTCTAAAATAATTTTTAAATAATAATTTAAAAA
AM690065	Neocallimastigales;Neocallimastigaceae;MN4;MN4;AM690065	TCCTACCCTTTGTGAATTTGTTTGTTTGAAATAATTTTTTAAAAGAAAAATTATTTATAGTCTATCCCTGGATAGTTGGTTTGAGTGTAAAAGCGAAGACCGACTTTCAGGGAATAGTATATAATTAATTTTTCATTTAAAGACCTTTTTTTAAATTAACATTTGTATTCATTTGTCTAAAATTTATTTTTAAATAATTTAAAAA
GQ600856	Neocallimastigales;Neocallimastigaceae;AL6;AL6;GQ600856	TCCTACCCTTTGTGAATTTGTTTGTCATGTAAAATTTTTTTGTCTATCCCTAAAGAAAGGTTGGATAAGTGTAATAGCTTAAAAAAAACTTTTTTTTAGGGAATGGCTTAAAGACTTTTATTTAAAATTAAACTTTTTGTATTCATTTGTCTAAAATTAAATTTTTAAATAAATAATTTAAAAA
AM690079	Neocallimastigales;Neocallimastigaceae;AL8;AL8;AM690079	TCCTACCCTTTGTGAATTTGTTTGTTTGAAATAATTTTTTAAAAATTATTGAATGTCTTTCCCTTGGTTTGTTTGCTTTTGAAAGTGAACTCCAAGGGGAATGGCAAACAATAATATTTAAAGACTTTTTTTTTAAAATAAAACTTTTTGTTATTCATTTGTCTAAAATTATTTTTATAATATAAAAA
AM690083	Neocallimastigales;Neocallimastigaceae;Cyllamyces;Cyllamyces 1;AM690083	TCCTACCCTTTGTGAATTTGTTTGTTTTATTATGTGTCTTTCCCTGTCGGTTTGAAGCTTTGTTTAAAAGTTTCGAACCTTCAGGGGAATGGCAAAACTTTTTTTTAAATTAAACTTTTTGTATTCATTTGTCTAAAATTATTTTTATAATATAAAAA
AY997042	Neocallimastigales;Neocallimastigaceae;Cyllamyces;Cyllamyces 1;AY997042	TCCTACCCTTTGTGAATTTGTTTGTTTTATTATGTGTCTTTCCCTGTTTGGTTTGAAGCTTTGTTTAAAAGTTTCGAACCTTCAGGGGAATGGCAAAACATTTTTTTAAATTAAACTTTTTGTATTCATTTGTCTAAAATTATTTTTATAATATAAAAA
AM690073	Neocallimastigales;Neocallimastigaceae;Cyllamyces;Cyllamyces 2;AM690073	TCCTACCCTTTGTGAATTTGTTTGTTTTATTATGTGTCTTTCCCTGGTTTTGATGGAGCTTGTAAAAGTGAAATCAATCCAGGGGAATGGCAAAACTTTTTTTTAAAATCAAACTTTTTGTATTCATTTGTCTAAAATTATTTTTATAATATAAAAA
FJ501273	Neocallimastigales;Neocallimastigaceae;Piromyces;Piromyces 1;FJ501273	TCCTACCCTTTGTGAATTTGTTGTTTAAAATAATTTTTTTTTAAAATTATTGATGTCTTTCCCTGTTGAATTGGTTGGTCGTAAGACTAAGTGATTCTCAGGTGATAGTCAATAATTTTTAAAAAGACCTTTTTTTAAATTAAACTTTTTGTATTCATTTGTCTAAAATTATTTTTATAATATAAAAA
FJ501272	Neocallimastigales;Neocallimastigaceae;Piromyces;Piromyces 1;FJ501272	TCCTACCCTTTGTGAATTTGTTGTTTGAAATAATTTTTTTTTAAAATTATTGATGTCTTTCCCTGTTGAATTGGTTGGTCGTAAGACTAAGTGATTCTCAGGTGATAGTCAATAATTTTTAAAAAGACCTTTTTTTAAATTAAACTTTTTGTATTCATTTGTCTAAAATTATTTTTATAATATAAAAA
AM690061	Neocallimastigales;Neocallimastigaceae;Cyllamyces;Cyllamyces 2;AM690061	TCCTACCCTTTGTGAATTTGTTTGTTTTATTATGTGTCTTTCCCTGGTTTTGATGGAGCTTGTAAAAGTGAAATCAATCCAGGGGAATGGCAAAACTTTTTTTTAAATTAAACTTTTTGTATTCATTTGTCTAAAATTATTTTTATAATATAAAAA
GQ829000	Neocallimastigales;Neocallimastigaceae;AL3;AL3;GQ829000	TCCTACCCTTTGTGAATTTGTTAATTTTGTAAAAATGTCTTTCCAGTGGAGCTAAGTTTTTAGTGAAACTGGTTAGGTATAAACTTTTTTTTAATATAACGTTTTGTGTGATCTGTCTGAAAAAATTGTTAAATTAAAAA
AM690052	Neocallimastigales;Neocallimastigaceae;MN3;MN3;AM690052	TCCTACCCTTTGTGAATTTGTTTGTTTGAAATAATTTTTTAAAGAAAATTATTTATAGTTTGTCTATCCCTGAGATGATGGTTGTTGTAAAAGACAATTTGAAGTCTTAGGGAATAGGCTTTATAAATAATTTTATTTAAAGACCTTTTTTTAAATTAAACTTTTTGTATTCATTTGTCTAAATTTATTTTTAATAATTTAAAAA
AM690066	Neocallimastigales;Neocallimastigaceae;MN4;MN4;AM690066	TCCTACCCTTTGTGAATTTGTTGTTTGAAATAATTTTTTAAAAGAAAAATTATTTATAGTCTATCCCTGGATAGTTGGTTTGAGTGTAAAAGCAAAGACCGACTTTCAGGGAATAGTATATAATTAATTTTTCGTTTAAAGACCTTTTTTTAAATAAACATTTGTATTCATTTGTCTAAAATTTATTTTTAAATAATTTAAAAA
GQ857632	Neocallimastigales;Neocallimastigaceae;Piromyces;Piromyces 1;GQ857632	TCCTACCCTTTGTGAATTTGTTGTTTGAAATAATTTTTTTTTAAAATTATTGATGTCTTTCCCTGTTGAATTGGTTGGTCGTAAGACTAAGTGATTCTCAGGTGATAGTCAATAATTTTTAAAAAGACCTTTTTTTAAATTAAACTTTTTGTATTCATTTGTCTAAAATTATTTTTATAATATAAAAA
GQ669712	Neocallimastigales;Neocallimastigaceae;AL2;AL2;GQ669712	TCCTACCCTTTGTGAATTTGTTTTTAATTGTTTTTTTAAAGTTGTCTTTCCTCTTTTTTTATTTTTTTTGATTGAATAGTTTAAATATTTAAGAAAAAAAAGAAAAAAGAGGGGATAAGATTTCAAACTTTTTTTTTAAAATAAAACATTTGTTATTCATTTGTCTTAAATAAATTTTTAAATAATAATTTAAAAA
FJ906815	Neocallimastigales;FJ906815;FJ906815;FJ906815;FJ906815	TCCTACCCTTTGTGAATTTGTCTGTTTGAAATAATTTTTTTTTGACTTGAAATAAAATTATTTTTGGTTATGGCTTTCCCTAACCCTGATTTGGTTGGTTTGTTGGAAAAGAGAATCGATTCATTTAAGGAGCTTGCTTTCCTAAATTTTTTTTTTTTTTTTTCCCCCCTTTTTTTAAACTTTTTTTTTGTATTCATTTTTTTAAAATTTTTTTTAAAAATTTTTTTTA
AM690046	Neocallimastigales;Neocallimastigaceae;Orpinomyces;Orpinomyces 2;AM690046	TCCTACCCTTTGTGAATTTGTTTTGTAAAGAAAATTTATGTTGTCTATCCCTTGGATTTATTTGGAAAAGTTGAAAGACTTTTTCATTTAACCAAGGGAATAGGCTTTCATAGACATTTTTTTAAATTAAACATTTGTATTCATCTGTCTAAAATTTATTTTTAATAATTTAAAAA
AM690054	Neocallimastigales;Neocallimastigaceae;DT1;DT1;AM690054	TCCTACCCTTTGTGAATTTGTTTGTTTGAATAATTTTTTTTGAAAAATTATTTCTGTCTTTCCCTGATAGTGAAAAGTTTGTAAACTTTTTGCTTCAGGGGATAGTAATAATTTTTTAAAAAGACCTTTTTTTTAAATAAAACTTTTTGTATTCATTTGTCTAAAAATTTTTTTAAAAATAATTTAAAAA
GQ738584	Neocallimastigales;Neocallimastigaceae;BlackRhino;BlackRhino;GQ738584	TCCTACCCTTTGTGAATTTGTTTGTTTGAAATAATTTTTTTTAAAAAATTATTGAATGTCTTTCCCTGTTTGTTTGATTGAAGATTTAGTCTATGACTAAGTTTGAAATCAACAACAGGGGATAGTCAATAATTTTTTTAAAAAGACCTTTTTTTAAATTAAACTTTTTGTATTCATTTGTCTAAAAATTATTTTTATAATATAAAAA
AM690047	Neocallimastigales;Neocallimastigaceae;Cyllamyces;Cyllamyces 2;AM690047	TCCTACCCTTTGTGAATTTGTTTGTTTTTATAAACTGTGTCTTTCCCTGTTTTTGATGGAGCTTGTTTAAAAGCAAAATCAAATCAGGGGAATGGCGAAACCTTTTTTTAAAATTAAACTTTTTGTATTCATTTGTCTAAAAATTATTTTTATAATATAAAAA
GQ705077	Neocallimastigales;Neocallimastigaceae;AL4;AL4;GQ705077	TCCTACCCTTTGTGAATTTGTTTGTTTGAAATAATTTTTTAAAAAAAAATTATTTATTGTTGTCTATCCCTGAAGAAAAGAAGTCGTAAGATAACTTTTCTTTAGGGGATAGGCTTTCATAAATAATTTATTTTTAAAGACCTTTTTTTTTAAATTAAACTTTTTGTATTCATTTGTCTAAAATTTATTTTTAATAATTTAAAAA
AM690050	Neocallimastigales;Neocallimastigaceae;MN4;MN4;AM690050	TCCTACCCTTTGTGAATTTGTTTGTTTGAAATAATTTTTTAAAAGAAAAATTATTTACTGTCTATCCCTGGATAGTTGGTTGGAAAGAGTTAAATCTGGAAAACCGCTTTCAGGGAATGGGTATGTAAATTAATTTTTCATTTAAAGACCTTTTTTTTAAATTAAACTTTTGTATTCATTTGTCTAAAAATTTATTTTTAAAATAATTTAAAAA
AM690076	Neocallimastigales;Neocallimastigaceae;Orpinomyces;Orpinomyces 2;AM690076	TCCTACCCTTTGTGAATTTGTTTTGTAAAGAAAATTTATGTTGTCTATCCCTGGATTATTTGGAAAAAGTTGAAAGACTTTTTTCATTTACCAGGGAATAGGCTTTCATAGACATTTTTTTAAATTAAACTTTTTGTATTCATTTGTCTAAAATTTATTTTTAATAATTTAAAAA
GQ831317	Neocallimastigales;Neocallimastigaceae;AL3;AL3;GQ831317	TCCTACCCTTTGTGAATTTGTTAATTTGTAAAAAATGTTCTTTCCAGTGGAGCTAAGTTTTTAGTGAAACTGGTTAGGTATAAACTTTTTTTTAATATAACGTTTTGTGTGATCTGTCTGAAAAAAATTGTTAAATTAAAAA
AM690053	Neocallimastigales;Neocallimastigaceae;DT1;DT1;AM690053	TCCTACCCTTTGTGAATTTGTTTGTTTGAATAATTTTTTTTTGAAAAATTATTTCTGTCTTTCCCTGATAGTGAAAAGTTTGTAAACTTTTTGCTTCAGGGGATAGTAATAATTTTTTAAAAAGACCTTTTTTTTAAATAAAACTTTTTGTATTCATTTGTCTAAAAATTTTTTTAAAAATAATTTAAAAA
GQ857639	Neocallimastigales;Neocallimastigaceae;Orpinomyces;Orpinomyces 2;GQ857639	TCCTACCCTTTGTGAATTTGTTTTGTAAAGAAAATTTATGTTGTCTATCCCTTGGATTTATTTGGAAAAGTTGAAAGACTTTTTCATTTAACCAAGGGAATAGGCTTTCATAGACATTTTTTTAAATTAAACTTTTTGTATTCATTTGTCTAAAATTTATTTTTAATAATTTAAAAA
AM690041	Neocallimastigales;Neocallimastigaceae;MN3;MN3;AM690041	TCCTACCCTTTGTGAATTTGTTTGTTTGAAATAATTTTTTAAAGAAAAATTATTTATGGTTTGTCTATCCCTAAGGTGATGATCGTTGTAAAAGATGATTTGAAGTCTTAGGGAATAGGCTTTCCTAAAATAATTTTTATTTAAAGACCTTTTTTTTAAATTAAACTTTTTGTATTCATTTGTCTAAAATTTATTTTTAAATAATTTAAAAA
GQ638131	Neocallimastigales;Neocallimastigaceae;AL6;AL6;GQ638131	TCCTACCCTTTGTGAATTTGTTTGTCGTGTAAAATTTTTTGTCTATCCCTAAAAGGTTGTTAAGTATTTAATAACTTTTAGGGAATGGCTTAAAGACTTTTATTTTAAAATTAAACTTTTTTGTATTCATTTGTCTAAAAAAAATTTTTAAATAAATAATTTAAAAA

## Sheet: ExcludedSequences
{3} 18S and 5.8S HMM annotated ITS1 sequences of Neocallimastigomycota without 3 helix common core shape (full-length ITS1 sequences)
GenBank Accession Number	Taxonomic identifier	Sequence [5'-3']
GQ355329	Neocallimastigales;Neocallimastigaceae;Neocallimastix;Neocallimastix 1;GQ355329	AAAAAATATCACTCGATTGAGAGTGATTTAATAATCATCCTACCTTTGTGAATTTGTTTGTAATGTTATTTATGTTGTCTATCCCTTGGAAAGTTTGTTCATTTAAACCCAGGGAATAGGCTTTCATAAATAAGTTTTTTTTAAAGTCTCAAAAGACCTTCTAAAATTAAACTTTTGTATTCTTTGTCTAAAATTTTTTTTTTAAATAATTTAAAAA
FJ501271	Neocallimastigales;Neocallimastigaceae;Piromyces;Piromyces 1;FJ501271	AATAAATGGCTCGATTTTTAGAGCATTAATAATCATCCTACCCTTTGTGAATTTGTTGTTTGAAATAATTTTTTTTTAAAATTATTGATGTCTTTCCCTGTTGAATTGGTTGGTCGTAAGACTAAGTGATTCTCAGGTGATAGTCAATAATTTTTAAAAAGACCTTTTTTTAAATTAAACTTTTTGTATTCATTTGTCTAAAATTATTTTTATAATATAAAAACAACTTTTGACAATGGATCTCTTGGTTAAAAAAACGATGAAGAACGCAGCAAAATGCGATAAGTAGTGTGAATTGCAGAATACGTGAATCATCGAATCTTCGAACGCATATTGCACTTTTCTAGTTTACTAGAAAAGTATGTCTGTTTGAGTATCAGTAAAATATTCTAAAAAAAA…
GQ857641	Neocallimastigales;Neocallimastigaceae;Piromyces;Piromyces 1;GQ857641	AATAAATGGCTCGATTTTTAGAGCATTAATAATCATCCTACCCTTTGTGAATTTGTTGTTTGAAATAATTTTTTTTTAAAATTATTGATGTCTTTCCCTGTTGAATTGGTTGGTCGTAAGACTAAGTGATTCTCAGGTGATTGTCAATAATTTTTAAAAAGACCTTTTTTTAAATTAAACTTTTTGTATTCATTTGTCTAAAATTATTTTTATAATATAAAAACAACTTTTGACAATGGATCTCTTGGTTCTCGCAACGATGAAGAACGCAGCAAAATGCGATAAGTAGTGTGAATTGCAGAATACGTGAATCATCGAATTTTCGAACGCATATTGCACTTTTCTAGTTTACTAGAAAAGTATGTCTGTTTGAGTATCAGTAAAATATTCTCATAAAAA…
AJ864475	Neocallimastigales;Neocallimastigaceae;Orpinomyces;Orpinomyces 1;AJ864475	AAAAAATAATCACAGTTTTGTGATTTTAATAATCATCCTACCCTTTGTGAATTTGTTTTGTAAAGAAAATTTATGTTGTCTATCCCTGGTGGTTTTTTGGAAAAGTTGAAAAACTTTTTCGAATCCTCAGGGACTAGGCTTTCATAGACCTTTTTTTTAAATTAAACTTTTTGTATTCATTTGTCTAAAATTTATTTTTAATAATTTAAAAACAACTTTTGACAATGGATCTCTTGGTTCTCGCAACGATGAAGAACGCAGCAAAATGCGATAAGTAATGTGAATTGCAGAATACGTGAATCATCAAATCTTCGAACGCATATTGCACTTTTCTAGTTTACTAGAAAAGTATGTCTGTTTGAGTATCAGTAAAATATTCTCATAAAAAACATTGTTTTT…
EU722339	Neocallimastigales;Neocallimastigaceae;Neocallimastix;Neocallimastix 1;EU722339	AAAAAATATCGCTCGATTGAGAGTGATTTAATAATCATCCTACCCTTTGTGAATTTGTTGTTTGAAATAATTTTTTTTTGACGTGGAATAAAAAAAAAATTATTTATGGTTTTGTCTATCCCTAAATTGGTTTGTTTGTTGTAAAAGACAAGTGAATCATTTAGGGAATAGGCTTTCCTAAATAATTGATTTTTTTTCCAATGTCTTAAAAGACCTTTTTTTAAAATTAAACTTTTGTATTCATTTGTCTAAAATAATTTTTAAAATAATTTAAAAACAACTTGTATTCATTTGTCTAAAATTATTTTTATAATATAAAAA
AF170200	Neocallimastigales;Neocallimastigaceae;Neocallimastix;Neocallimastix 1;AF170200	AAAAAATATCACTCGATTGAGAGTGATTTAATAATCATCCTACCCTTTGTGAATTTGTTTGTAATGTTATTTATGTTGTCTATCCCTAAATTGGTTTCATTTAAACCCAAGTGAATCATTTAGGGAATAGGCTTTCCTAAATAATTGATTTTTTTTCCAATGTCTTAAAAGACCTTTTTTAAAATTAAACTTTTGTATTCATTTGTCTAAAATTTATTTTTAAAATAATTTAAAAA
EU414755	Neocallimastigales;Neocallimastigaceae;SK2;SK2;EU414755	AATAAATAGTGTCAACGTTTGATGTTGACATTAATAATCATCCTTACCCTTTGTGAACTGATATAGTTGTATATTTATTAAGTGTCTTTCCCTAATGGAAAAAAAGGTAATGTTTTTGGAAGTTAGGGGATAGACTTTAATAGACTTTTTTTTTAAAATAAAACTTTTTGTATTCATTTGTCTAAAATTTATTTTTATAATATAAAAA
AF170195	Neocallimastigales;Neocallimastigaceae;Neocallimastix;Neocallimastix 1;AF170195	AAAAAATATCACTCGATTGAGAGTGATTTAATAATCATCCTACCCTTTGTGAATTTGTTTGAATAATTTTTTTTTTGACGTTCCCTTGGAAAGTTTGGTTTTGTTGTGTTGTAAAAGACAAGTGAATCATTTAGGAATAGGCTTTCCTAAATAATTGATTTTTTTTCAAGTCTTAAAAGACCTTTTTTTTAAAATTAAACTTTTGTATTCATTGTCTAAAATAATTTTTAAAATAATTTAAAAA
JF423641	Neocallimastigales;Neocallimastigaceae;SK1;SK1;JF423641	AATAAATAGCCAAATTATTTGGCAATTAATAATCATCCTACCCTTTGTGAATTTGTTTTGAATTGTAATAATTTTTTTTTTGAAAATTATTAAAAATGTCTTTCCCTAATGGATAAAGTTGAAAAGCTTTTGATATTAGGGGATAGATTTTTAATAATTTTTGATAAAAAAAGACCTTTTTTCTAAAATTAAACATTTTGTATTGATTTGTCTAAGAATTATTTTTATAATTTAAAAA
GQ850298	Neocallimastigales;Neocallimastigaceae;DT1;DT1;GQ850298	AATAAATTTCCACAATAATCATCCTACCCCTTGGGTTTTTGAAATTATTTTTTGTCTTTCCCTGATGTAAAAAGTTTGAAAAAGCTTTTTACTCAGGGGATAGATTTTAATAATTTTTTAAAAGACCTTTTTTTAAATAAAACTTTTTGTATTCATTTGTCTAAAAATTTTAAATTAATAATTTAAAAA
HQ263324	Neocallimastigales;HQ263324;HQ263324;HQ263324;HQ263324	AAAAAATTCTCATAAAAACATTTGTTTTTTTGGTGGTGAGTGTTTTACAACGATAACAAGTTGGTTCACTTTAAATGATTTTTTAAAAAAAGCCACTTTGGTTTTTTTTTTAAAATAGGAAAAAATTTTCCCCCCAAAAGAAAAAACTTTTC
AF170203	Neocallimastigales;AF170203;AF170203;AF170203;AF170203	AATAAAATAGTTCTGATTTTAAAAGCAATTAAAATCATCCTACCCTTTGTGAATTTGTTTTTTAATAGATTTATGAATGTCTTTCCCTGTTGAATTTGGAAGATTATCTTTGGATTATAGAAAAAAAATTCTCAGGGACTAGTCAATAATTTGAAAAAAAGCCATTTTTTTAAATTAAACATTAATCTTCATTTGTCTAAATTTATTTTTATAATATAAAAA
GU911073	Neocallimastigales;Neocallimastigaceae;Neocallimastix;Neocallimastix 1;GU911073	AAAATATTCTCATAAAAACATTTTTTGCTTTTATGGTTATGAGTGTTTTACAACGATAAACAAGTTGTTTCACTTTAAATTCATTTTAATTTAAGACCATTTATGGTTTTAATAAAAA
GQ857633	Neocallimastigales;Neocallimastigaceae;Piromyces;Piromyces 1;GQ857633	TATAAATGGCTCGATTTTTAGAGCATTAATTATCATCCTACCCTTTGTGAATTTGTTGTTTGAAATAATTTTTTTTTAAAATTATTGATGTCTTTCCCTGTTGAATTGGTTGGTCGTAAGACTAAGTGATTCTCAGGTGATAGTCAATAATTTTTAAAAAGACCTTTTTTTAAATTAAACTTTTTGTATTCATTTGTCTAAAATTATTTTTATAATATAAAAACAACTTTTTTTTTCAAATCTCTTGGTTAAAAAAACGATGAAGAACGCAGCAAAATGCGATAAGTAGTGTGAATTGCAGAATACGTGAATCATCGAATCTTCGAACGCATATTGCACTTTTCTAGTTTACTAGAAAAGTATGTCTGTTTGAGTATCAGTAAAATATTCTAAAAAAAA…
FJ501274	Neocallimastigales;Neocallimastigaceae;Piromyces;Piromyces 1;FJ501274	AATAAATGGCTCGATTTTTAGAGCATTAATAATCATCCTACCCTTTGTGAATTTGTTGTTTGAAATAATTTTTTTTTAAAATTATTGATGTCTTTCCCTGTTGAATTGGTTGGTCGTAAGACTAAGTGATTCTCAGGTGATAGTCAATAATTTTTAAAAAGACCTTTTTTTAAATTAAACTTTTTGTATTCATTTGTCTAAAATTATTTTTATAATATAAAAACAACTTTTGACAATGGATCTCTTGGTTCTCGCAACGATGAAGAACGCAGCAAAATGCGATAAGTAGTGTGAATTGCAGAATACGTGAATCATCGAATCTTCGAACGCATATTGCACTTTTCTAGTTTACTAGAAAAGTATGTCTGTTTGAGTATCAGTAAAATATTCTCATAAAAA…
HQ585903	Neocallimastigales;HQ585903;HQ585903;HQ585903;HQ585903	AATAAATGGTCTACGTTTTTAATTAAACCCTTAATAATCCTACCCTTTGTGAATTTGTTGTTTTGAAAAAATTTTTTTTAAAATTATTGAAGGTCTTTCCCTGTTGAATTGGTTGTCTCTAAGGCCAATGGATTCGCAGGGAATGGCCAATATTTTTTAAAAAAACCTTTTTTAAAATTAACTTTTTTGTTTTCATTTGTCTAAAATTATTTTTTTAATATAAAAA
AF170198	Neocallimastigales;Neocallimastigaceae;Neocallimastix;Neocallimastix 1;AF170198	AAAAAATATTCACTCGATTGAGAGTGATTTAATAATCATCCTACCCTTTGTGAATTTGTTTGAAATATTATTTATGTTGTCTATCCCTAAAGTTGTTCGTTTGTTGTAAAAGACAAGTGAATCAATTTAGGGAATAGGCTTTCACAAAAAGTTTTTTTTAAAGTCTTAAAGACCTTTTAAAATTAAACTTTTGTATTCATTTGTCTAAAATTTATTTTTTAAATAATTTAAAAA
JF423490	Neocallimastigales;Neocallimastigaceae;SK4;SK4;JF423490	AAAAAATGGTGTGGCCTTTAATTGTTGGTCACCATTAATAATCCTACCCTTTGTGAATTTGTTTTGAGTAATAATTTTTTTCCAATGAAAAAATTATTTTGGTCTATCCCTGAAGGAAGTATAGTAATATATGACCTCAGGGAGTAGATTTTAAAAAATTTTTTCATAGAAAAGACCTTTTTTTAAATTAAACTTTTGTATTCATTTGTCTAAATTTGTAAAAAAATAATATAAAAA
JX184411	Neocallimastigales;JX184411;JX184411;JX184411;JX184411	AATAAATAAAGATAGAATGAAAATTATATTCTATCTTAATAATAATCCTACCCTTTGTGAATTTGTTTGTTTGAAATAATTTTTTAAAGAAAAATTATTTATAGTTTGTCTATCCCTAAGGTGATGATTGTTGTAAAAGGCAATTTGAAGTCTTAGGGAATAGGCTTTCTTAAAATAATTTTTATTTAAAGACCTTTTCTTTAAATTAAACTTCTTGTATTCATTTGTCTAAAATTTATTTTTAAATAATTTAAAAA
FJ501270	Neocallimastigales;Neocallimastigaceae;Piromyces;Piromyces 1;FJ501270	AATAAATGGCTCGATTTTTAGATCATTAATAATCATCCTACCCTTTGTGAATTTGTTGTTTGAAATAATTTTTTTTTAAAATTATTGATGTCTTTCCCTGTTGAATTGGTTGGTCGTAAGACTAAGTGATTCTCAGGTGATAGTCAATAATTTTTAAAAAGACCTTTTTTTAAATTAAACTTTTTGTATTCATTTGTCTAAAATTATTTTTATAATATAAAAACAACTTTTGACAATGGATCTCTTGGTTCTCGCAACGATGAAGAACGCAGCAAAATGCGATAAGTAGTGTGAATTGCAGAATACGTGAATCATCGAATCTTCGAACGCATATTGCACTTTTCTAGTTTACTAGAAAAGTATGTCTGTTTGAGTATCAGTAAAATATTCTCATAAAAA…
JX184839	Neocallimastigales;JX184839;JX184839;JX184839;JX184839	AAAAAATATCGCTCGATTGAGAGTGATTTAATAATCATCCTACCCTTTGTGAATTTGTTGTTCGTAATAATTTTTTTTTGATTTTAAAAAAAAATTATTTATGGTTTTGTCTATCCCTAAAATTGGTTTGTTGTGAAATGAATCAAATTTAGGGAATAGGCTTTCATAAATAAGTTTTTTTTTAAAGTCTTAAAGACCTTTTTTAAAATTAAACTTTTGTATTCATTTGTCTAAATTTTTTTTAAATAATTTAAAAA
EU150190	Neocallimastigales;Neocallimastigaceae;Orpinomyces;Orpinomyces 1;EU150190	AAAAAATATCACACGTTTTTTTTGTGTGATTTAATAATCATCCTACCCTTTGTGAATTTGTTTTGTATTGAAAATTTATGTGGTCTATCCCTGATGGTTTTTGGAAAAGTTGAAAAACTTTTTCGAATCCTCAGGGACTAGGCTTTCATAGACCTTTTTTTAAATTCAACTTTTTGTATTCATTTGTCTAAAATTTATTTTTAATAATTTAAAAA
AF170197	Neocallimastigales;Neocallimastigaceae;Neocallimastix;Neocallimastix 1;AF170197	AAAAAATATCACTCGATTGAGAGTGATTTAATAATCATCCTACCTTTGTGAATTTGTTTGTAATGTTATTTATGTTGTCTATCCCTTGGAAAGTTTGTTCATTTAAACCCAGGGAATAGGCTTTCATAAATAAGTTTTTTTTAAAGTCTTAAAAGACCTTTTAAAATTAAACTTTTGTATTCTTTGTCTAAAATTTTTTTTTTAAATAATTTAAAAA
AF170204	Neocallimastigales;AF170204;AF170204;AF170204;AF170204	AATAAAATAGTTCACACAGTACATTAATAATCATCCTACCCTTTGTGAATTTGAATTGTTAATAATTTTAAGAAGAAAATTATAAAGTCTTTCCCTAATGGAGAATGGTTGTAAAGACTGTTTTGAATATTAGGGGATAGATTTTTTTCAGGGAATAGGCTTTTAAAGACCTTTTTTTAAATTAAACTTTGGTATTCATTTGTCTAAATTTATTTTTTATAATATAAAAA
FJ501261	Neocallimastigales;FJ501261;FJ501261;FJ501261;FJ501261	AAAAAATATCGCTCGATTGAGAGTGATTTAATAATCATCCTACCCTTTGTGAATTTGTTGTTTGTAATAATTTTTTTTGATTTTAAAAAAAAATTATTTATGGTTTTGTCAAGTTTTTTTTAAAGTCTTAAAGACCTTTTTTAAAATTAAACTTTTGTATTCATTTGTCTAAATCTTTTTTTAAATAATTTAAAAA
GQ355326	Neocallimastigales;Neocallimastigaceae;Neocallimastix;Neocallimastix 1;GQ355326	AAAAAATATCACTCGATTGAGAGTGATTTAATAATCATCCTACCCTTTGTGAATTTTTGGTTTGAAATATTATTTATGGTTTTGTCTATCCCTAAATTGGTTGTTTGTTGTAAAAGACAAGTGAATCATTTTAGGTGAATCATTTAGGGAATAGGCTTTCCTAAATAATTGATTTTTTTTCCAATGTCTTAAAAGACCTTTTTTAAAATTAAACTTTTGTATTCATTTGTCTAAAATTTATTTTTAAAATAATTTAAAAA
HQ832491	Neocallimastigales;HQ832491;HQ832491;HQ832491;HQ832491	AAAAAATATCACTCGATTGAGAGTGATTTAATAATCATCCTACCCTTTGTGAATTTGTTGGTTGAAATAATTTTTTTTGATTTTAAAAAAAAATTTTTTTAGGGTTTTGCTTTTCCCAAAAATGGGTTGGTGTGTTTCAAAACAACAGTAAAAAATTTTTGGGAAAAGGCTTTCTAAAAAAAGTTTTTTTTTTAGCCTTAAAAACCTTTTTTTATTTTTAAAATTTTTTTATTCTTTTTTCTAAAATTTTTTTTAAAAAATTTAAAAA
GQ857642	Neocallimastigales;Neocallimastigaceae;Piromyces;Piromyces 1;GQ857642	AATAAATGGCTCGATTTTTAGAGCATTAATAATCATCCTACCCTTTGTGAATTTGTTGTTTGAAATAATTTTTTTTTAAAATTATTGATGTCTTTCCCTGTTGAATTGGTTGGTCGTAAGACTAAGTGATTCTCAGGTGATAGTCAATAATTTTTAAAAAGACCTTTTTTTAAATTAAACTTTTTGTATTCATTTGTCTAAAATTATTTTTATAATATAAAAACAACTTTTGACAATGGATCTCTTGGTTCTCGCAACGATGAAGAACGCAGCAAAATGCGATAAGTAGTGTGAATTGCAGAATACGTGAATCATCGAATCTTCGAACGCATATTGCACTTTTCTAGTTTACTAGAAAAGTATGTCTGTTTGAGTATCAGTAAAATATTCTCATAAAAA…
AF170199	Neocallimastigales;Neocallimastigaceae;Neocallimastix;Neocallimastix 1;AF170199	AAAAAATATCACTCGATTGAGAGTGATTTAATAATCATCCTACCCTTTGTGAATTTGTTTGTAATGTTATTTATGGTTTTGTCTATCCCTAAAATTGGTTTGTTTGTTGTAAAAGACAAGTGAATCATTTAGGGAATAGGCTTTCCTAAATAATTGATTTTTTTTCCAATGTCTTAAAAGCCTTTTTTTTAAAATTAAACATTTTGTATTCATTTGTCTAAAATTTTTAAAATAATTTAAAAA
AF170207	Neocallimastigales;AF170207;AF170207;AF170207;AF170207	AAAAAATTGGAGTGCCGTTGTTTTGGTCATTATTAATCATCCTACCCTTTGTGAATTTGTTTTGTGTAATAATTTTTTTTGTCTATCCCTGAAGAAGTAGATATTACTTTTTTTTAGGGAATAGATTTTAATAATTTTTTCAGTGAAAAGACCATTTTTTTAAATTAAACATTGGTATTCATTTGTCTAAATTGTATTTTTAATAATTAAAAA
AF170196	Neocallimastigales;Neocallimastigaceae;Neocallimastix;Neocallimastix 1;AF170196	AAAAAATATCACTCGATTGAGAGTGATTTAATAATCATCCTACCCTTTGTGAATTTGTTTGTAAATAATTTTTTTTTGATTTTAAAAAAAATTATTTATGGTTTTCGTATCCCCTAAATTGGTTTTGTTTGTTGTAAAAAGACAATGATCATTTAGGAATAGGCTTTCATAATAAGTTTTTTTTAAGTCTTAAAAGGACTTTTTTTAAAATTAAACTTTGTATTCATTTCTCTAAATTTTTTTTTAAATAATTAAAAA
{4} 5.8S HMM defined partial ITS1 sequences of Neocallimastigomycota where primer MN100F at the 5'-end could not be identified (partial ITS1 sequences)
GenBank Accession Number	Taxonomic identifier	Sequence [5'-3']
FJ501259	Neocallimastigales;Neocallimastigaceae;Neocallimastix;Neocallimastix 1;FJ501259	AAAAATATCACTCGATTGAGAGTGATTTAATATATCATCCTACCCTTTTTTGTCTATCCCTAAAATTGGTTTGTTTGTTGTAAAAGACAAGTGAATCAATTTAGGGAATAGGCTTTCATAAATAAGTTTTTTTTAAAGTCTTAAAGACCTTTTTTTAAAATTAAACTTTTGTATTCATTTGTCTAAATTTTTTTTAAAATAATTTAAAAA
GQ857643	Neocallimastigales;Neocallimastigaceae;Piromyces;Piromyces 1;GQ857643	TTTTTAAAAAAATAAATGGCTCGATTTTTAGAGCATTAATAATCATCCTACCCTTTGTGATTTGTTGTTTGAAATAATTTTTTTTTAAAATTATTGATGTCTTTCCCTGTTGAATTGGTTGGTCGTAAGACTAAGTGATTCTCAGGTGATAGTCAATAATTTTTAAAAAGACCTTTTTTTAAATTAAACTTTTTGTATTCATTTGTCTAAAATTATTTTTATAATATAAAAACAACTTTTGACAATGGATCTCTTGGTTCTCGCAACGATGAAGAACGCAGCAAAATGCGATAAGTAGTGTGAATTGCAGAATACGTGAATCATCGAATCTTCGAACGCATATTGCACTTTTCTAGTTTACTAGAAAAGTATGTCTGTTTGAGTATCAGTAAAATATTC…
FJ912851	Neocallimastigales;Neocallimastigaceae;Anaeromyces;Anaeromyces 1;FJ912851	CCTACTACTGAATGGATGCAGACGCAGCACCACCCGACAAGGACCGTCATAATCATCCTACCCTTTGTGAATTTCTCTTGTTTGAAATAATTTTTTTTAAAAAATTATTTGAATGTCTTTCCCTGATATTGTGACGAGCTGTATAGTTAATCACAATTCAGGGGATAGATTTTTCGAATAATTTTTTAAAGAAAAGACCTTTTTTTTAAATAAAACTTTTTGTATTCATTTGTCTAAAATAAATTTTTAAAATAATTTTAAAAA
FJ501263	Neocallimastigales;Neocallimastigaceae;Neocallimastix;Neocallimastix 1;FJ501263	AAAATATCACTTTATTGAGAGTGATTTAATATATCATCCTACCCTTTTTTGTCTATCCCTAAAATTGGTTTGTTTTTTGTAAAAGACAAGTGAATCAATTTAGGGAATAGGCTTTCATAAATAAGTTTTTTTTAAAGTCTTAAATACCTTTTTTTAAAATTAAACTTTTGTATTCATTTGTCTAAATTTTTTTTAAAATAATTTAAAAA
FJ501264	Neocallimastigales;Neocallimastigaceae;Neocallimastix;Neocallimastix 1;FJ501264	AAATATTACTTTATTGAGAGTGATTTAATATATCATCCTACCCTTTTTTGTCTATCCCTAAAATTGGTTTGTTTTTTGTAAAAGACAAGTGAATCAATTTAGGGAATAGGCTTTCATAAATAAGTTTTTTTTAAAGTCTTAAATACCTTTTTTTAAAATTAAACTTTTGTATTCATTTGTCTAAATTTTTTTTAAAATAATTTAAAAA
FJ912848	Neocallimastigales;Neocallimastigaceae;Orpinomyces;Orpinomyces 4;FJ912848	CCCACGCATGGATGCAGACGCAGCACATTTTGTATAAGTGATTTTCAAATCATCCTACACCTTTGTGAATTTGTTTTTAGTTTTGAAATTTATAGTTGTCTATCCCTAGATTTTGGAAAAAAGGGTTTTGTAAAAAAAACTTTTTTTTTCATTCTAGGGAATAGGCTTTCATAGACATTTTTTTAAATTAAACTTTTTGTGTATTCATTTGTCTAAAATTTATTTTTAAATAATTTAAAAA
GQ857627	Neocallimastigales;GQ857627;GQ857627;GQ857627;GQ857627	GTATACACAGCCGTGTCGTGGACTACGTTTTAATGTACACCTTTATACCCCCCCTTTTGAGATTTTTTTTGTTTAATAAATTTTTTTTTAAATTTATTGAGTGTCTCCCCGTGGAAAAGTGGGTGTCATAGGGGCAAGAGTCTCACGGGAGAGTGTCAATATTTTTTAAAAACCCTTTTTAAAAATATACTTTTTTTATACTCTTTTCTCAAAATTTTTTTTTAAAAAAAAAAAACCTCTTTTGAAAGGAGCTCTCGTGTTCCCCCCCCAAGAAAAAAACACCACAAGTGAATTGCAGAATACGTGAATCATCGAATTTTCGAACGCTATTGCACTTTTTCTAGTTTACTAGAAAAGTATGTCTGTTTGAGTATCAGTAAAATATTTTTTTAAAAAAGT…
GU910872	Neocallimastigales;Neocallimastigaceae;SK3;SK3;GU910872	CATTAAAAAATAGGACTCTTTAAAAAGAGTTCATTAATAATCCCTACCCTTTGTGAATTTGTTTGTTTGAAATAATTTTTTTATTAAAAAAAATTATTGAATGTCTTTCCCTGGTTTGGTGGAAATGTAAAAAGTTGAAACCAATCAGGGGAATGGTATTCATAAATTTTTTTTATTAAAAAGACCTTTTTTTAAATTAAACTTTATGTATTCATTTGTCTAAAAATTATTTTTATAATATAAAAA
FJ501262	Neocallimastigales;Neocallimastigaceae;Neocallimastix;Neocallimastix 1;FJ501262	AAAAATATCACTCTATTGAGAGTGATTTAATATATCATCCTACCCTTTTTTGTCTATCCCTAAAATTGGTTTGTTTTTTGTAAAAGACAAGTGAATCAATTTAGGGAATAGGCTTTCATAAATAAGTTTTTTTTAAAGTCTTAAAGACCTTTTTTTAAAATTAAACTTTTGTATTCATTTGTCTAAATTTTTTTTAAAATAATTTAAAAA
FJ501260	Neocallimastigales;Neocallimastigaceae;Neocallimastix;Neocallimastix 1;FJ501260	AAAAATATCACTCTATTGAGAGTGATTTAATATATCATCCTACCCTTTTTTGTCTATCCCTAAAATTGGTTTGTTTTTTGTAAAAGACAAGTGAATCAATTTAGGGAATAGGCTTTCATAAATAAGTTTTTTTTAAAGTCTTAAAGACCTTTTTTTAAAATTAAACTTTTGTATTCATTTGTCTAAATTTTTTTTAAAATAATTTAAAAA
GU910999	Neocallimastigales;Neocallimastigaceae;Neocallimastix;Neocallimastix 1;GU910999	TTTTGATTTTAAAAAAAAATTATTTATGGTTTTGTCTATCCCTAAAATTGGTTTGTTGTGAAATGAATCAAATTTAGGGAATAGGCTTTCATAAATAAGTTTTTTTTAAAGTCTTAAAGACCTTTTTTTAAAATTAAACTTTTGTATTCATTTGTCTAAATTTTTTTTTAAATAATTTAAAAA
HQ263341	Neocallimastigales;Neocallimastigaceae;Anaeromyces;Anaeromyces 1;HQ263341	TANNTCNNNTNTGGCGGCACCAGATGTGTCGCGCAATAATAATCATCCTACCCTATGTGAATTTGTTTGTTTGAAATAATTTTTTTTTAAAAAATTATTTAGAATGTCTTTCCCTGAAATTGTGAGGAAACTGTAATGGTGAATTGCAATTCCAGGGAATAGATTTTCTAGTAATTTTTTAGGAAAGACCTTTTTTAAAATAAAACTTTATGTATTCATTTGTCTAAAAAAAATTTTTAAATAAATAATTTAAAAA
GU910899	Neocallimastigales;Neocallimastigaceae;SK3;SK3;GU910899	CATTAAAAAATGGAACTCCTTTTTTTGTGAGTTCATTAATAATCCCTACCCTTTGTGAATTTGTTTGTTTGAAATAATTTTTTATTAAAAAATTATTGAATGTCTTTCCCTGTTTTTGGTGGAAAAATGGTAAAACGTTTGGAAACCAAATCAGGGGAATGGTATTCATATAATTTTTTATTAAAAGACCTTTTTTTTAAATTAAACTTTTTGTATTCATTTGTCTAAAAATTATTTTTATAATATAAAAA
GU910882	Neocallimastigales;Neocallimastigaceae;Orpinomyces;Orpinomyces 6;GU910882	GACCTGCGGAGATCATTAAAAAATATCGCACATGATTTTGTGTGATTTAATAATCATCCCTACCCTTTGTGAATTTGTTTGTCATTTTGAAATTTATGTTGTCTATCCCTGATTTCGGAAGAGTTTTGTAAAAGAAACTTTTTCGGTCAGGGAATAGGCTTTCATAGACCTTTTTTAAAATTAAACATTTGTATTCATTTGTCTAAAATTTATTTTTAAAATAATTTAAAAA
AM690040	Neocallimastigales;AM690040;AM690040;AM690040;AM690040	TCCTACCCCTTGGGGAATTGGTGGTTGGAAAAAATTTTTTTTGGCGGGGGATAAAAAAAAAAAATAATTAAGGGTTTGGTTATCCCTAAAATGGGTTGGTTGGTGGAAAAGGCCAGGGGATCCATTAGGGGATAGGGTTTCCTTAATTAATGGATTTTTTTTCCAATGTCTTAAAAGACCTTTTTTTAAAATTAAACTTTTGTATTCATTTGTCTAAAATAATTTTTAAAATAATTTAAAAA
FJ912850	Neocallimastigales;FJ912850;FJ912850;FJ912850;FJ912850	ACACGAATGTCGTAGACGCATCACTCGCTTGACAGTGATTTATATCATCCTACCCTTTGTGATTTGTTGATTGTAGAGGAAGAAATTATTGTTGCCGACCCCTGGGAAGGTTGGTTCTTTAATTAACCCCCACGGGAAAAGGCTTCCTTAAACCTTTTTTTTTTTTTAAAAATTTTTGTTTTCTTTTGCCGAAAATTTTTTTTTTAAAAAATTAAAAAA
GU910893	Neocallimastigales;Neocallimastigaceae;Orpinomyces;Orpinomyces 6;GU910893	GACCTGCGGAGATCATTAAAAAATATCGCACATGATTTTGTGTGATTTAATAATCATCCCTACCCTTTGTGAATTTGTTTGTCATTTTGAAATTTATGTTGTCTATCCCTGATTTCGGAAGAGTTTTGTAAAAGAAACTTTTTCGGTCAGGGAATAGGCTTTCATAGACCTTTTTTAAAATTAAACATTTGTATTCATTTGTCTAAAATTTATTTTTAAAATAATTTAAAAA
FJ889133	Neocallimastigales;Neocallimastigaceae;SK3;SK3;FJ889133	ACACGCATGAATGTAGACGCGGCACTCCTTTTTTTGTGAGTTATTGAATAATACCCATACCCTTTAGTGAATTTCGTTTGTTTGAAATAATTTTTTTAATTAAAAAAATTATTGAATGTCTTTCCCTGTTTTTGGTGGAAAAATGGTAAAACGTTTGGAAACCAAATCAGGGGAATGGTATTCATATAATTTTTTTATTAAAAAGACCTTTTTTTAAATTAAACTTTTTGTATTCATTTGTCTAAAAATTATTTTTATAATATAAAAA
GU910900	Neocallimastigales;Neocallimastigaceae;Orpinomyces;Orpinomyces 6;GU910900	GACCTGCGGAGATCATTAAAAAATATCGCACATGATTTTGTGTGATTTAATAATCATCCCTACCCTTTGTGAATTTGTTTGTCATTTTGAAATTTATGTTGTCTATCCCTGATTTCGGAAGAGTTTTGTAAAAGAAACTTTTTCGGTCAGGGAATAGGCTTTCATAGACCTTTTTTAAAATTAAACATTTGTATTCATTTGTCTAAAATTTATTTTTAAAATAATTTAAAAA
FJ813482	FJ813482;FJ813482;FJ813482;FJ813482;FJ813482	TAGCTAGATGATGATGCAGCATCATCGCGCTGGGTACTCGAATTAGATGGTGGGGATGCTGGTGGAAAGAGATTATTTATAAAATTAGAAGAGTGTCATTTCCCGTAGTTTTGGCGGGAAAAAGGGTAAAACGTTGGGAACCCAATTCAGGGGAAGGGTATTCTTATATTTTTTTTATTAAAAAAACCTTTTTTTAAATTAAACTTTTTGTATTCTTTTGTCTAAAATTTATTTTTATAATATAAAAC
GQ403047	Neocallimastigales;GQ403047;GQ403047;GQ403047;GQ403047	GTTTTGATTAAAAATTTTTATGGTTTTGCCTATCCCTAAAATTGGTTTGTTTGTTGTAAAAGACAATTGAATCATTTTAGGGAATAGGCTTTCTTAATTAAATTTTTTTTAAAGCCTTTTTTACCTTTTTTTAAATTTAAATTTTTTGTTTTCATTTTTTTAAAATTTTTTTAAAAAAATTTAAAAC
FJ912849	Neocallimastigales;FJ912849;FJ912849;FJ912849;FJ912849	CCTAGCACGATCGTTGCATGCGCAGCACCAGCGGGCCATCACCGCCGTATGCCCCTGCGGTGGTGATTTGATTGGTTGCACCAATTTTTTTTAACGCATTATTTGAATGTCTTTCCCTGATATTGGGACGATATACTTACCAAATCACACTTCGAGGAATAACGCAGCAAGAATAATTTTTTAAAGAAAAGACCTTTTTTTTAAATAAAACTTTTTGTATTCATTTGTCTAAAATAAATTTTTAAAATAATTTTAAAA
{5} 5.8S HMM defined partial ITS1 sequences of Neocallimastigomycota that were previously assigned to Orpinomyyces 1 (partial ITS1 sequences)
GenBank Accession Number	Taxonomic identifier	Sequence [5'-3']
FJ501289	Neocallimastigales;Neocallimastigaceae;Orpinomyces;Orpinomyces 1;FJ501289	TATTATCATTAAAAAATAATCACTGTATTGTGATTTTAATAATCATCCTACCCTTTGTGAATTTGTTTTGTTTGAAAATTTATGTTGTCTATCCCTGGTGGTTTTGGAAAAGTTGAAAAACTTTTTCGAATCCCAGGGACTAGGCTTTCATAGACCTTTTTTTAAATTAAACTTTTTGTATTCATTTGTCTAAAATTTATTTTTAATAATTTAAAAA
FJ501292	Neocallimastigales;Neocallimastigaceae;Orpinomyces;Orpinomyces 1;FJ501292	TATTATCATTAAAAAATAATCACTGTATTGTGATTTTAATAATCATCCTACCCTTTGTGAATTTGTTTTGTTTGAAAATTTATGTTGTCTATCCCTGGTGGTTTTGGAAAAGTTGAAAAACTTTTTCGAATCCCAGGGACTAGGCTTTCATAGACCTTTTTTTAAATTAAACTTTTTGTATTCATTTGTCTAAAATTTATTTTTAATAATTTAAAAA
HQ386987	Neocallimastigales;Neocallimastigaceae;Orpinomyces;Orpinomyces 1;HQ386987	TATAATCATTAAAAAATAATCACTGTATTGTGATTTTAATAATCATCCTACCCTTTGTGAATTTGTTTTGTTTGAAAATTTATGTTGTCTATCCCTGGTGGTTTTGGAAAAGTTGAAAAACTTTTTCGAATCCCAGGGACTAGGCTTTCATAGACCTTTTTTTAAATTAAACTTTTTGTATTCATTTGTCTAAAATTTATTTTTAATAATTTAAAAA
AM690055	Neocallimastigales;Neocallimastigaceae;Orpinomyces;Orpinomyces 1;AM690055	TCCTACCCTTTGTGAATTTGTTTTGTTTGAAAATTTATGTTGTCTATCCCTGGTGGTTTTGGAAAAGTTGAAAAACTTTTTCGAATCCCAGGGACTAGGCTTTCATAGACCTTTTTTTAAATTAAACTTTTTGTATTCATTTGTCTAAATTTATTTTTAATAATTTAAAAA
AM690063	Neocallimastigales;Neocallimastigaceae;Orpinomyces;Orpinomyces 1;AM690063	TCCTACCCTTTGTGAATTTGTTTTGTTTGAAAATTTATGTTGTCTATCCCTGGTGGTTTTGGAAAAGTTGAAAAACTTTTTCGAATCCCAGGGACTAGGCTTTCATAGACCTTTTTTTAAATTAAACTTTTTGTATTCATTTGTCTAAAATTTATTTTTAATAATTTAAAAA
AM690062	Neocallimastigales;Neocallimastigaceae;Orpinomyces;Orpinomyces 1;AM690062	TCCTACCCTTTGTGAATTTGTCTTGTAAAGAAAATTTATGTTGTCTATCCCTGGTGGTTTTTTGGAAAAGTTGAAAAACTTTTTCAAATCCTCAGGGACTAGGCTTTCATAGACCTTTTTTTTAAATTAAACTTTTTGTATTCATTTGTCTAAAATTTATTTTTAATAATTTAAAAA
FJ501290	Neocallimastigales;Neocallimastigaceae;Orpinomyces;Orpinomyces 1;FJ501290	TTTTATCATTAAAAAATAATCACTGTATTGTGATTTTAATAATCATCCTACCCTTTGTGAATTTGTTTTGTTTGAAAATTTATGTTGTCTATCCCTGGTGGTTTTGGAAAAGTTGAAAAACTTTTTCGAATCCCAGGGACTAGGCTTTCATAGACCTTTTTTTAAATTAAACTTTTTGTATTCATTTGTCTAAAATTTATTTTTAATAATTTAAAAA
AM690056	Neocallimastigales;Neocallimastigaceae;Orpinomyces;Orpinomyces 1;AM690056	TCCTACCCTTTGTGAATTTGTTTTGTAAAGAAAATTTATGTTGTCTATCCCTGGTGGTTTTTTGGAAAAGTTGAAAAACTTTTTCAAATCCTCAGGGACTAGGCTTTCATAGACCTTTTTTTAAATTAAACTTTTTGTATTCATTTGTCTAAAATTTATTTTTAATAATTTAAAAA
HQ263334	Neocallimastigales;Neocallimastigaceae;Orpinomyces;Orpinomyces 1;HQ263334	GGGGTTAAAAATCACAGTTTTGTGATTTTAATAATCATCCTACCCTTTGTGAATTTGTTTTGTTTGAAAATTTATGTTGTCTATCCCTGGTGGTTTTGGAAAAGTTGAAAAACTTTTTCGAATCCCAGGGACTAGGCTTTCATAGACCTTTTTTTAAATTAAACTTTTTGTATTCATTTGTCTAAATTTATTTTTAATAATTTAAAAA
HQ263335	Neocallimastigales;Neocallimastigaceae;Orpinomyces;Orpinomyces 1;HQ263335	CNTGCCTTGNNCTCCAAGTTGTTGTGATTTTAATAATCATCCTACCCTTTGTGAATTTGTTTTGTTTGAAAATTTATGTTGTCTATCCCTGGTGGTTTTTTGGAAAAGTTGAAAAACTTTTTCGAATCCTCAGGGACTAGGCTTTCATAGACCTTTTTTTAAAANAAACTTTTTGTATTCATTTGTCTAAAATTTATTTTTAATAATTTAAAAA
AM690077	Neocallimastigales;Neocallimastigaceae;Orpinomyces;Orpinomyces 1;AM690077	TCCTACCCTTTGTGAATTTGTTTTGTAAAGAAAATTTATGTTGTCTATCCCTGGTGGTTTTTTGGAAAAGTTGAAAAACTTTTTCAAATCCTCAGGGACTAGGCTTTCATAGACCTTTTTTTTAAATTAAACTTTTTGTATTCATTTGTCTAAAATTTATTTTTAATAATTTAAAAA
AM690049	Neocallimastigales;Neocallimastigaceae;Orpinomyces;Orpinomyces 1;AM690049	TCCTACCCTTTGTGAATTTGTTTTGTTTGAAAATTTATGTTGTCTATCCCTGGTGGTTTTGGAAAAGTTGAAAAACTTTTTCGAATCCCAGGGACCAGGCTTTCATAGACCTTTTTTTTAAATTAAACATTTGTATTCATTTGTCTAAAATTTATTTTTAATAATTTAAAAA
HQ263333	Neocallimastigales;Neocallimastigaceae;Orpinomyces;Orpinomyces 1;HQ263333	AACAATATCNCTGTTTTGTGATTTTAATAATCATCCTACCCTTTGTGAATTTGTTTTGTTTGAAAATTTATGTTGTCTATCCCTGGTGGTTTTTTGGAAAAGTTGAAAAACTTTTTCNAATCCTCGGGGACTAGGCTTTCATAGACCTTTTTTTAAATTAAACTTTTTGTATTCATTTGTCTAAAATTTATTTTTAATAAATTAAAAA
{6} 18S HMM defined partial ITS1 sequences of Neocallimastigomycota (partial ITS1 sequences)
GenBank Accession Number	Taxonomic identifier	Sequence [5'-3']
HQ585901	Neocallimastigales;Neocallimastigaceae;Neocallimastix;Neocallimastix 1;HQ585901	AAAAAATATCGCTCGATTGAGAGTGATTTAATAATCATCCTACCCTTTGTGAATTTGTTGTTTGTAATAATTTTTTTTTGACGTGGAATAAAAAAAAAATTATTTATGGTTTTGTCTATCCCTAAATTGGTTTGTTTGTTGTAAAAGACAAGTGAATCATTTAGGGAATAGGCTTTCCTAAATAATTGATTTTTTTTTTCCATGGTCTAAAAAAACTTTTTTTTAAAATTAAATTTTGGATTTCTTTTGCCAAAAATATTTTTTAAAATAATTTAAAACCACCTTTGGACAAGGGACCCCTGGGTCCCCCCTCCAAGAAAAAACCCAGGGAGGAATCCTTGG
JX184556	Neocallimastigales;JX184556;JX184556;JX184556;JX184556	AATAAATGGCTCCGATTGTAGGAGCACTTAATAATCCTACCCTTTGTGAATTTGTTGTTTGAAATAATTTTTTTTAAAATTATTGATTGTCTTTCCCTGTTGAATTAGAGTGTTTTCGGACACAAAGATTCGCAGGGGATAGTCAATAATTTTTAAAAAGACCTTTTTTTAAATTAAACTTTTTGTATTCATTTGTCTAAAATTATTTTTATAATATAAAAACAATTTTTGACAATGGATCTCTTGGTTCTC
FJ501297	Neocallimastigales;Neocallimastigaceae;Neocallimastix;Neocallimastix 1;FJ501297	AAAAAATATCGCTCGATTGAGAGTGATTTAATAATCATCCTACCCTTTGTGAATTTGTTGTTTGAAATAATTTTTTTTTGACGTGGAATAAAAAAAAAATTATTTATGGTTTTGTCTATCCCTAAATTGGTTTGTTTGTTGTAAAAGACAAGTGAATCATTTAGGGAATAGGCTTTCCTAAATAATTGATTTTTTTTCCAATGTCTTAAAAGACCTTTTTTAAAATTAAACTTTTGTATTCATTTGTCTAAAATAATTTTTAAAATAATTTAAAAACAACTTGTATTCATTTGTCTAAAATTTTTTTTATA
FJ951429	Neocallimastigales;FJ951429;FJ951429;FJ951429;FJ951429	AAAAATATCGCTCGATTGAGAGTGATTTAATAATCATCCTACCCTTTGTGAATTTGTTGTTTGAAATAATTTTTTTTTGACGTGGAATAAAAAAAAAAATTTTTTTGGGTTTGGCCCACCCCAAATTGGGTTGGTGGGGGGTAAAAAAAAAGGGAGCCTTTTTGGGGAAAGGCTTCCCCAAAAATTGGTTTTTTTTTTCCCGGGGGGTAAAAAAACCTTTTTTAAAAAAAAAATTTTTTTTATTTTTTTGCCAAAAATTTTTTTAAAAAAAAATAAAAAAAACTTTTTAAGGGGGGGCCCCTGGGGCCCCCCCCCGAAAAAAACCCCCCAAAAGGGGGAGAAAGGGGGGGGGTGGAAAAAAAGAGGAACCCCCCCTCCTCCCAAAGATTATTTTTTTTT…
JF423511	Neocallimastigales;Neocallimastigaceae;Piromyces;Piromyces 2;JF423511	AATAAATGGCTCCGATTGTAGGAGCACTTAATAATCCTACCCTTTGTGAATTTGTTGTTTGAAATAATTTTTTTTAAAATTATTGATTGTCTTTCCMTGTTGAATTAGTTGTCGTAAGACAAGTGATTYGCAGGGGATAGTCAGTAATTTTTAAAAAGACCTTTTTTTAAATTAAACTTTTTGTATTCATTTGTYTAAAATTATTTTTATAATATAAAAACAAMT
HQ832488	Neocallimastigales;Neocallimastigaceae;Neocallimastix;Neocallimastix 1;HQ832488	AAAAAATATCACTCGATTGAGAGTGATTTAATAATCATCCTACCCTTTGTGAATTTGTTTGTTTGAAATAATTTTTTTTGATTTTAAAAAAAAATTATTTAGGGTTTTGCCTATCCCTAAAATTGGTTGGTTGGTTGAAAAAAAAAATTGAACCAATTTTAGGGAAAAGGCTTCCTTAATTAATTTTTTTTTAAAGCCTTAAAAACCTTTTTTTAAAATAAACTTTTTGGATTCCTTTTTCCAAAAATTTTTTTAAAAAAATTTAAAAACACTTTTTC
AF170192	Neocallimastigales;Neocallimastigaceae;Neocallimastix;Neocallimastix 1;AF170192	AAAAAATATCACTCGATTGAGAGTGATTTAATAATCATCCTACCCTTTGTGAATTTGTTTGTTTGAAATAATTTTTTTTTTGATTTTAAAAAAAAATTATTTATGGTTTTATCTATATCCCTAAATTGTTTGTTTGGTTGAAAGACAAGTGATCAATTTAGGAATAGGCTTTCATAAATAAGTTTTTTTTAAAGTCTTAAAAGACCTTTTTTTTAAAATTAAACTTTTGTATTCATTTGTCTAAATTTTTTTTAAAATAATTTAAAAACAACTTTGACAATGGATCT
FJ501298	Neocallimastigales;Neocallimastigaceae;Neocallimastix;Neocallimastix 1;FJ501298	AAAAAATATCGCTCGATTGAGAGTGATTTAATAATCATCCTACCCTTTGTGAATTTGTTGTTTGAAATAATTTTTTTTTGACGTGGAATAAAAAAAAAATTATTTATGGTTTTGTCTATCCCTAAATTGGTTTGTTTGTTGTAAAAGACAAGTGAATCATTTAGGGAATAGGCTTTCCTAAATAATTGATTTTTTTTCCAATGTCTTAAAAGACCTTTTTTAAAATTAAACTTTTGTATTCATTTGTCTAAAATAATTTTTAAAATAATTTAAAAACAACT
FJ866184	Neocallimastigales;FJ866184;FJ866184;FJ866184;FJ866184	AAAAAATAATCACAGTTTTGTGATTTTAATAATCATCCTACCCTTTGTGAATTTGTTTTGTAAAAAATTTATGTTGCCATCCCTTGGAATAATTGAAAAAAATAAAAAATAAA
GQ857638	Neocallimastigales;Neocallimastigaceae;Orpinomyces;Orpinomyces 4;GQ857638	AAAAAATAGCACATTTTGTATGTGATTTAATAATCATCCTACCCTTTGTGAATTTGTTTTTGTTTTGAAATTTATGTTGTCTATCCCTAGATTTTGGAAAAAGGGGTTTGGAAAAAAAAACTTTTTTTTTCATTCTAGGGAATAGGCTTTCATAGACATTTTTTTAAATTAAACTTTTTGTGTATTCATTTGTCTAAAATTTATTTTTAAATAATTTAAAAATAACTTTTGACAATGGATCTCTTGGTTCTCGCAACGATGAAAAACGCACCAAAATGCGATAAGTAATGTGAATTGCTGAATACGTGAATCATCAAATTTTCGAACGCATATTGCACTTTTTTAGTTTACTAAAAAAGTATGTCTGTTTGAGTATCAGTAAAATATTCTCATAAAAAC…
FJ501279	Neocallimastigales;Neocallimastigaceae;Anaeromyces;Anaeromyces 1;FJ501279	AATAAATTTTTTAACGAATTGGTGTTGGAATAATAATAATCATCCTACCCTTTGTGAATTTGTTTGTTTGAAATAATTTTTTTTTTAAAAAATTATTTAGAATGTCTTTCCCTGAAATTGTGAGGAGCTGTAATGGTAACTTGCAATTCAGGGGATAGATTTTCGAGTAATTTTTTAGGAAAGACCTTTTTTTAAAATAAAACTTTTCGTATTCATTTGTCTAAAAAAATTGAAGAACGCAGCAAAATGCGATAAGTAGTGTGAATTGCAGAATACGTGAATCATCGAATCTTCGAACGCATATTGCACTTTTTTAGTTTACTAAAAAAGTATGTCTGTTTGAGTATCAGTAAAATATCTTCATAAAAAATTTATTTTTTATGGTTTTGAGTGTTTTAC…
FJ501280	Neocallimastigales;Neocallimastigaceae;Anaeromyces;Anaeromyces 1;FJ501280	AATAAATTTTTTAACGAATTGGTGTTGGAATAATAATAATCATCCTACCCTTTGTGAATTTGTTTGTTTGAAATAATTTTTTTTTTAAAAAATTATTTAGAATGTCTTTCCCTGAAATTGTGAGGAGCTGTAATGGTAACTTGCAATTCAGGGGATAGATTTTCGAGTAATTTTTTAGGAAAGACCTTTTTTTAAAATAAAACTTTTCGTATTCATTTGTCTAAAAAAATTGAAGAACGCAGCAAAATGCGATAAGTAGTGTGAATTGCAGAATACGTGAATCATCGAATCTTCGAACGCATATTGCACTTTTTTAGTTTACTAAAAAAGTATGTCTGTTTGAGTATCAGTAAAATATCTTCATAAAAAATTTATTTTTTATGGTTTTGAGTGTTTTAC…
FJ866185	Neocallimastigales;FJ866185;FJ866185;FJ866185;FJ866185	AAAAAATAATCACTGTTTTGTGATTTTAATAATCATCCTACCCTTTGTGAATTTGTTTTG
HQ832484	Neocallimastigales;Neocallimastigaceae;Neocallimastix;Neocallimastix 1;HQ832484	AAAAAATATCGCTCGATTGAGAGTGATTTAATAATCATCCTACCCTTTGTGAATTTGTTGTTTGTAATAATTTTTTTTGAATTTAAAAAAAAATATTTATGGGGTTGTCTATCCCCAAAAATGGTTTGTTTGTTGTAAAAAACAAATGAAACAAATTTAGGGAAAAAGCTTTCATAAATAAATTTTTTTTTAAAGTCTTAAAAACCTTTTTTTAAAATTAAACTTTTTGTATTCATTTGTCTAAATTTTTTTTTAAAAAATTAAAAACCACTTTTG
GQ857649	Neocallimastigales;Neocallimastigaceae;Neocallimastix;Neocallimastix 1;GQ857649	AAAAAATATCGCTCGATTGAGAGTGATTTAATAATCATCCTACCCTTTGTGAATTTGTTGTTTGAAATAATTTTTTTTTGACGTGGAATAAAAAAAAAATTATTTATGGTTTTGTCTATCCCTAAATTGGTTTGTTTGTTGTAAAAGACAAGTGAATCATTTAGGGAATAGGCTTTCCTAAATAATTGATTTTTTTTCCAATGTCTTAAAAGACCTTTTTTAAAATTAAACTTTTGTATTCATTTGTCTAAAATAATTTTTAAAATAATTTAAAAACAACTTGTTTTCATTTGTCTAAAATTTTTTTTATA
FJ501299	Neocallimastigales;Neocallimastigaceae;Neocallimastix;Neocallimastix 1;FJ501299	AAAAAATATCGCTCGATTGAGAGTGATTTAATAATCATCCTACCCTTTGTGAATTTGTTGTTTGAAATAATTTTTTTTTGACGTGGAATAAAAAAAAAATTATTTATGGTTTTGTCTATCCCTAAATTGGTTTGTTTGTTGTAAAAGACAAGTGAATCATTTAGGGAATAGGCTTTCCTAAATAATTGATTTTTTTTCCAATGTCTTAAAAGACCTTTTTTAAAATTAAACTTTTGTATTCATTTGTCTAAAATAATTTTTAAAATAATTTAAAAACAA
JX184654	Neocallimastigales;JX184654;JX184654;JX184654;JX184654	AAAAAATATCACTCGATTGAGAGTGATTTAATAATCATCCTACCCTTTGTGAATTTGTTGTTTGAAATAATTTTTTTTGATTTTAAAAAAAAATTATTTATGGTTTTGTCTATCCCTAAAATTGGTTTGTTTGTTGTAAAAGACAAGTGAATCAATTTAGGGAATAGGCTTTCATAAATAAGTTTTTTTTAAAGTCTTAAAGA
JF423556	Neocallimastigales;Neocallimastigaceae;Orpinomyces;Orpinomyces 4;JF423556	AAAAAATATCACATTTATTGTTTGTGATTTAATAATCATCCTACCCTTTGTGAATTTGTTTTTTTGTTTGAAATTTATGTTGTCTATCCCTAGGATTTTGGAAGAAAAAAAGTAGTTTTTTGTAAAAAAAAGACTTTTTTTTTTTTCTAATTCCCTAGGGAAAAGGCTTTCAAAAACTTTTTTTTTAAATTAAACATTTGTATTCATTTGTCTAAAATTTATTTTTAATAATTTAAAAACAATTTTTGACAAT
EU311632	Neocallimastigales;Neocallimastigaceae;Orpinomyces;Orpinomyces 1;EU311632	AAAAAATAATCACAGTTTTTTGATTTTAATAATCATCCTACCCTTTGTGAATTTGTTTTGTTTGAAAATTTATGTTGTCTATCCCTGGTGGTTTTGGAAAAGTTGAAAAACTTTTTCGAATCCCCAGGGACTAGGCTTTCATAGACCTTTTTTTAAATTAAACTTTTTGTATTCATTTGTCTAAAATTTATTTTTAATAATTTAAAAACAATTTTTGACAATGGATCTCTTGGTTCTCGCAACGATGAAGAACGCAGCAAAATGCGATAAGTAATGTGAATTGCAGAATACGTGAATCATCAAATCTTCGAACGCATATTGCACTTTTCTAGTTTACTAGAAAAGTATGTCTGTTTGAGTATCAGTAAAATATTCTCATAAAAACATTGTTTTTATGGT…
JX184533	Neocallimastigales;JX184533;JX184533;JX184533;JX184533	AATAAATAGCCAAATTATTTGGCAATTAATAATCATCCTACCCTTTGTGAATTTGTTTTGAATTGTAATAATTTTTTTTTTTGAAAATTATTAAAATGTCTTTCCCTAATGGATAAAGTTGAAAAGCTTTTGATATTAGGGGATAGATTTTAATAATTTTTGATAAAAAAGACCTTTTTTTAAAATTAAACATTTTGTATTCATTTGTCTAAAAATTATTTTTAATAATATAAAAACAACTTTCGACAATGGATCTCTTGGTTCTC
GQ355331	Neocallimastigales;Neocallimastigaceae;Neocallimastix;Neocallimastix 1;GQ355331	AAAAAATATCACTCGATTGAGAGTGATTTAATAATCATCCTACCCTTTGTGAATTTGTTTGTTTGAAATAATTTTTTTTTTGATTTTAAAAAAAAATTATTTATGGTTTTATCTATATCCCTAAATTGTTTGTTTGGTTGAAAGACAAGTGATCAATTTAGGAATAGGCTTTCATAAATAAGTTTTTTTTAAAGTCTTAAAAGACCTTTTTTTTAAAATTAAACTTTTGTATTCATTTGTCTAAATTTTTTTTAAAATAATTTAAAAAC
HQ832489	Neocallimastigales;Neocallimastigaceae;Neocallimastix;Neocallimastix 1;HQ832489	AAAAAATATCGCTCGATTGAGAGTGATTTAATAATCATCCTACCCTTTGTGAATTTGTTGTTTGAAATAATTTTTTTTGATTTTAAAAAAAAAATTATTTAGGGTTTTGTCTACCCCAAAAATTGGTTTGTTTTGTGAAAAAAAAAAGTAAACCAATTTTGGGAAAAAGGTTTTCAAAAAAAATTTTTTTTTAAACCTTTAAAAACCTTTTTTTAAAATAAAACTTTTGGTTTCCTTTTTCCAAAAATTTTTTTAAAAAATTTTAAAAACACCTTTTG
JF423554	Neocallimastigales;JF423554;JF423554;JF423554;JF423554	AAAAAATATCACATTTATTGTTTGTGATTTAATAATCATCCTACCCTTTGTGAATTTGTTTTTTTGTTTGAAATTTATGTTGTCTATCCCTAGGATTTTGGAAGAAAAAAAGTAGTTTTTTGTAAAAAAAAGACTTTTTTTTTTTTTTTTCTATTTCCCTAGGAAAAAGGTTTTCAAAAATTTTTTTTTTAATTTAAACTTTTGTTTTCTTTTGTCAAAATTTTTTTTTAAAAAAAAAAAAAACAATTTTTGAAAAA
JF423520	Neocallimastigales;Neocallimastigaceae;Piromyces;Piromyces 1;JF423520	AATAAATGGCTCAATTTTAGAGCATTAATAATCATCCTACCCTTTGTGAATTTGTTGTTTGAAATAATTTTTTTTAAAATTATTGATGTCTTTCCCTGTTGAATTGGTTGGTCGTAAGACTAAGTGATTCTCAGGGGATAGTCAATAATTTTTAAAAAGACCTTTTTTTAAATTAAACTTTTTGTATTCATTTGTCT
GQ857644	Neocallimastigales;Neocallimastigaceae;Orpinomyces;Orpinomyces 1;GQ857644	AAAAAATAATCACACACACATGATTTTAATAATCATCCTACCCTTTGTGAATTTGTTTTGTTTGAAAATTTATGTTGTCTATCCCTGGTGGTTTTGGAAAAGTTGAAAAACTTTTTCGAATCCCCAGGGACTAGGCTTTCATAGACCTTTTTTTAAATTAAACTTTTTGTATTCATTTGTCTAAAATTTATTTTTAATAATTTAAAAACAATTTTTGACAATGGATCTCTTGGTTCTCGCAACGATGAAGAACGCAGCAAAATGCGATAAGTAATGTGAATTGCAGAATACGTGAATCATCAAATCTTCGAACGCATATTGCACTTTTCTAGTTTACTAGAAAAGTATGTCTGTTTGAGTATCAGTAAAATATTCTCATAAAAACATTGTTTTTATGGT…
FJ866186	Neocallimastigales;FJ866186;FJ866186;FJ866186;FJ866186	AAAAAATAATCACAGTTTTGTGATTTTAATAATCATCCTACCCTTTGTGAATTTGTTTTGTAAA
FJ805253	Neocallimastigales;Neocallimastigaceae;Orpinomyces;Orpinomyces 4;FJ805253	AAAAAATATCACATTTTGTATGTGATTTAATAATCATCCTACCCTTTGTGAATTTGTTTTTGTTTTGAAATTTATGTTGTCTATCCCTAGATTTTGGAAAAAAGTGTTTGTTGGAAAGGATTTTTTTTTTCATTCTAGGGAATAGGCTTTCATAGACATTTTTTTAAATTAAACTTTTTGTGTATTCATTTGTCTAAAATTTATTTTTAAATAATTGAAAAACAACTTGACAATGGTCTGTGCGATGCCAAAGTAGA
JF423629	Neocallimastigales;Neocallimastigaceae;Neocallimastix;Neocallimastix 1;JF423629	AAAAAATATCGCTCGATTGAGAGTGATTTAATAATCATCCTACCCTTTGTGAATTTTGTTGTTTGTAATAATTTTTTTTGATTTTAAAAAAAAATTATTTATGGTTTTGTCTATCCCTAAAATTGGTTTGTTGTGAAATGAATCAAATTTAGGGAATAGGCTTTCATAAATAAGTTTTTTTTAAAGTCTTAAAGACCTTTTTTTAAATTAAACTTTTTGTATTCATTTGTCTAAAAATTATTTTTATAATTTAAAAACAAACTTTTGACAAAT
AY429668	Neocallimastigales;Neocallimastigaceae;Neocallimastix;Neocallimastix 1;AY429668	AAAAAATATCGCTCGATTGAGAGTGATTTAATAATCATCCTACCCTTTGTGAATTTGTTGTTTGTAATAATTTTTTTTGATTTTAAAAAAAAATTATTTATGGTTTTGTCTATCCCTAAAATTGGTTTGTTGTGAAATGAATCAAATTTAGGGAATAGGCTTTCATAAATAAGTTTTTTTTTTAAAGTCTTAAAGACCTTTTTTAAAATTAAACTTTTGTATTCATTTGTCTAAATTTT
HQ832486	Neocallimastigales;Neocallimastigaceae;Neocallimastix;Neocallimastix 1;HQ832486	AAAAAATATCGCTCGATTGAGAGTGATTTAATAATCATCCTACCCTTTGTGAATTTGTTGTTTGTAATAATTTTTTTTGATTTTAAAAAAAAATATTTATGGGTTTGTCTATCCCCAAAAATGGGTTGTTTGTTGTAAAAAACAAATGAAACAAATTTAGGGAAAAAGCTTTCCTAAATAAATTTTTTTTTAAAGTCTTAAAAACCTTTTTTTAAAATTAAACTTTTTGTATTCATTTGTCTAAATTTTTTTTTAAAAAATTAAAAACCACTTTTG

## Sheet: ComparisonToKittelmannEtAl2012 
GenBank Accession Number	Taxonomic assignment (this study)	Taxonomic assignment (Kittelmann et al. 2012)	Comment
AB334759	Neocallimastigales;Neocallimastigaceae;AL8;AL8;AB334759	Neocallimastigales;Neocallimastigaceae;AL8;AL8;AB334759
AF170187	Neocallimastigales;Neocallimastigaceae;Anaeromyces;Anaeromyces 1;AF170187	Neocallimastigales;Neocallimastigaceae;Anaeromyces;Anaeromyces 1;AF170187
AF170188	Neocallimastigales;Neocallimastigaceae;Anaeromyces;Anaeromyces 1;AF170188	Neocallimastigales;Neocallimastigaceae;Anaeromyces;Anaeromyces 1;AF170188
AF170189	Neocallimastigales;Neocallimastigaceae;Orpinomyces;Orpinomyces 1a;AF170189	Neocallimastigales;Neocallimastigaceae;Orpinomyces;Orpinomyces 1;AF170189	The Orpinomyces 1 group is monophyletic when calculating the phylogeny based on sequence information only. But it is not monophyletic when calculating the phylogeny based on sequence and secondary structure information. Therefore, this cluster was divided into two clusters, namely Orpinomyces 1a and 1b.
AF170190	Neocallimastigales;Neocallimastigaceae;Orpinomyces;Orpinomyces 1b;AF170190	Neocallimastigales;Neocallimastigaceae;Orpinomyces;Orpinomyces 1;AF170190	The Orpinomyces 1 group is monophyletic when calculating the phylogeny based on sequence information only. But it is not monophyletic when calculating the phylogeny based on sequence and secondary structure information. Therefore, this cluster was divided into two clusters, namely Orpinomyces 1a and 1b.
AF170191	Neocallimastigales;Neocallimastigaceae;Orpinomyces;Orpinomyces 1b;AF170191	Neocallimastigales;Neocallimastigaceae;Orpinomyces;Orpinomyces 1;AF170191	The Orpinomyces 1 group is monophyletic when calculating the phylogeny based on sequence information only. But it is not monophyletic when calculating the phylogeny based on sequence and secondary structure information. Therefore, this cluster was divided into two clusters, namely Orpinomyces 1a and 1b.
AF170193	Neocallimastigales;Neocallimastigaceae;Neocallimastix;Neocallimastix 1;AF170193/GQ355327	Neocallimastigales;Neocallimastigaceae;Neocallimastix;Neocallimastix 1;AF170193
AF170194	Neocallimastigales;Neocallimastigaceae;Neocallimastix;Neocallimastix 1;AF170194	Neocallimastigales;Neocallimastigaceae;Neocallimastix;Neocallimastix 1;AF170194
AF170205	Neocallimastigales;Neocallimastigaceae;AF170205;AF170205;AF170205	Neocallimastigales;Neocallimastigaceae;Neocallimastix;Neocallimastix 1;AF170205	This sequence cannot be clearly identified as Neocallimastix or Orpinomyces. Depending on the method used, it clustered with either Orpinomyces or Neocallimastix.
AF170206	Neocallimastigales;Neocallimastigaceae;AF170206;AF170206;AF170206	Neocallimastigales;Neocallimastigaceae;AF170206;AF170206;AF170206
AF492019	Neocallimastigales;Neocallimastigaceae;DT1;DT1;AF492019	Neocallimastigales;Neocallimastigaceae;AF492019;AF492019;AF492019
Anaeromyces_mucronatus_YE505	Neocallimastigales;Neocallimastigaceae;Anaeromyces;Anaeromyces 1;Anaeromyces_mucronatus_YE505	Neocallimastigales;Neocallimastigaceae;Anaeromyces;Anaeromyces 1;Anaeromyces_mucronatus_YE505
AY070440	Neocallimastigales;Neocallimastigaceae;Neocallimastix;Neocallimastix 1;AY070440	Neocallimastigales;Neocallimastigaceae;Neocallimastix;Neocallimastix 1;AY070440
AY091485	Neocallimastigales;Neocallimastigaceae;MN4;MN4;AY091485	Neocallimastigales;Neocallimastigaceae;MN4;MN4;AY091485
AY429664	Neocallimastigales;Neocallimastigaceae;Neocallimastix;Neocallimastix 1;AY429664	Neocallimastigales;Neocallimastigaceae;Neocallimastix;Neocallimastix 1;AY429664
AY429665	Neocallimastigales;Neocallimastigaceae;Piromyces;Piromyces 1;AY429665/GQ857646	Neocallimastigales;Neocallimastigaceae;Piromyces;Piromyces 1;AY429665
AY429666	Neocallimastigales;Neocallimastigaceae;Anaeromyces;Anaeromyces 1;AY429666	Neocallimastigales;Neocallimastigaceae;Anaeromyces;Anaeromyces 1;AY429666
AY429667	Neocallimastigales;Neocallimastigaceae;Anaeromyces;Anaeromyces 1;AY429667	Neocallimastigales;Neocallimastigaceae;Anaeromyces;Anaeromyces 1;AY429667
AY429669	Neocallimastigales;Neocallimastigaceae;Anaeromyces;Anaeromyces 1;AY429669/EU311633	Neocallimastigales;Neocallimastigaceae;Anaeromyces;Anaeromyces 1;AY429669
AY429670	Neocallimastigales;Neocallimastigaceae;Anaeromyces;Anaeromyces 1;AY429670	Neocallimastigales;Neocallimastigaceae;Anaeromyces;Anaeromyces 1;AY429670
AY429671	Neocallimastigales;Neocallimastigaceae;Orpinomyces;Orpinomyces 1a;AY429671	Neocallimastigales;Neocallimastigaceae;Orpinomyces;Orpinomyces 1;AY429671	The Orpinomyces 1 group is monophyletic when calculating the phylogeny based on sequence information only. But it is not monophyletic when calculating the phylogeny based on sequence and secondary structure information. Therefore, this cluster was divided into two clusters, namely Orpinomyces 1a and 1b.
AY429672	Neocallimastigales;Neocallimastigaceae;Orpinomyces;Orpinomyces 1b;AY429672	Neocallimastigales;Neocallimastigaceae;Orpinomyces;Orpinomyces 1;AY429672	The Orpinomyces 1 group is monophyletic when calculating the phylogeny based on sequence information only. But it is not monophyletic when calculating the phylogeny based on sequence and secondary structure information. Therefore, this cluster was divided into two clusters, namely Orpinomyces 1a and 1b.
AY429673	Neocallimastigales;Neocallimastigaceae;Orpinomyces;Orpinomyces 1a;AY429673/EU150191/FJ501295	Neocallimastigales;Neocallimastigaceae;Orpinomyces;Orpinomyces 1;AY429673	The Orpinomyces 1 group is monophyletic when calculating the phylogeny based on sequence information only. But it is not monophyletic when calculating the phylogeny based on sequence and secondary structure information. Therefore, this cluster was divided into two clusters, namely Orpinomyces 1a and 1b.
DQ067604	Neocallimastigales;Neocallimastigaceae;Cyllamyces;Cyllamyces 2;DQ067604	Neocallimastigales;Neocallimastigaceae;Cyllamyces;Cyllamyces 2;DQ067604
DQ067605	Neocallimastigales;Neocallimastigaceae;Caecomyces;Caecomyces 1;DQ067605	Neocallimastigales;Neocallimastigaceae;Caecomyces;Caecomyces 1;DQ067605
EU043229	Neocallimastigales;Neocallimastigaceae;Cyllamyces;Cyllamyces 2;EU043229	Neocallimastigales;Neocallimastigaceae;Cyllamyces;Cyllamyces 2;EU043229
EU150189	Neocallimastigales;Neocallimastigaceae;Orpinomyces;Orpinomyces 1a;EU150189	Neocallimastigales;Neocallimastigaceae;Orpinomyces;Orpinomyces 1;EU150189	The Orpinomyces 1 group is monophyletic when calculating the phylogeny based on sequence information only. But it is not monophyletic when calculating the phylogeny based on sequence and secondary structure information. Therefore, this cluster was divided into two clusters, namely Orpinomyces 1a and 1b.
EU330178	Neocallimastigales;Neocallimastigaceae;DT1;DT1;EU330178	Neocallimastigales;Neocallimastigaceae;EU330178;EU330178;EU330178
EU414756	Neocallimastigales;Neocallimastigaceae;SK2;SK2;EU414756	Neocallimastigales;Neocallimastigaceae;SK2;SK2;EU414756
EU414757	Neocallimastigales;Neocallimastigaceae;SK2;SK2;EU414757	Neocallimastigales;Neocallimastigaceae;SK2;SK2;EU414757
EU414759	Neocallimastigales;Neocallimastigaceae;SK2;SK2;EU414759/EU414758	Neocallimastigales;Neocallimastigaceae;SK2;SK2;EU414759
EU414769	Neocallimastigales;Neocallimastigaceae;Orpinomyces;Orpinomyces 1a;EU414769	Neocallimastigales;Neocallimastigaceae;Orpinomyces;Orpinomyces 1;EU414769	The Orpinomyces 1 group is monophyletic when calculating the phylogeny based on sequence information only. But it is not monophyletic when calculating the phylogeny based on sequence and secondary structure information. Therefore, this cluster was divided into two clusters, namely Orpinomyces 1a and 1b.
EU835674	Neocallimastigales;Neocallimastigaceae;Caecomyces;Caecomyces 1;EU835674/EU722340	Neocallimastigales;Neocallimastigaceae;Caecomyces;Caecomyces 1;EU835674
FJ483845	Neocallimastigales;Neocallimastigaceae;Cyllamyces;Cyllamyces 1;FJ483845	Neocallimastigales;Neocallimastigaceae;Cyllamyces;Cyllamyces 1;FJ483845
FJ483846	Neocallimastigales;Neocallimastigaceae;DT1;DT1;FJ483846	Neocallimastigales;Neocallimastigaceae;DT1;DT1;FJ483846
FJ501266	Neocallimastigales;Neocallimastigaceae;Caecomyces;Caecomyces 1;FJ501266/AY070441/FJ501265	Neocallimastigales;Neocallimastigaceae;Caecomyces;Caecomyces 1;FJ501266
FJ501282	Neocallimastigales;Neocallimastigaceae;Anaeromyces;Anaeromyces 1;FJ501282/FJ501281/EU835675	Neocallimastigales;Neocallimastigaceae;Anaeromyces;Anaeromyces 1;FJ501282
FJ501285	Neocallimastigales;Neocallimastigaceae;Anaeromyces;Anaeromyces 1;FJ501285/EU330177/FJ501288	Neocallimastigales;Neocallimastigaceae;Anaeromyces;Anaeromyces 1;FJ501285
[truncated: 310 more rows]
