# Supplementary material for: Internal Transcribed Spacer 1 Secondary Structure Analysis Reveals a Common Core throughout the Anaerobic Fungi (Neocallimastigomycota)
Source: PLoS One. 2014 Mar 24;9(3):e91928. doi: 10.1371/journal.pone.0091928 (PMC3963862; doi:10.1371/journal.pone.0091928)
Supplement: Table S1 — Comparison of bootstrap replicates of this study to the sequence–only analysis by Kittelmann et al. [10] . (XLSX) [file pone.0091928.s005.xlsx]

## Sheet: Sheet1
Taxonomic group	Bootstrap value (1,000 replicates) for each defined cluster	Bootstrap value (1,000 replicates) for each defined cluster
	Sequence-structure taxonomy (this study)	Sequence-only taxonomy (Kittelmann et al., 2012)
Neocallimastix 1	53	27-29
Orpinomyces 1a	51	49-87
Orpinomyces 1b	61	group not resolved in this analysis
Orpinomyces 2	99	97-98
Orpinomyces 3	no full-length sequences in this group	99-100
Orpinomyces 4	74	33-64
Orpinomyces 5	98	98-99
Orpinomyces 6	94	99-100
UC1	only 1 sequence in this group	100
Piromyces 1	82	58-85
Piromyces 2	49	81-89
Piromyces 3	93	89-96
Piromyces 4	99	99-100
Piromyces 5	56	84-85
Piromyces 6	80	98-99
Piromyces 7	76	51-84
Caecomyces 1	61	78-94
Cyllamyces 1	only 1 sequence in this group	98-99
Cyllamyces 2	53	87-98
SK3	98	99-100
KF1	85	81-96
BlackRhino	99	78-83
JH1	100	99-100
Anaeromyces 1	68	91-95
DT1	77	61-89
SK2	99	98-99
SK1	100	97-99
MN4	only 1 sequence in this group	94-95
AL6	only 1 sequence in this group	92-99
SK4	95	99
AL8	only 1 sequence in this group	49-59
DA1	100	sequences not used in this analysis
